# Supplementary material for: Phenobarbital Induces Alterations in the Proteome of Hepatocytes and Mesenchymal Cells of Rat Livers
Source: PLoS One. 2013 Oct 24;8(10):e76137. doi: 10.1371/journal.pone.0076137 (PMC3812042; doi:10.1371/journal.pone.0076137)
Supplement: Table S1 — Summary of proteome profiling results obtained with HCs derived from PB treated rats (in vivo). Column names, which are labelled ‘analysis’ and ‘reference’, refer to the experiments of the isolated primary cells, HCs and NPCs, deriving from rats treated in vivo with PB (analysis) and untreated animals (reference). “found”, specificity of protein identification; accession, Uniprot accession numbers; name, protein names; “analysis_fractions”, subcellular fractions in which the protein was identified in untreated samples; “analysis_peptides”, number of distinct peptides identified per proteins in untreated samples; “analysis_nuclei_expcount”, number of positive identifications in nuclear fractions compared to the total number of experiments; “analysis_nuclei_empai”, calculated emPAI values in the nuclear fraction; “analysis_nuclei_empai_stdev”, standard deviation thereof. These terms are used in the same way referring to the secretome as well as the cytoplasm. After the values obtained for the treated samples (analysis) all values are listed again referring to untreated samples (reference). The last three columns list difference values for the emPAI values obtained for nuclei, secretomes and cytoplasms, respectively. (XLSX) [file pone.0076137.s002.xlsx]

## Sheet: analysis_export-HC-ConvsPB
found	accession	name	analysis_fractions	analysis_peptides	analysis_nuclei_expcount	analysis_nuclei_empai	analysis_nuclei_empai_stdev	analysis_secreted_expcount	analysis_secreted_empai	analysis_secreted_empai_stdev	analysis_cytoplasm_expcount	analysis_cytoplasm_empai	analysis_cytoplasm_empai_stdev	reference_fractions	reference_peptides	reference_nuclei_expcount	reference_nuclei_empai	reference_nuclei_empai_stdev	reference_secreted_expcount	reference_secreted_empai	reference_secreted_empai_stdev	reference_cytoplasm_expcount	reference_cytoplasm_empai	reference_cytoplasm_empai_stdev	empai_diff_nuclei	empai_diff_secreted	empai_diff_cytoplasm
analysis	Q00972	[3-methyl-2-oxobutanoate dehydrogenase [lipoamide]] kinase, mitochondrial (Branched-chain alpha-ketoacid dehydrogenase kinase) (BCKD-kinase)	nuclei, cytoplasm	2	1/4	0.08	0	0/6	0	0	1/4	0.08	0		0	0/5	0	0	0/10	0	0	0/8	0	0	0.08	0	0.08
analysis	O88484	[Pyruvate dehydrogenase [acetyl-transferring]]-phosphatase 2, mitochondrial (PDP 2) (Pyruvate dehydrogenase phosphatase catalytic subunit 2) (PDPC 2)	cytoplasm	1	0/4	0	0	0/6	0	0	1/4	0.068	0		0	0/5	0	0	0/10	0	0	0/8	0	0	0	0	0.068
reference	Q64536	[Pyruvate dehydrogenase [lipoamide]] kinase isozyme 2, mitochondrial (PDK P45) (Pyruvate dehydrogenase kinase isoform 2)		0	0/4	0	0	0/6	0	0	0/4	0	0	cytoplasm	2	0/5	0	0	0/10	0	0	2/8	0.123	0.043	0	0	-0.123
both	Q562C9	1,2-dihydroxy-3-keto-5-methylthiopentene dioxygenase (Aci-reductone dioxygenase) (ARD) (Androgen-responsive ARD-like protein 1)	cytoplasm	2	0/4	0	0	0/6	0	0	2/4	0.145	0	secreted, cytoplasm	5	0/5	0	0	1/10	0.501	0	5/8	0.283	0.132	0	-0.501	-0.138
both	P26772	10 kDa heat shock protein, mitochondrial (Hsp10) (10 kDa chaperonin) (Chaperonin 10) (CPN10)	nuclei, secreted, cytoplasm	9	2/4	0.52	0	1/6	0.233	0	4/4	1.879	0.426	nuclei, secreted, cytoplasm	13	5/5	0.591	0.142	2/10	0.376	0.144	8/8	2.356	1.618	-0.071	-0.143	-0.477
both	P28037	10-formyltetrahydrofolate dehydrogenase (10-FTHFDH) (Aldehyde dehydrogenase family 1 member L1) (FBP-CI)	nuclei, cytoplasm	33	3/4	0.993	0.168	0/6	0	0	4/4	0.684	0.199	nuclei, secreted, cytoplasm	49	5/5	1.278	0.26	4/10	0.254	0.358	8/8	0.627	0.251	-0.285	-0.254	0.057
both	P35213	14-3-3 protein beta/alpha (Protein kinase C inhibitor protein 1) (KCIP-1) (Prepronerve growth factor RNH-1)	nuclei, cytoplasm	11	3/4	0.894	0.264	0/6	0	0	2/4	0.24	0.129	nuclei, cytoplasm	10	4/5	0.427	0.264	0/10	0	0	4/8	0.357	0.254	0.467	0	-0.117
both	P62260	14-3-3 protein epsilon (14-3-3E) (Mitochondrial import stimulation factor L subunit) (MSF L)	nuclei, cytoplasm	14	4/4	0.92	0.459	0/6	0	0	4/4	0.586	0.16	nuclei, secreted, cytoplasm	19	5/5	0.8	0.272	5/10	0.363	0.306	8/8	0.582	0.281	0.12	-0.363	0.004
both	P68511	14-3-3 protein eta	nuclei, cytoplasm	6	3/4	0.419	0.071	0/6	0	0	1/4	0.233	0	nuclei, cytoplasm	8	4/5	0.346	0.179	0/10	0	0	3/8	0.324	0.064	0.073	0	-0.091
both	P61983	14-3-3 protein gamma	nuclei, secreted, cytoplasm	13	4/4	0.814	0.717	1/6	0.105	0	4/4	0.325	0.139	nuclei, secreted, cytoplasm	13	5/5	0.536	0.199	2/10	0.299	0.194	8/8	0.436	0.229	0.278	-0.194	-0.111
both	P68255	14-3-3 protein theta (14-3-3 protein tau)	nuclei, cytoplasm	4	4/4	0.202	0.053	0/6	0	0	4/4	0.172	0.061	nuclei, secreted, cytoplasm	12	5/5	0.32	0.139	2/10	0.24	0.129	4/8	0.347	0.197	-0.118	-0.24	-0.175
both	P63102	14-3-3 protein zeta/delta (Protein kinase C inhibitor protein 1) (KCIP-1) (Mitochondrial import stimulation factor S1 subunit)	nuclei, secreted, cytoplasm	10	4/4	0.769	0.326	2/6	0.163	0.058	4/4	0.5	0.15	nuclei, secreted, cytoplasm	12	5/5	0.722	0.133	7/10	0.307	0.189	8/8	0.572	0.274	0.047	-0.144	-0.072
both	Q923V8	15 kDa selenoprotein	cytoplasm	1	0/4	0	0	0/6	0	0	2/4	0.233	0	nuclei	3	3/5	0.424	0.135	0/10	0	0	0/8	0	0	-0.424	0	0.233
reference	O08699	15-hydroxyprostaglandin dehydrogenase [NAD+] (15-PGDH) (Prostaglandin dehydrogenase 1)		0	0/4	0	0	0/6	0	0	0/4	0	0	cytoplasm	1	0/5	0	0	0/10	0	0	1/8	0.129	0	0	0	-0.129
both	Q5M875	17-beta-hydroxysteroid dehydrogenase 13 (17-beta-HSD 13) (Short-chain dehydrogenase/reductase 9)	nuclei	4	3/4	0.187	0.116	0/6	0	0	0/4	0	0	nuclei	2	2/5	0.105	0	0/10	0	0	0/8	0	0	0.082	0	0
analysis	P10687	1-phosphatidylinositol-4,5-bisphosphate phosphodiesterase beta-1 (PLC-154) (Phosphoinositide phospholipase C-beta-1) (Phospholipase C-I) (PLC-I) (Phospholipase C-beta-1) (PLC-beta-1)	secreted	1	0/4	0	0	1/6	0.03	0	0/4	0	0		0	0/5	0	0	0/10	0	0	0/8	0	0	0	0.03	0
analysis	O89040	1-phosphatidylinositol-4,5-bisphosphate phosphodiesterase beta-2 (Phosphoinositide phospholipase C-beta-2) (Phospholipase C-beta-2) (PLC-beta-2)	cytoplasm	1	0/4	0	0	0/6	0	0	1/4	0.028	0		0	0/5	0	0	0/10	0	0	0/8	0	0	0	0	0.028
reference	Q99JE6	1-phosphatidylinositol-4,5-bisphosphate phosphodiesterase beta-3 (Phosphoinositide phospholipase C-beta-3) (Phospholipase C-beta-3) (PLC-beta-3)		0	0/4	0	0	0/6	0	0	0/4	0	0	nuclei, cytoplasm	3	1/5	0.029	0	0/10	0	0	2/8	0.029	0	-0.029	0	-0.029
analysis	P24135	1-phosphatidylinositol-4,5-bisphosphate phosphodiesterase gamma-2 (Phosphoinositide phospholipase C-gamma-2) (Phospholipase C-IV) (PLC-IV) (Phospholipase C-gamma-2) (PLC-gamma-2)	nuclei	1	1/4	0.025	0	0/6	0	0	0/4	0	0		0	0/5	0	0	0/10	0	0	0/8	0	0	0.025	0	0
both	Q64591	2,4-dienoyl-CoA reductase, mitochondrial (2,4-dienoyl-CoA reductase [NADPH]) (4-enoyl-CoA reductase [NADPH])	nuclei, cytoplasm	19	3/4	2.093	0.31	0/6	0	0	4/4	0.356	0.256	nuclei, secreted, cytoplasm	14	5/5	0.866	0.588	1/10	0.086	0	6/8	0.198	0.087	1.227	-0.086	0.158
reference	Q6AXQ5	2',5'-phosphodiesterase 12 (2'-PDE)		0	0/4	0	0	0/6	0	0	0/4	0	0	nuclei	1	1/5	0.064	0	0/10	0	0	0/8	0	0	-0.064	0	0
both	P62193	26S protease regulatory subunit 4 (P26s4) (26S proteasome AAA-ATPase subunit RPT2) (Proteasome 26S subunit ATPase 1)	nuclei	5	3/4	0.205	0.039	0/6	0	0	0/4	0	0	nuclei, cytoplasm	10	5/5	0.35	0.166	0/10	0	0	1/8	0.072	0	-0.145	0	-0.072
both	Q63569	26S protease regulatory subunit 6A (26S proteasome AAA-ATPase subunit RPT5) (Proteasome 26S subunit ATPase 3) (Spermatogenic cell/sperm-associated Tat-binding protein homolog SATA) (Tat-binding protein 1) (TBP-1)	nuclei	6	3/4	0.254	0.04	0/6	0	0	0/4	0	0	nuclei	4	5/5	0.179	0.082	0/10	0	0	0/8	0	0	0.075	0	0
both	Q63570	26S protease regulatory subunit 6B (26S proteasome AAA-ATPase subunit RPT3) (Proteasome 26S subunit ATPase 4) (S6 ATPase) (Tat-binding protein 7) (TBP-7)	nuclei, cytoplasm	6	3/4	0.314	0.045	0/6	0	0	1/4	0.16	0	nuclei, cytoplasm	7	4/5	0.322	0.042	0/10	0	0	2/8	0.077	0	-0.008	0	0.083
both	Q63347	26S protease regulatory subunit 7 (26S proteasome AAA-ATPase subunit RPT1) (Proteasome 26S subunit ATPase 2) (Protein MSS1)	nuclei	1	2/4	0.062	0	0/6	0	0	0/4	0	0	nuclei	8	3/5	0.263	0.195	0/10	0	0	0/8	0	0	-0.201	0	0
both	P62198	26S protease regulatory subunit 8 (26S proteasome AAA-ATPase subunit RPT6) (Proteasome 26S subunit ATPase 5) (Proteasome subunit p45) (Thyroid hormone receptor-interacting protein 1) (TRIP1) (p45/SUG)	nuclei	6	3/4	0.252	0.093	0/6	0	0	0/4	0	0	nuclei	6	5/5	0.222	0.146	0/10	0	0	0/8	0	0	0.03	0	0
both	O88761	26S proteasome non-ATPase regulatory subunit 1 (26S proteasome regulatory subunit RPN2) (26S proteasome regulatory subunit S1) (26S proteasome subunit p112)	nuclei	5	2/4	0.161	0.043	0/6	0	0	0/4	0	0	nuclei, secreted, cytoplasm	6	4/5	0.118	0.029	1/10	0.038	0	1/8	0.038	0	0.043	-0.038	-0.038
both	B0BN93	26S proteasome non-ATPase regulatory subunit 13 (26S proteasome regulatory subunit S11) (26S proteasome regulatory subunit RPN9) (26S proteasome regulatory subunit p40.5)	nuclei, cytoplasm	8	3/4	0.377	0.089	0/6	0	0	4/4	0.083	0	nuclei, secreted, cytoplasm	13	5/5	0.414	0.23	1/10	0.083	0	6/8	0.098	0.033	-0.037	-0.083	-0.015
both	Q4FZT9	26S proteasome non-ATPase regulatory subunit 2	nuclei, cytoplasm	9	3/4	0.231	0.056	0/6	0	0	1/4	0.037	0	nuclei, cytoplasm	7	5/5	0.117	0.058	0/10	0	0	1/8	0.116	0	0.114	0	-0.079
both	Q62785	28 kDa heat- and acid-stable phosphoprotein (PDGF-associated protein) (PAP) (PDGFA-associated protein 1) (PAP1)	nuclei	1	1/4	0.155	0	0/6	0	0	0/4	0	0	nuclei	1	1/5	0.155	0	0/10	0	0	0/8	0	0	0	0	0
both	Q5XI37	28S ribosomal protein S15, mitochondrial (MRP-S15)	nuclei	1	1/4	0.116	0	0/6	0	0	0/4	0	0	nuclei	1	1/5	0.116	0	0/10	0	0	0/8	0	0	0	0	0
both	Q4QR80	28S ribosomal protein S25, mitochondrial (MRP-S25)	nuclei	1	1/4	0.166	0	0/6	0	0	0/4	0	0	nuclei	2	2/5	0.263	0.097	0/10	0	0	0/8	0	0	-0.097	0	0
both	Q9EPJ3	28S ribosomal protein S26, mitochondrial (MRP-S26) (Protein 5'OT-EST)	nuclei	1	1/4	0.116	0	0/6	0	0	0/4	0	0	nuclei	1	1/5	0.116	0	0/10	0	0	0/8	0	0	0	0	0
both	Q5I0K8	28S ribosomal protein S7, mitochondrial (MRP-S7)	nuclei	1	1/4	0.089	0	0/6	0	0	0/4	0	0	nuclei	1	1/5	0.089	0	0/10	0	0	0/8	0	0	0	0	0
analysis	Q5S6T3	2-C-methyl-D-erythritol 4-phosphate cytidylyltransferase-like protein (Isoprenoid synthase domain-containing protein) (Notch1-induced protein)	secreted	1	0/4	0	0	1/6	0.077	0	0/4	0	0		0	0/5	0	0	0/10	0	0	0/8	0	0	0	0.077	0
both	Q8CHM7	2-hydroxyacyl-CoA lyase 1 (2-hydroxyphytanoyl-CoA lyase) (2-HPCL) (Phytanoyl-CoA 2-hydroxylase 2)	cytoplasm	3	0/4	0	0	0/6	0	0	2/4	0.104	0.036	cytoplasm	8	0/5	0	0	0/10	0	0	8/8	0.193	0.105	0	0	-0.089
both	Q5XI78	2-oxoglutarate dehydrogenase, mitochondrial (Alpha-ketoglutarate dehydrogenase) (2-oxoglutarate dehydrogenase complex component E1) (OGDC-E1)	nuclei, cytoplasm	12	3/4	0.164	0.095	0/6	0	0	4/4	0.141	0.071	nuclei, cytoplasm	16	5/5	0.111	0.061	0/10	0	0	8/8	0.168	0.145	0.053	0	-0.027
both	P11960	2-oxoisovalerate dehydrogenase subunit alpha, mitochondrial (Branched-chain alpha-keto acid dehydrogenase E1 component alpha chain) (BCKDH E1-alpha)	nuclei, cytoplasm	12	3/4	0.655	0.549	0/6	0	0	3/4	0.18	0.137	nuclei, cytoplasm	12	5/5	0.514	0.089	0/10	0	0	3/8	0.083	0	0.141	0	0.097
both	P35738	2-oxoisovalerate dehydrogenase subunit beta, mitochondrial (Branched-chain alpha-keto acid dehydrogenase E1 component beta chain) (BCKDH E1-beta)	nuclei, cytoplasm	7	3/4	0.675	0.146	0/6	0	0	4/4	0.248	0.135	nuclei, cytoplasm	9	5/5	0.598	0.208	0/10	0	0	8/8	0.185	0.076	0.077	0	0.063
both	P27364	3 beta-hydroxysteroid dehydrogenase type 5 (3 beta-hydroxysteroid dehydrogenase type V) (3-beta-HSD V) (3-beta-hydroxy-5-ene steroid dehydrogenase) (NADPH-dependent 3-beta-hydroxy-Delta(5)-steroid dehydrogenase) (Progesterone reductase)	cytoplasm	2	0/4	0	0	0/6	0	0	2/4	0.101	0	nuclei, cytoplasm	3	1/5	0.101	0	0/10	0	0	2/8	0.101	0	-0.101	0	0
both	P23965	3,2-trans-enoyl-CoA isomerase, mitochondrial (Dodecenoyl-CoA isomerase) (Delta(3),Delta(2)-enoyl-CoA isomerase) (D3,D2-enoyl-CoA isomerase)	nuclei, secreted, cytoplasm	10	3/4	0.226	0.1	1/6	0.222	0	4/4	0.784	0.151	nuclei, secreted, cytoplasm	14	3/5	0.144	0.055	2/10	0.163	0.058	8/8	0.8	0.273	0.082	0.059	-0.016
both	P0C2C4	39S ribosomal protein L10, mitochondrial (L10mt) (MRP-L8)	nuclei	2	1/4	0.259	0	0/6	0	0	0/4	0	0	nuclei	2	4/5	0.122	0	0/10	0	0	0/8	0	0	0.137	0	0
both	Q5XIE3	39S ribosomal protein L11, mitochondrial (L11mt)	nuclei	2	3/4	0.24	0.073	0/6	0	0	0/4	0	0	nuclei	3	3/5	0.247	0.156	0/10	0	0	0/8	0	0	-0.007	0	0
reference	Q7M0E7	39S ribosomal protein L14, mitochondrial (L14mt) (39S ribosomal protein L32, mitochondrial) (L32mt)		0	0/4	0	0	0/6	0	0	0/4	0	0	nuclei	3	1/5	0.778	0	0/10	0	0	0/8	0	0	-0.778	0	0
both	P0C2C0	39S ribosomal protein L22, mitochondrial (L22mt)	nuclei	2	3/4	0.168	0.065	0/6	0	0	0/4	0	0	nuclei	3	3/5	0.168	0.065	0/10	0	0	0/8	0	0	0	0	0
both	Q63750	39S ribosomal protein L23, mitochondrial (L23mt) (L23 mitochondrial-related protein)	nuclei	3	3/4	0.542	0.262	0/6	0	0	0/4	0	0	nuclei	3	4/5	0.537	0.227	0/10	0	0	0/8	0	0	0.005	0	0
reference	P18665	39S ribosomal protein L3, mitochondrial (L3mt)		0	0/4	0	0	0/6	0	0	0/4	0	0	cytoplasm	1	0/5	0	0	0/10	0	0	1/8	0.08	0	0	0	-0.08
analysis	Q6AXT0	39S ribosomal protein L37, mitochondrial (L37mt)	nuclei	2	2/4	0.066	0	0/6	0	0	0/4	0	0		0	0/5	0	0	0/10	0	0	0/8	0	0	0.066	0	0
reference	Q5PQN9	39S ribosomal protein L38, mitochondrial (L38mt)		0	0/4	0	0	0/6	0	0	0/4	0	0	nuclei	1	1/5	0.086	0	0/10	0	0	0/8	0	0	-0.086	0	0
both	P83565	39S ribosomal protein L40, mitochondrial (L40mt)	nuclei	1	3/4	0.129	0	0/6	0	0	0/4	0	0	nuclei	1	3/5	0.129	0	0/10	0	0	0/8	0	0	0	0	0
both	Q5BJX1	39S ribosomal protein L41, mitochondrial (L41mt)	nuclei	1	2/4	0.212	0	0/6	0	0	0/4	0	0	nuclei	3	4/5	0.417	0.233	0/10	0	0	0/8	0	0	-0.205	0	0
analysis	Q641X9	39S ribosomal protein L9, mitochondrial (L9mt)	nuclei	1	1/4	0.105	0	0/6	0	0	0/4	0	0		0	0/5	0	0	0/10	0	0	0/8	0	0	0.105	0	0
both	P23457	3-alpha-hydroxysteroid dehydrogenase (3-alpha-HSD) (Hydroxyprostaglandin dehydrogenase)	nuclei, secreted, cytoplasm	19	3/4	0.172	0	2/6	0.127	0.045	4/4	1.053	0.207	nuclei, secreted, cytoplasm	17	4/5	0.221	0.048	5/10	0.364	0.43	8/8	0.682	0.277	-0.049	-0.237	0.371
both	O70351	3-hydroxyacyl-CoA dehydrogenase type-2 (3-hydroxyacyl-CoA dehydrogenase type II) (Type II HADH) (3-hydroxy-2-methylbutyryl-CoA dehydrogenase) (17-beta-hydroxysteroid dehydrogenase 10) (17-beta-HSD 10) (Mitochondrial ribonuclease P protein 2) (Mitochondria	nuclei, secreted, cytoplasm	23	3/4	2.007	0.533	1/6	0.968	0	4/4	8.407	1.028	nuclei, secreted, cytoplasm	25	5/5	1.902	1.137	3/10	0.2	0.078	8/8	6.289	2.165	0.105	0.768	2.118
both	P46953	3-hydroxyanthranilate 3,4-dioxygenase (3-hydroxyanthranilic acid dioxygenase) (HAD) (3-hydroxyanthranilate oxygenase) (3-HAO)	cytoplasm	9	0/4	0	0	0/6	0	0	4/4	0.573	0.39	nuclei, secreted, cytoplasm	16	2/5	0.105	0	2/10	0.972	0.75	8/8	0.566	0.466	-0.105	-0.972	0.007
both	D4A1J4	3-hydroxybutyrate dehydrogenase type 2 (Dehydrogenase/reductase SDR family member 6) (R-beta-hydroxybutyrate dehydrogenase)	nuclei	1	1/4	0.129	0	0/6	0	0	0/4	0	0	nuclei	1	1/5	0.129	0	0/10	0	0	0/8	0	0	0	0	0
both	P29266	3-hydroxyisobutyrate dehydrogenase, mitochondrial (HIBADH)	nuclei, cytoplasm	14	1/4	0.874	0	0/6	0	0	4/4	1.276	0.625	nuclei, cytoplasm	10	1/5	0.11	0	0/10	0	0	8/8	0.73	0.274	0.764	0	0.546
both	Q5XIE6	3-hydroxyisobutyryl-CoA hydrolase, mitochondrial (3-hydroxyisobutyryl-coenzyme A hydrolase) (HIB-CoA hydrolase)	cytoplasm	4	0/4	0	0	0/6	0	0	3/4	0.122	0.073	cytoplasm	3	0/5	0	0	0/10	0	0	2/8	0.145	0	0	0	-0.023
both	P21775	3-ketoacyl-CoA thiolase A, peroxisomal (Beta-ketothiolase A) (Acetyl-CoA acyltransferase A) (Peroxisomal 3-oxoacyl-CoA thiolase A)	nuclei, secreted, cytoplasm	15	1/4	0.468	0	1/6	0.212	0	4/4	1.305	0.451	nuclei, secreted, cytoplasm	15	3/5	0.215	0.095	2/10	0.284	0.184	8/8	0.713	0.357	0.253	-0.072	0.592
both	P13437	3-ketoacyl-CoA thiolase, mitochondrial (Beta-ketothiolase) (Acetyl-CoA acyltransferase) (Mitochondrial 3-oxoacyl-CoA thiolase)	nuclei, secreted, cytoplasm	23	4/4	0.533	0.314	1/6	0.186	0	4/4	2.364	0.952	nuclei, secreted, cytoplasm	28	5/5	0.531	0.281	1/10	0.089	0	8/8	1.264	0.413	0.002	0.097	1.1
both	P97532	3-mercaptopyruvate sulfurtransferase (MST)	nuclei, cytoplasm	6	1/4	0.311	0	0/6	0	0	4/4	0.461	0.168	cytoplasm	8	0/5	0	0	0/10	0	0	6/8	0.693	0.193	0.311	0	-0.232
both	P31210	3-oxo-5-beta-steroid 4-dehydrogenase (Delta(4)-3-ketosteroid 5-beta-reductase) (Delta(4)-3-oxosteroid 5-beta-reductase) (Aldo-keto reductase family 1 member D1)	cytoplasm	13	0/4	0	0	0/6	0	0	4/4	0.702	0.488	secreted, cytoplasm	13	0/5	0	0	1/10	0.778	0	8/8	0.548	0.275	0	-0.778	0.154
both	P63326	40S ribosomal protein S10	nuclei, cytoplasm	6	4/4	0.977	0.48	0/6	0	0	3/4	0.392	0.241	nuclei, secreted, cytoplasm	8	5/5	0.915	0.42	1/10	0.311	0	5/8	0.283	0.132	0.062	-0.311	0.109
both	P62282	40S ribosomal protein S11	nuclei, cytoplasm	9	3/4	1.895	0.611	0/6	0	0	3/4	0.472	0.117	nuclei, secreted, cytoplasm	9	5/5	1.332	0.81	1/10	0.931	0	4/8	0.722	0.578	0.563	-0.931	-0.25
both	P63324	40S ribosomal protein S12	nuclei, secreted, cytoplasm	9	3/4	2.218	0.601	1/6	0.259	0	2/4	0.627	0.368	nuclei, secreted, cytoplasm	8	5/5	1.936	0.58	1/10	0.585	0	4/8	0.687	0.178	0.282	-0.326	-0.06
both	P62278	40S ribosomal protein S13	nuclei, cytoplasm	12	3/4	3.656	0.37	0/6	0	0	4/4	1.16	0.522	nuclei, secreted, cytoplasm	11	5/5	2.184	1.396	1/10	0.389	0	4/8	0.915	0.77	1.472	-0.389	0.245
both	P13471	40S ribosomal protein S14	nuclei, cytoplasm	10	4/4	4.645	3.064	0/6	0	0	2/4	1.998	1.219	nuclei, secreted, cytoplasm	12	5/5	7.424	3.595	1/10	3.217	0	4/8	0.445	0.193	-2.779	-3.217	1.553
both	P62845	40S ribosomal protein S15 (RIG protein)	nuclei	1	1/4	0.259	0	0/6	0	0	0/4	0	0	nuclei, secreted	4	1/5	0.585	0	1/10	0.585	0	0/8	0	0	-0.326	-0.585	0
both	P62246	40S ribosomal protein S15a	nuclei, cytoplasm	9	3/4	2.694	0.835	0/6	0	0	3/4	0.589	0.267	nuclei, secreted, cytoplasm	10	5/5	1.124	0.452	1/10	2.831	0	3/8	0.382	0.121	1.57	-2.831	0.207
both	P62250	40S ribosomal protein S16	nuclei, secreted, cytoplasm	10	3/4	2.253	0.807	1/6	0.179	0	4/4	0.915	0.77	nuclei, secreted, cytoplasm	11	5/5	2.864	1.142	1/10	2.162	0	5/8	0.398	0.439	-0.611	-1.983	0.517
both	P04644	40S ribosomal protein S17	nuclei, cytoplasm	12	3/4	3.812	2.294	0/6	0	0	2/4	0.422	0.163	nuclei, secreted, cytoplasm	10	5/5	1.647	0.85	1/10	0.259	0	3/8	0.368	0.154	2.165	-0.259	0.054
both	P62271	40S ribosomal protein S18	nuclei, cytoplasm	11	4/4	1.291	0.681	0/6	0	0	3/4	0.249	0.099	nuclei, secreted, cytoplasm	12	5/5	1.584	0.578	1/10	2.728	0	2/8	0.66	0.271	-0.293	-2.728	-0.411
both	P17074	40S ribosomal protein S19	nuclei, cytoplasm	9	3/4	1.529	0.466	0/6	0	0	2/4	0.54	0	nuclei, secreted, cytoplasm	8	5/5	1.263	0.325	1/10	0.778	0	2/8	0.155	0	0.266	-0.778	0.385
both	P27952	40S ribosomal protein S2	nuclei, cytoplasm	10	3/4	0.871	0.303	0/6	0	0	2/4	0.149	0.053	nuclei, secreted, cytoplasm	10	5/5	0.423	0.287	1/10	0.202	0	1/8	0.202	0	0.448	-0.202	-0.053
both	P60868	40S ribosomal protein S20	nuclei, cytoplasm	4	3/4	1.635	0.373	0/6	0	0	4/4	0.704	0.426	nuclei, secreted, cytoplasm	6	5/5	2.36	1.066	1/10	2.162	0	4/8	1.223	0.257	-0.725	-2.162	-0.519
both	P05765	40S ribosomal protein S21	nuclei	7	4/4	1.517	1.803	0/6	0	0	0/4	0	0	nuclei, secreted	3	5/5	0.422	0.178	1/10	1.371	0	0/8	0	0	1.095	-1.371	0
both	P62268	40S ribosomal protein S23	nuclei, cytoplasm	4	3/4	0.542	0.262	0/6	0	0	4/4	0.305	0.124	nuclei, secreted, cytoplasm	4	4/5	0.502	0.466	1/10	0.874	0	4/8	0.305	0.124	0.04	-0.874	0
both	P62850	40S ribosomal protein S24	nuclei, cytoplasm	5	4/4	1.041	0.466	0/6	0	0	4/4	0.305	0.124	nuclei, secreted, cytoplasm	5	5/5	0.732	0.173	1/10	0.874	0	6/8	0.388	0.241	0.309	-0.874	-0.083
both	P62853	40S ribosomal protein S25	nuclei, cytoplasm	8	4/4	1.456	0.844	0/6	0	0	3/4	0.543	0.178	nuclei, secreted, cytoplasm	6	5/5	1.842	1.107	1/10	0.668	0	2/8	0.668	0	-0.386	-0.668	-0.125
both	P62856	40S ribosomal protein S26	nuclei, cytoplasm	4	3/4	1.154	0	0/6	0	0	2/4	0.48	0.188	nuclei, secreted, cytoplasm	3	5/5	0.863	0.238	1/10	0.668	0	4/8	0.386	0.163	0.291	-0.668	0.094
both	Q71TY3	40S ribosomal protein S27	nuclei, cytoplasm	4	2/4	2.902	0.74	0/6	0	0	1/4	0.468	0	nuclei, secreted	4	3/5	1.033	0.799	1/10	2.162	0	0/8	0	0	1.869	-2.162	0.468
both	P24051	40S ribosomal protein S27-like	nuclei	4	2/4	1.315	0.847	0/6	0	0	0/4	0	0	nuclei	3	2/5	1.154	0	0/10	0	0	0/8	0	0	0.161	0	0
both	P62859	40S ribosomal protein S28	nuclei, cytoplasm	6	3/4	4.498	3.24	0/6	0	0	2/4	0.585	0	nuclei, secreted, cytoplasm	6	5/5	4.063	2.832	2/10	1.048	0.463	4/8	0.585	0	0.435	-1.048	0
both	P62275	40S ribosomal protein S29	nuclei, cytoplasm	3	3/4	0.679	0.489	0/6	0	0	2/4	0.334	0	nuclei, cytoplasm	1	4/5	0.334	0	0/10	0	0	1/8	0.334	0	0.345	0	0
both	P62909	40S ribosomal protein S3	nuclei, secreted, cytoplasm	15	4/4	1.63	0.953	1/6	0.116	0	4/4	0.257	0.178	nuclei, secreted, cytoplasm	19	5/5	1.642	0.648	3/10	0.545	0.607	5/8	0.265	0.238	-0.012	-0.429	-0.008
analysis	P62864	40S ribosomal protein S30	nuclei	1	1/4	0.585	0	0/6	0	0	0/4	0	0		0	0/5	0	0	0/10	0	0	0/8	0	0	0.585	0	0
both	P49242	40S ribosomal protein S3a (V-fos transformation effector protein)	nuclei	9	4/4	0.538	0.207	0/6	0	0	0/4	0	0	nuclei, secreted, cytoplasm	9	5/5	0.468	0.23	1/10	0.304	0	1/8	0.093	0	0.07	-0.304	-0.093
both	P62703	40S ribosomal protein S4, X isoform	nuclei, cytoplasm	12	3/4	1.242	0.228	0/6	0	0	4/4	0.243	0.167	nuclei, secreted, cytoplasm	15	5/5	0.927	0.599	1/10	0.233	0	6/8	0.258	0.09	0.315	-0.233	-0.015
both	P24050	40S ribosomal protein S5	nuclei, cytoplasm	4	3/4	0.482	0.21	0/6	0	0	1/4	0.155	0	nuclei, secreted, cytoplasm	2	2/5	0.155	0	1/10	0.155	0	1/8	0.334	0	0.327	-0.155	-0.179
both	P62755	40S ribosomal protein S6	nuclei, cytoplasm	9	3/4	1.019	0.206	0/6	0	0	1/4	0.233	0	nuclei, secreted, cytoplasm	7	3/5	0.501	0.312	1/10	0.369	0	1/8	0.11	0	0.518	-0.369	0.123
both	P62083	40S ribosomal protein S7 (S8)	nuclei, cytoplasm	14	3/4	2.895	0.718	0/6	0	0	4/4	0.856	0.214	nuclei, secreted, cytoplasm	9	5/5	1.518	0.18	1/10	2.162	0	6/8	0.74	0.392	1.377	-2.162	0.116
both	P62243	40S ribosomal protein S8	nuclei, cytoplasm	9	3/4	1.995	0.594	0/6	0	0	4/4	0.424	0.175	nuclei, secreted, cytoplasm	11	5/5	0.959	0.499	1/10	1.512	0	6/8	0.509	0.368	1.036	-1.512	-0.085
both	P29314	40S ribosomal protein S9	nuclei, cytoplasm	15	3/4	2.135	0.438	0/6	0	0	3/4	0.207	0.129	nuclei, secreted, cytoplasm	16	5/5	0.948	0.465	1/10	1.683	0	3/8	0.245	0	1.187	-1.683	-0.038
both	P38983	40S ribosomal protein SA (Laminin receptor 1) (LamR) (37/67 kDa laminin receptor) (LRP/LR) (Laminin-binding protein precursor p40) (LBP/p40) (37 kDa laminin receptor precursor) (37LRP) (67 kDa laminin receptor) (67LR)	nuclei, secreted, cytoplasm	19	4/4	2.696	1.285	1/6	0.129	0	2/4	0.202	0.073	nuclei, secreted, cytoplasm	17	5/5	2.443	1.114	1/10	0.274	0	3/8	0.226	0.069	0.253	-0.145	-0.024
both	P50554	4-aminobutyrate aminotransferase, mitochondrial (Gamma-amino-N-butyrate transaminase) (GABA transaminase) (GABA aminotransferase) (GABA-AT) (L-AIBAT) ((S)-3-amino-2-methylpropionate transaminase)	nuclei, cytoplasm	12	2/4	0.245	0.173	0/6	0	0	4/4	0.591	0.245	nuclei, cytoplasm	15	3/5	0.072	0	0/10	0	0	8/8	0.494	0.277	0.173	0	0.097
both	P32755	4-hydroxyphenylpyruvate dioxygenase (4-hydroxyphenylpyruvic acid oxidase) (HPPDase) (F Alloantigen) (F protein)	secreted, cytoplasm	13	0/4	0	0	1/6	0.077	0	4/4	0.583	0.262	secreted, cytoplasm	13	0/5	0	0	1/10	0.682	0	8/8	0.482	0.118	0	-0.605	0.101
both	Q9JLJ3	4-trimethylaminobutyraldehyde dehydrogenase (TMABADH) (Aldehyde dehydrogenase family 9 member A1)	nuclei, cytoplasm	6	2/4	0.066	0	0/6	0	0	4/4	0.316	0.094	secreted, cytoplasm	15	0/5	0	0	1/10	0.292	0	8/8	0.332	0.16	0.066	-0.292	-0.016
reference	P28564	5-hydroxytryptamine receptor 1B (5-HT-1B) (Serotonin receptor 1B)		0	0/4	0	0	0/6	0	0	0/4	0	0	nuclei	1	1/5	0.166	0	0/10	0	0	0/8	0	0	-0.166	0	0
both	P32305	5-hydroxytryptamine receptor 7 (5-HT-7) (5-HT-X) (GPRFO) (Serotonin receptor 7)	nuclei, cytoplasm	1	1/4	0.129	0	0/6	0	0	1/4	0.129	0	nuclei	1	1/5	0.129	0	0/10	0	0	0/8	0	0	0	0	0.129
reference	P21588	5'-nucleotidase (5'-NT) (Ecto-5'-nucleotidase)		0	0/4	0	0	0/6	0	0	0/4	0	0	cytoplasm	5	0/5	0	0	0/10	0	0	1/8	0.307	0	0	0	-0.307
both	P97608	5-oxoprolinase (5-oxo-L-prolinase) (5-OPase) (Pyroglutamase)	cytoplasm	2	0/4	0	0	0/6	0	0	1/4	0.063	0	secreted, cytoplasm	10	0/5	0	0	1/10	0.096	0	6/8	0.064	0.027	0	-0.096	-0.001
both	P63039	60 kDa heat shock protein, mitochondrial (Heat shock protein 60) (HSP-60) (60 kDa chaperonin) (Chaperonin 60) (CPN60) (Mitochondrial matrix protein P1) (HSP-65)	nuclei, secreted, cytoplasm	38	4/4	0.457	0.482	1/6	0.056	0	4/4	3.613	0.545	nuclei, cytoplasm	47	5/5	1.064	0.319	0/10	0	0	8/8	3.65	0.602	-0.607	0.056	-0.037
both	P19945	60S acidic ribosomal protein P0 (60S ribosomal protein L10E)	nuclei, secreted, cytoplasm	10	4/4	0.874	0.438	2/6	0.172	0.061	3/4	0.233	0	nuclei, secreted, cytoplasm	9	4/5	0.696	0.427	4/10	0.24	0.129	6/8	0.328	0.128	0.178	-0.068	-0.095
both	P19944	60S acidic ribosomal protein P1	nuclei, cytoplasm	1	3/4	0.585	0	0/6	0	0	4/4	0.585	0	nuclei, secreted, cytoplasm	3	4/5	0.817	0.401	4/10	0.585	0	7/8	0.717	0.324	-0.232	-0.585	-0.132
both	P02401	60S acidic ribosomal protein P2	nuclei, secreted, cytoplasm	9	4/4	9.206	5.394	1/6	0.468	0	4/4	3.193	1.752	nuclei, secreted, cytoplasm	8	5/5	4.792	4.762	2/10	2.055	1.587	8/8	1.824	0.61	4.414	-1.587	1.369
both	Q6PDV7	60S ribosomal protein L10	nuclei, cytoplasm	7	3/4	0.656	0.172	0/6	0	0	1/4	0.259	0	nuclei	3	2/5	0.19	0.068	0/10	0	0	0/8	0	0	0.466	0	0.259
both	P62907	60S ribosomal protein L10a	nuclei	4	3/4	0.329	0.077	0/6	0	0	0/4	0	0	nuclei	4	3/5	0.226	0.069	0/10	0	0	0/8	0	0	0.103	0	0
both	P62914	60S ribosomal protein L11	nuclei, secreted, cytoplasm	7	4/4	1.294	0.724	1/6	0.166	0	4/4	0.367	0.148	nuclei, secreted, cytoplasm	8	5/5	0.411	0.159	1/10	0.848	0	5/8	0.366	0.133	0.883	-0.682	0.001
both	P23358	60S ribosomal protein L12	nuclei, secreted, cytoplasm	8	4/4	2.138	1.205	1/6	0.778	0	3/4	1.365	0.584	nuclei, secreted, cytoplasm	6	5/5	0.867	0.261	2/10	0.495	0.283	6/8	0.643	0.302	1.271	0.283	0.722
both	P41123	60S ribosomal protein L13	nuclei, cytoplasm	7	3/4	0.592	0.149	0/6	0	0	2/4	0.122	0	nuclei, secreted, cytoplasm	7	3/5	0.264	0.119	1/10	0.259	0	6/8	0.122	0	0.328	-0.259	0
both	P35427	60S ribosomal protein L13a	nuclei, cytoplasm	6	3/4	0.492	0.276	0/6	0	0	2/4	0.172	0.061	nuclei, cytoplasm	2	2/5	0.11	0	0/10	0	0	4/8	0.11	0	0.382	0	0.062
both	Q63507	60S ribosomal protein L14	nuclei, cytoplasm	5	3/4	0.567	0.318	0/6	0	0	2/4	0.136	0	nuclei, secreted, cytoplasm	3	4/5	0.253	0.067	1/10	0.292	0	5/8	0.167	0.062	0.314	-0.292	-0.031
both	P61314	60S ribosomal protein L15	nuclei, cytoplasm	3	3/4	0.329	0.077	0/6	0	0	1/4	0.129	0	nuclei, secreted, cytoplasm	4	3/5	0.129	0	1/10	0.624	0	3/8	0.177	0.069	0.2	-0.624	-0.048
both	P24049	60S ribosomal protein L17 (Amino acid starvation-induced protein) (ASI) (L23)	nuclei, cytoplasm	8	3/4	1.512	0	0/6	0	0	2/4	0.375	0.209	nuclei, secreted, cytoplasm	7	3/5	0.775	0.268	1/10	0.359	0	3/8	0.359	0	0.737	-0.359	0.016
both	P12001	60S ribosomal protein L18	nuclei, cytoplasm	7	3/4	1.396	0.761	0/6	0	0	4/4	0.494	0.12	nuclei, secreted, cytoplasm	5	4/5	0.519	0.31	1/10	1.031	0	7/8	0.365	0.174	0.877	-1.031	0.129
both	P62718	60S ribosomal protein L18a	nuclei, cytoplasm	17	3/4	3.287	1.319	0/6	0	0	2/4	0.136	0	nuclei, secreted, cytoplasm	11	4/5	0.72	0.643	1/10	0.896	0	3/8	0.299	0.135	2.567	-0.896	-0.163
analysis	P84100	60S ribosomal protein L19	nuclei	1	2/4	0.145	0	0/6	0	0	0/4	0	0		0	0/5	0	0	0/10	0	0	0/8	0	0	0.145	0	0
both	P20280	60S ribosomal protein L21	nuclei, cytoplasm	5	3/4	0.522	0.23	0/6	0	0	4/4	0.166	0	nuclei, secreted, cytoplasm	4	3/5	0.295	0.091	1/10	0.359	0	6/8	0.198	0.072	0.227	-0.359	-0.032
both	P47198	60S ribosomal protein L22	nuclei, cytoplasm	6	4/4	0.919	0.778	0/6	0	0	4/4	0.259	0	nuclei, secreted, cytoplasm	5	5/5	0.766	0.299	1/10	0.585	0	4/8	0.259	0	0.153	-0.585	0
both	P62832	60S ribosomal protein L23	nuclei, cytoplasm	8	4/4	1.694	1.41	0/6	0	0	4/4	0.838	0.469	nuclei, secreted, cytoplasm	4	5/5	0.934	0.342	1/10	0.259	0	6/8	0.476	0.154	0.76	-0.259	0.362
both	P62752	60S ribosomal protein L23a	nuclei, cytoplasm	8	3/4	1.565	0.692	0/6	0	0	3/4	0.329	0.135	nuclei, secreted, cytoplasm	8	5/5	0.994	0.387	1/10	0.874	0	5/8	0.418	0.253	0.571	-0.874	-0.089
both	P83732	60S ribosomal protein L24 (L30)	nuclei, cytoplasm	6	3/4	1.333	0.392	0/6	0	0	2/4	0.468	0	nuclei, secreted, cytoplasm	5	5/5	0.592	0.152	1/10	0.468	0	5/8	0.489	0.254	0.741	-0.468	-0.021
both	P12749	60S ribosomal protein L26	nuclei, cytoplasm	7	3/4	1.181	0.354	0/6	0	0	1/4	0.179	0	nuclei, cytoplasm	5	3/5	0.735	0.138	0/10	0	0	3/8	0.249	0.099	0.446	0	-0.07
both	P61354	60S ribosomal protein L27	nuclei, cytoplasm	8	3/4	2.194	1.169	0/6	0	0	2/4	0.495	0.283	nuclei, secreted, cytoplasm	6	4/5	0.939	0.513	1/10	0.468	0	2/8	0.623	0.155	1.255	-0.468	-0.128
both	P18445	60S ribosomal protein L27a	nuclei, cytoplasm	6	3/4	0.735	0.138	0/6	0	0	1/4	0.389	0	nuclei, cytoplasm	3	3/5	0.249	0.099	0/10	0	0	1/8	0.638	0	0.486	0	-0.249
both	P17702	60S ribosomal protein L28	nuclei	1	1/4	0.155	0	0/6	0	0	0/4	0	0	cytoplasm	1	0/5	0	0	0/10	0	0	1/8	0.155	0	0.155	0	-0.155
both	P21531	60S ribosomal protein L3 (L4)	nuclei	7	3/4	0.258	0.108	0/6	0	0	0/4	0	0	nuclei	2	3/5	0.095	0.035	0/10	0	0	0/8	0	0	0.163	0	0
both	P62890	60S ribosomal protein L30	nuclei, cytoplasm	7	4/4	2.272	1.319	0/6	0	0	4/4	0.893	0.178	nuclei, secreted, cytoplasm	7	5/5	2.087	1.123	1/10	0.995	0	6/8	0.613	0.301	0.185	-0.995	0.28
both	P62902	60S ribosomal protein L31	nuclei, cytoplasm	5	4/4	0.734	0.403	0/6	0	0	3/4	0.233	0	nuclei, secreted, cytoplasm	5	5/5	0.856	0.514	1/10	0.874	0	5/8	0.233	0	-0.122	-0.874	0
both	P62912	60S ribosomal protein L32	nuclei, cytoplasm	6	3/4	1.24	0.652	0/6	0	0	2/4	0.34	0.128	nuclei, secreted, cytoplasm	5	4/5	0.481	0.201	1/10	0.468	0	2/8	0.34	0.128	0.759	-0.468	0
both	P11250	60S ribosomal protein L34	nuclei, cytoplasm	3	1/4	0.778	0	0/6	0	0	1/4	0.212	0	nuclei, secreted, cytoplasm	3	4/5	0.353	0.245	1/10	0.212	0	2/8	0.212	0	0.425	-0.212	0
both	P17078	60S ribosomal protein L35	nuclei, cytoplasm	5	3/4	1.347	0.95	0/6	0	0	1/4	0.668	0	nuclei, cytoplasm	4	2/5	1.037	0.746	0/10	0	0	1/8	0.668	0	0.31	0	0
both	P04646	60S ribosomal protein L35a	nuclei	3	3/4	0.486	0.232	0/6	0	0	0/4	0	0	nuclei, secreted	4	3/5	0.4	0.267	1/10	0.468	0	0/8	0	0	0.086	-0.468	0
analysis	P39032	60S ribosomal protein L36	nuclei	2	1/4	0.931	0	0/6	0	0	0/4	0	0		0	0/5	0	0	0/10	0	0	0/8	0	0	0.931	0	0
reference	P83883	60S ribosomal protein L36a (60S ribosomal protein L44)		0	0/4	0	0	0/6	0	0	0/4	0	0	nuclei	1	1/5	0.292	0	0/10	0	0	0/8	0	0	-0.292	0	0
analysis	P61515	60S ribosomal protein L37a	nuclei	1	1/4	0.468	0	0/6	0	0	0/4	0	0		0	0/5	0	0	0/10	0	0	0/8	0	0	0.468	0	0
both	P63174	60S ribosomal protein L38	nuclei, cytoplasm	6	3/4	8.854	6.535	0/6	0	0	3/4	1.701	0.652	nuclei, secreted, cytoplasm	4	5/5	4.131	0.984	1/10	0.778	0	3/8	0.778	0	4.723	-0.778	0.923
analysis	P62893	60S ribosomal protein L39	nuclei	1	1/4	1.154	0	0/6	0	0	0/4	0	0		0	0/5	0	0	0/10	0	0	0/8	0	0	1.154	0	0
both	P50878	60S ribosomal protein L4 (60S ribosomal protein L1)	nuclei	7	3/4	0.488	0.1	0/6	0	0	0/4	0	0	nuclei, cytoplasm	5	3/5	0.294	0.087	0/10	0	0	1/8	0.072	0	0.194	0	-0.072
both	P09895	60S ribosomal protein L5	nuclei	7	4/4	0.314	0.142	0/6	0	0	0/4	0	0	nuclei, secreted, cytoplasm	5	3/5	0.215	0.091	1/10	0.389	0	1/8	0.086	0	0.099	-0.389	-0.086
both	P21533	60S ribosomal protein L6 (Neoplasm-related protein C140)	nuclei, cytoplasm	7	3/4	0.472	0.117	0/6	0	0	1/4	0.28	0	nuclei, secreted, cytoplasm	6	3/5	0.475	0.148	1/10	0.28	0	6/8	0.101	0.035	-0.003	-0.28	0.179
both	P05426	60S ribosomal protein L7	nuclei, secreted, cytoplasm	12	3/4	0.707	0.264	1/6	0.11	0	3/4	0.288	0.172	nuclei, secreted, cytoplasm	7	2/5	0.528	0.159	1/10	0.11	0	5/8	0.25	0.224	0.179	0	0.038
both	P62425	60S ribosomal protein L7a	nuclei, cytoplasm	10	3/4	1.125	0.49	0/6	0	0	2/4	0.122	0	nuclei, secreted, cytoplasm	8	3/5	0.759	0.4	1/10	0.122	0	3/8	0.373	0.191	0.366	-0.122	-0.251
both	P62919	60S ribosomal protein L8	nuclei, cytoplasm	9	3/4	0.722	0.193	0/6	0	0	2/4	0.122	0	nuclei, secreted, cytoplasm	5	3/5	0.276	0.218	1/10	0.122	0	3/8	0.122	0	0.446	-0.122	0
both	P17077	60S ribosomal protein L9	nuclei, cytoplasm	11	3/4	2.36	1.317	0/6	0	0	2/4	0.194	0	nuclei, secreted, cytoplasm	6	3/5	0.719	0.248	1/10	0.194	0	2/8	0.309	0.116	1.641	-0.194	-0.115
analysis	Q9WV50	60S ribosome subunit biogenesis protein NIP7 homolog (PEachy) (kDa93)	nuclei	1	1/4	0.194	0	0/6	0	0	0/4	0	0		0	0/5	0	0	0/10	0	0	0/8	0	0	0.194	0	0
both	P07953	6-phosphofructo-2-kinase/fructose-2,6-biphosphatase 1 (6PF-2-K/Fru-2,6-P2ase 1) (6PF-2-K/Fru-2,6-P2ase liver isozyme)	cytoplasm	1	0/4	0	0	0/6	0	0	1/4	0.059	0	cytoplasm	1	0/5	0	0	0/10	0	0	1/8	0.059	0	0	0	0
analysis	P30835	6-phosphofructokinase, liver type (Phosphofructo-1-kinase isozyme B) (PFK-B) (Phosphofructokinase 1) (Phosphohexokinase)	nuclei	1	1/4	0.045	0	0/6	0	0	0/4	0	0		0	0/5	0	0	0/10	0	0	0/8	0	0	0.045	0	0
both	P85968	6-phosphogluconate dehydrogenase, decarboxylating	cytoplasm	1	0/4	0	0	0/6	0	0	3/4	0.068	0	nuclei, secreted, cytoplasm	4	3/5	0.068	0	1/10	0.301	0	3/8	0.068	0	-0.068	-0.301	0
both	P85971	6-phosphogluconolactonase (6PGL)	cytoplasm	3	0/4	0	0	0/6	0	0	4/4	0.472	0.113	secreted, cytoplasm	7	0/5	0	0	3/10	0.393	0.321	8/8	0.392	0.128	0	-0.393	0.08
reference	P33436	72 kDa type IV collagenase (72 kDa gelatinase) (Matrix metalloproteinase-2) (MMP-2) (Gelatinase A)		0	0/4	0	0	0/6	0	0	0/4	0	0	cytoplasm	1	0/5	0	0	0/10	0	0	2/8	0.053	0	0	0	-0.053
both	P06761	78 kDa glucose-regulated protein (GRP-78) (Heat shock 70 kDa protein 5) (Immunoglobulin heavy chain-binding protein) (BiP) (Steroidogenesis-activator polypeptide)	nuclei, secreted, cytoplasm	36	4/4	1.743	1.174	3/6	0.073	0.027	4/4	1.249	0.538	nuclei, secreted, cytoplasm	40	5/5	2.774	0.513	2/10	0.054	0	8/8	1.646	1.159	-1.031	0.019	-0.397
reference	Q1EHB3	A disintegrin and metalloproteinase with thrombospondin motifs 7 (ADAM-TS 7) (COMPase)		0	0/4	0	0	0/6	0	0	0/4	0	0	secreted, cytoplasm	3	0/5	0	0	3/10	0.033	0	1/8	0.033	0	0	-0.033	-0.033
both	Q6DGG1	Abhydrolase domain-containing protein 14B	nuclei, secreted, cytoplasm	8	2/4	0.468	0	2/6	0.34	0.128	4/4	1.063	0.694	nuclei, secreted, cytoplasm	8	1/5	0.212	0	4/10	0.589	0.4	8/8	0.781	0.41	0.256	-0.249	0.282
reference	Q9QZM5	Abl interactor 1 (Abelson interactor 1) (Abi-1) (Eps8 SH3 domain-binding protein) (Eps8-binding protein) (e3B1)		0	0/4	0	0	0/6	0	0	0/4	0	0	nuclei	1	1/5	0.089	0	0/10	0	0	0/8	0	0	-0.089	0	0
both	Q5XI22	Acetyl-CoA acetyltransferase, cytosolic (Cytosolic acetoacetyl-CoA thiolase)	cytoplasm	4	0/4	0	0	0/6	0	0	3/4	0.197	0.086	secreted, cytoplasm	3	0/5	0	0	2/10	0.143	0.051	3/8	0.093	0	0	-0.143	0.104
both	P17764	Acetyl-CoA acetyltransferase, mitochondrial (Acetoacetyl-CoA thiolase)	nuclei, cytoplasm	22	4/4	1.582	0.84	0/6	0	0	4/4	0.445	0.082	nuclei, cytoplasm	21	5/5	1.594	0.495	0/10	0	0	8/8	0.484	0.103	-0.012	0	-0.039
both	Q6P7S1	Acid ceramidase (AC) (Acylsphingosine deacylase) (N-acylsphingosine amidohydrolase)	cytoplasm	1	0/4	0	0	0/6	0	0	4/4	0.096	0	nuclei, cytoplasm	6	1/5	0.096	0	0/10	0	0	7/8	0.181	0.169	-0.096	0	-0.085
both	P49911	Acidic leucine-rich nuclear phosphoprotein 32 family member A (Leucine-rich acidic nuclear protein) (LANP)	nuclei	8	4/4	0.565	0.294	0/6	0	0	0/4	0	0	nuclei, cytoplasm	6	4/5	0.503	0.223	0/10	0	0	1/8	0.155	0	0.062	0	-0.155
both	Q9EST6	Acidic leucine-rich nuclear phosphoprotein 32 family member B (Proliferation-related acidic leucine-rich protein PAL31)	nuclei	7	4/4	0.736	0.258	0/6	0	0	0/4	0	0	nuclei, secreted	6	4/5	0.563	0.255	1/10	0.155	0	0/8	0	0	0.173	-0.155	0
analysis	Q5XIE0	Acidic leucine-rich nuclear phosphoprotein 32 family member E	nuclei	1	1/4	0.233	0	0/6	0	0	0/4	0	0		0	0/5	0	0	0/10	0	0	0/8	0	0	0.233	0	0
both	Q9ER34	Aconitate hydratase, mitochondrial (Aconitase) (Citrate hydro-lyase)	cytoplasm	15	0/4	0	0	0/6	0	0	4/4	0.296	0.162	cytoplasm	27	0/5	0	0	0/10	0	0	7/8	0.512	0.39	0	0	-0.216
analysis	P68136	Actin, alpha skeletal muscle (Alpha-actin-1)	secreted, cytoplasm	2	0/4	0	0	1/6	0.202	0	1/4	0.096	0		0	0/5	0	0	0/10	0	0	0/8	0	0	0	0.202	0.096
both	P62738	Actin, aortic smooth muscle (Alpha-actin-2)	nuclei, secreted, cytoplasm	9	3/4	0.458	0.198	1/6	0.202	0	1/4	0.318	0	nuclei, secreted, cytoplasm	14	2/5	0.528	0.21	1/10	0.738	0	3/8	0.568	0.667	-0.07	-0.536	-0.25
both	P60711	Actin, cytoplasmic 1 (Beta-actin)	nuclei, secreted, cytoplasm	27	4/4	1.979	0.417	2/6	0.341	0.244	4/4	0.814	0.564	nuclei, secreted, cytoplasm	29	5/5	2.108	1.169	4/10	0.427	0.391	8/8	1.229	1.373	-0.129	-0.086	-0.415
both	P63259	Actin, cytoplasmic 2 (Gamma-actin)	nuclei, secreted, cytoplasm	17	2/4	1.633	0.121	1/6	0.585	0	1/4	0.738	0	nuclei, secreted, cytoplasm	26	3/5	1.423	0.527	2/10	0.593	0.496	3/8	1.937	2	0.21	-0.008	-1.199
both	Q5M7U6	Actin-related protein 2 (Actin-like protein 2)	nuclei	3	3/4	0.117	0.044	0/6	0	0	0/4	0	0	nuclei	4	3/5	0.179	0	0/10	0	0	0/8	0	0	-0.062	0	0
reference	Q99PD4	Actin-related protein 2/3 complex subunit 1A		0	0/4	0	0	0/6	0	0	0/4	0	0	nuclei	1	1/5	0.08	0	0/10	0	0	0/8	0	0	-0.08	0	0
both	P85970	Actin-related protein 2/3 complex subunit 2 (Arp2/3 complex 34 kDa subunit) (p34-ARC)	nuclei, cytoplasm	5	3/4	0.274	0.137	0/6	0	0	1/4	0.093	0	nuclei, secreted, cytoplasm	6	2/5	0.309	0.116	1/10	0.093	0	4/8	0.168	0.044	-0.035	-0.093	-0.075
both	Q4KLF8	Actin-related protein 2/3 complex subunit 5 (Arp2/3 complex 16 kDa subunit) (p16-ARC)	nuclei, cytoplasm	1	2/4	0.166	0	0/6	0	0	4/4	0.166	0	nuclei, secreted, cytoplasm	1	2/5	0.166	0	1/10	0.166	0	2/8	0.166	0	0	-0.166	0
both	A1L108	Actin-related protein 2/3 complex subunit 5-like protein (Arp2/3 complex 16 kDa subunit 2) (ARC16-2)	nuclei, cytoplasm	3	3/4	0.306	0.198	0/6	0	0	3/4	0.166	0	nuclei, secreted, cytoplasm	1	5/5	0.166	0	1/10	0.166	0	4/8	0.166	0	0.14	-0.166	0
both	Q4V7C7	Actin-related protein 3 (Actin-like protein 3)	nuclei, secreted, cytoplasm	4	3/4	0.252	0.126	1/6	0.086	0	4/4	0.109	0.04	nuclei, secreted, cytoplasm	6	4/5	0.157	0.08	1/10	0.179	0	7/8	0.127	0.07	0.095	-0.093	-0.018
analysis	Q63396	Activated RNA polymerase II transcriptional coactivator p15 (Positive cofactor 4) (PC4) (SUB1 homolog) (p14)	nuclei	3	2/4	0.376	0.144	0/6	0	0	0/4	0	0		0	0/5	0	0	0/10	0	0	0/8	0	0	0.376	0	0
reference	Q9JKL8	Activity-dependent neuroprotector homeobox protein (Activity-dependent neuroprotective protein)		0	0/4	0	0	0/6	0	0	0/4	0	0	cytoplasm	1	0/5	0	0	0/10	0	0	1/8	0.038	0	0	0	-0.038
both	P13676	Acylamino-acid-releasing enzyme (AARE) (Acyl-peptide hydrolase) (APH) (Acylaminoacyl-peptidase)	nuclei, secreted	2	1/4	0.058	0	1/6	0.058	0	0/4	0	0	nuclei, secreted, cytoplasm	8	5/5	0.083	0.05	1/10	0.058	0	2/8	0.191	0.133	-0.025	0	-0.191
both	B3DMA2	Acyl-CoA dehydrogenase family member 11 (ACAD-11)	nuclei	5	3/4	0.163	0.025	0/6	0	0	0/4	0	0	nuclei	2	3/5	0.062	0.023	0/10	0	0	0/8	0	0	0.101	0	0
both	Q499N5	Acyl-CoA synthetase family member 2, mitochondrial	cytoplasm	9	0/4	0	0	0/6	0	0	3/4	0.297	0.124	cytoplasm	10	0/5	0	0	0/10	0	0	8/8	0.241	0.097	0	0	0.056
both	A0FKI7	Acyl-CoA-binding domain-containing protein 5	nuclei	1	2/4	0.083	0	0/6	0	0	0/4	0	0	nuclei	1	1/5	0.083	0	0/10	0	0	0/8	0	0	0	0	0
both	P11030	Acyl-CoA-binding protein (ACBP) (Diazepam-binding inhibitor) (DBI) (Endozepine) (EP)	nuclei, secreted, cytoplasm	7	1/4	0.334	0	1/6	0.334	0	4/4	2.03	0.757	nuclei, secreted, cytoplasm	6	3/5	0.334	0	3/10	0.679	0.489	8/8	1.39	0.676	0	-0.345	0.64
both	Q5FVR5	Acyl-coenzyme A amino acid N-acyltransferase 2	nuclei, cytoplasm	2	3/4	0.089	0	0/6	0	0	2/4	0.089	0	nuclei	2	3/5	0.089	0	0/10	0	0	0/8	0	0	0	0	0.089
reference	Q6SKG1	Acyl-coenzyme A synthetase ACSM3, mitochondrial (Acyl-CoA synthetase medium-chain family member 3) (Butyrate--CoA ligase 3) (Butyryl-coenzyme A synthetase 3) (Middle-chain acyl-CoA synthetase 3) (SA rat hypertension-associated protein) (Protein SA)		0	0/4	0	0	0/6	0	0	0/4	0	0	cytoplasm	1	0/5	0	0	0/10	0	0	1/8	0.053	0	0	0	-0.053
both	Q6AYT9	Acyl-coenzyme A synthetase ACSM5, mitochondrial	cytoplasm	1	0/4	0	0	0/6	0	0	2/4	0.059	0	cytoplasm	4	0/5	0	0	0/10	0	0	5/8	0.123	0.041	0	0	-0.064
both	O55171	Acyl-coenzyme A thioesterase 2, mitochondrial (Acyl-CoA thioesterase 2) (Acyl coenzyme A thioester hydrolase) (Very-long-chain acyl-CoA thioesterase) (MTE-I) (ARTISt/p43)	cytoplasm	4	0/4	0	0	0/6	0	0	4/4	0.245	0.042	nuclei, cytoplasm	6	1/5	0.083	0	0/10	0	0	8/8	0.249	0.105	-0.083	0	-0.004
reference	Q8VHK0	Acyl-coenzyme A thioesterase 8 (Acyl-CoA thioesterase 8) (Choloyl-coenzyme A thioesterase) (Peroxisomal acyl-CoA thioesterase 2) (PTE-2) (Peroxisomal acyl-coenzyme A thioester hydrolase 1) (PTE-1) (Peroxisomal long-chain acyl-CoA thioesterase 1)		0	0/4	0	0	0/6	0	0	0/4	0	0	secreted	1	0/5	0	0	1/10	0.116	0	0/8	0	0	0	-0.116	0
both	P70470	Acyl-protein thioesterase 1 (APT-1) (Lysophospholipase 1) (Lysophospholipase I) (LysoPLA I)	secreted, cytoplasm	5	0/4	0	0	1/6	0.166	0	4/4	0.424	0.175	secreted, cytoplasm	6	0/5	0	0	1/10	0.585	0	8/8	0.404	0.234	0	-0.419	0.02
reference	Q9QYL8	Acyl-protein thioesterase 2 (APT-2) (Lysophospholipase 2) (Lysophospholipase II) (LPL-II)		0	0/4	0	0	0/6	0	0	0/4	0	0	cytoplasm	1	0/5	0	0	0/10	0	0	1/8	0.136	0	0	0	-0.136
both	Q63768	Adapter molecule crk (Proto-oncogene c-Crk) (p38)	cytoplasm	1	0/4	0	0	0/6	0	0	1/4	0.129	0	nuclei	1	1/5	0.129	0	0/10	0	0	0/8	0	0	-0.129	0	0.129
both	P36972	Adenine phosphoribosyltransferase (APRT)	nuclei, cytoplasm	11	2/4	0.284	0.105	0/6	0	0	4/4	1.748	1.021	nuclei, secreted, cytoplasm	11	1/5	0.179	0	4/10	0.555	0.651	8/8	1.371	1.211	0.105	-0.555	0.377
both	P70478	Adenomatous polyposis coli protein (Protein APC)	secreted, cytoplasm	3	0/4	0	0	2/6	0.016	0.005	2/4	0.011	0	nuclei, secreted, cytoplasm	4	1/5	0.011	0	1/10	0.011	0	1/8	0.022	0	-0.011	0.005	-0.011
reference	Q920P6	Adenosine deaminase (Adenosine aminohydrolase)		0	0/4	0	0	0/6	0	0	0/4	0	0	cytoplasm	2	0/5	0	0	0/10	0	0	1/8	0.202	0	0	0	-0.202
reference	Q3KR54	Adenosine deaminase domain-containing protein 1 (Testis nuclear RNA-binding protein)		0	0/4	0	0	0/6	0	0	0/4	0	0	cytoplasm	1	0/5	0	0	0/10	0	0	1/8	0.05	0	0	0	-0.05
both	Q64640	Adenosine kinase (AK) (Adenosine 5'-phosphotransferase)	nuclei, cytoplasm	12	1/4	0.245	0	0/6	0	0	4/4	1.08	0.41	nuclei, secreted, cytoplasm	12	2/5	0.116	0	3/10	0.387	0.384	8/8	1.055	0.251	0.129	-0.387	0.025
both	P10760	Adenosylhomocysteinase (AdoHcyase) (S-adenosyl-L-homocysteine hydrolase)	nuclei, secreted, cytoplasm	15	2/4	0.077	0	1/6	0.077	0	4/4	0.873	0.338	secreted, cytoplasm	16	0/5	0	0	2/10	0.38	0.302	8/8	0.731	0.245	0.077	-0.303	0.142
analysis	Q04400	Adenylate cyclase type 5 (ATP pyrophosphate-lyase 5) (Adenylate cyclase type V) (Adenylyl cyclase 5)	cytoplasm	1	0/4	0	0	0/6	0	0	1/4	0.034	0		0	0/5	0	0	0/10	0	0	0/8	0	0	0	0	0.034
both	P29410	Adenylate kinase 2, mitochondrial (AK 2) (ATP-AMP transphosphorylase 2)	nuclei, secreted, cytoplasm	13	3/4	0.567	0.318	1/6	0.292	0	4/4	1.626	0.272	nuclei, secreted, cytoplasm	17	4/5	0.302	0.166	6/10	0.247	0.156	8/8	1.506	0.31	0.265	0.045	0.12
both	Q9WUS0	Adenylate kinase isoenzyme 4, mitochondrial (Adenylate kinase 3-like) (ATP-AMP transphosphorylase)	cytoplasm	8	0/4	0	0	0/6	0	0	3/4	0.742	0.61	cytoplasm	6	0/5	0	0	0/10	0	0	5/8	0.485	0.276	0	0	0.257
both	Q08163	Adenylyl cyclase-associated protein 1 (CAP 1)	cytoplasm	2	0/4	0	0	0/6	0	0	3/4	0.128	0.038	nuclei, cytoplasm	5	2/5	0.115	0.04	0/10	0	0	5/8	0.196	0.134	-0.115	0	-0.068
analysis	P52481	Adenylyl cyclase-associated protein 2 (CAP 2)	nuclei	1	1/4	0.062	0	0/6	0	0	0/4	0	0		0	0/5	0	0	0/10	0	0	0/8	0	0	0.062	0	0
both	Q05962	ADP/ATP translocase 1 (Adenine nucleotide translocator 1) (ANT 1) (ADP,ATP carrier protein 1) (Solute carrier family 25 member 4)	nuclei, cytoplasm	3	3/4	0.17	0.105	0/6	0	0	3/4	0.096	0	nuclei, cytoplasm	1	2/5	0.096	0	0/10	0	0	2/8	0.096	0	0.074	0	0
both	Q09073	ADP/ATP translocase 2 (ADP,ATP carrier protein 2) (Adenine nucleotide translocator 2) (ANT 2) (Solute carrier family 25 member 5)	nuclei, cytoplasm	7	3/4	0.529	0.238	0/6	0	0	2/4	0.143	0.051	nuclei, cytoplasm	6	3/5	0.231	0.052	0/10	0	0	4/8	0.234	0.191	0.298	0	-0.091
both	P84079	ADP-ribosylation factor 1	cytoplasm	10	0/4	0	0	0/6	0	0	4/4	1.063	0.551	nuclei, secreted, cytoplasm	12	1/5	0.166	0	1/10	2.415	0	6/8	0.83	0.68	-0.166	-2.415	0.233
both	P61751	ADP-ribosylation factor 4	cytoplasm	7	0/4	0	0	0/6	0	0	4/4	0.717	0.283	secreted, cytoplasm	5	0/5	0	0	1/10	0.778	0	1/8	1.154	0	0	-0.778	-0.437
both	P84083	ADP-ribosylation factor 5	cytoplasm	2	0/4	0	0	0/6	0	0	1/4	0.425	0	secreted	3	0/5	0	0	1/10	0.701	0	0/8	0	0	0	-0.701	0.425
both	P62332	ADP-ribosylation factor 6	cytoplasm	4	0/4	0	0	0/6	0	0	4/4	0.346	0.189	nuclei, secreted, cytoplasm	6	2/5	0.179	0	1/10	0.179	0	5/8	0.413	0.275	-0.179	-0.179	-0.067
reference	P61212	ADP-ribosylation factor-like protein 1		0	0/4	0	0	0/6	0	0	0/4	0	0	cytoplasm	1	0/5	0	0	0/10	0	0	1/8	0.194	0	0	0	-0.194
reference	P37996	ADP-ribosylation factor-like protein 3 (ARD3)		0	0/4	0	0	0/6	0	0	0/4	0	0	cytoplasm	1	0/5	0	0	0/10	0	0	1/8	0.179	0	0	0	-0.179
reference	Q66HA6	ADP-ribosylation factor-like protein 8B		0	0/4	0	0	0/6	0	0	0/4	0	0	nuclei	1	1/5	0.155	0	0/10	0	0	0/8	0	0	-0.155	0	0
reference	Q63055	ADP-ribosylation factor-related protein 1 (ARF-related protein 1)		0	0/4	0	0	0/6	0	0	0/4	0	0	nuclei	2	1/5	0.334	0	0/10	0	0	0/8	0	0	-0.334	0	0
reference	Q6AY63	ADP-sugar pyrophosphatase (Nucleoside diphosphate-linked moiety X motif 5) (Nudix motif 5)		0	0/4	0	0	0/6	0	0	0/4	0	0	nuclei	1	1/5	0.179	0	0/10	0	0	0/8	0	0	-0.179	0	0
both	P24483	Adrenodoxin, mitochondrial (Adrenal ferredoxin) (Ferredoxin-1)	cytoplasm	1	0/4	0	0	0/6	0	0	2/4	0.194	0	cytoplasm	1	0/5	0	0	0/10	0	0	3/8	0.194	0	0	0	0
analysis	O35889	Afadin (Protein Af-6)	nuclei	1	2/4	0.018	0	0/6	0	0	0/4	0	0		0	0/5	0	0	0/10	0	0	0/8	0	0	0.018	0	0
both	P36953	Afamin (Alpha-albumin) (Alpha-Alb)	secreted	5	0/4	0	0	2/6	0.174	0.079	0/4	0	0	secreted	7	0/5	0	0	8/10	0.115	0.063	0/8	0	0	0	0.059	0
both	Q8CG45	Aflatoxin B1 aldehyde reductase member 2 (rAFAR2) (Succinic semialdehyde reductase) (SSA reductase)	secreted, cytoplasm	6	0/4	0	0	2/6	0.105	0	4/4	0.231	0.158	secreted, cytoplasm	6	0/5	0	0	1/10	0.65	0	8/8	0.213	0.134	0	-0.545	0.018
both	P38918	Aflatoxin B1 aldehyde reductase member 3 (AFB1-AR) (Aflatoxin B1 aldehyde reductase member 1) (rAFAR1)	nuclei, secreted, cytoplasm	4	3/4	0.122	0	1/6	0.259	0	4/4	0.229	0.12	nuclei, secreted, cytoplasm	6	3/5	0.122	0	3/10	0.219	0.137	8/8	0.248	0.142	0	0.04	-0.019
both	Q0D2L3	Agmatinase, mitochondrial (Agmatine ureohydrolase) (AUH)	nuclei, cytoplasm	3	1/4	0.122	0	0/6	0	0	3/4	0.168	0.065	cytoplasm	5	0/5	0	0	0/10	0	0	6/8	0.168	0.065	0.122	0	0
reference	Q5FWY5	AH receptor-interacting protein (AIP) (Aryl-hydrocarbon receptor-interacting protein) (Immunophilin XAP2)		0	0/4	0	0	0/6	0	0	0/4	0	0	cytoplasm	1	0/5	0	0	0/10	0	0	1/8	0.089	0	0	0	-0.089
analysis	Q5QD51	A-kinase anchor protein 12 (AKAP-12)	cytoplasm	1	0/4	0	0	0/6	0	0	1/4	0.026	0		0	0/5	0	0	0/10	0	0	0/8	0	0	0	0	0.026
analysis	Q5U301	A-kinase anchor protein 2 (AKAP-2)	nuclei	1	1/4	0.047	0	0/6	0	0	0/4	0	0		0	0/5	0	0	0/10	0	0	0/8	0	0	0.047	0	0
both	P25409	Alanine aminotransferase 1 (ALT1) (Glutamic--pyruvic transaminase 1) (Glutamate pyruvate transaminase 1) (GPT 1) (Glutamic--alanine transaminase 1)	cytoplasm	6	0/4	0	0	0/6	0	0	4/4	0.151	0.057	secreted, cytoplasm	8	0/5	0	0	1/10	0.072	0	5/8	0.184	0.065	0	-0.072	-0.033
both	Q64565	Alanine--glyoxylate aminotransferase 2, mitochondrial (AGT 2) ((R)-3-amino-2-methylpropionate--pyruvate transaminase) (Beta-alanine-pyruvate aminotransferase) (Beta-ALAAT II) (D-AIBAT)	cytoplasm	5	0/4	0	0	0/6	0	0	4/4	0.148	0.057	cytoplasm	8	0/5	0	0	0/10	0	0	6/8	0.189	0.065	0	0	-0.041
both	P50475	Alanyl-tRNA synthetase, cytoplasmic (Alanine--tRNA ligase) (AlaRS)	cytoplasm	6	0/4	0	0	0/6	0	0	2/4	0.148	0.039	secreted, cytoplasm	10	0/5	0	0	1/10	0.229	0	8/8	0.102	0.074	0	-0.229	0.046
both	P51635	Alcohol dehydrogenase [NADP+] (Aldehyde reductase) (Aldo-keto reductase family 1 member A1) (3-DG-reducing enzyme)	cytoplasm	7	0/4	0	0	0/6	0	0	4/4	0.354	0.129	nuclei, secreted, cytoplasm	11	1/5	0.089	0	4/10	0.113	0.042	7/8	0.38	0.141	-0.089	-0.113	-0.026
both	P06757	Alcohol dehydrogenase 1 (Alcohol dehydrogenase A subunit)	nuclei, secreted, cytoplasm	10	3/4	0.26	0.154	2/6	0.101	0	4/4	1.159	0.146	nuclei, secreted, cytoplasm	11	5/5	0.272	0.192	3/10	0.423	0.38	8/8	0.834	0.215	-0.012	-0.322	0.325
both	Q64563	Alcohol dehydrogenase 4 (ADH2) (Alcohol dehydrogenase class II) (Alcohol dehydrogenase II)	cytoplasm	1	0/4	0	0	0/6	0	0	1/4	0.096	0	secreted	2	0/5	0	0	1/10	0.202	0	0/8	0	0	0	-0.202	0.096
both	P12711	Alcohol dehydrogenase class-3 (Alcohol dehydrogenase class-III) (Alcohol dehydrogenase 5) (Alcohol dehydrogenase 2) (Alcohol dehydrogenase B2) (ADH-B2) (S-(hydroxymethyl)glutathione dehydrogenase) (Glutathione-dependent formaldehyde dehydrogenase) (GSH-FD	cytoplasm	1	0/4	0	0	0/6	0	0	1/4	0.105	0	cytoplasm	1	0/5	0	0	0/10	0	0	1/8	0.105	0	0	0	0
both	P50235	Alcohol sulfotransferase (Hydroxysteroid sulfotransferase) (ST) (ST-60)	cytoplasm	2	0/4	0	0	0/6	0	0	1/4	0.194	0	secreted, cytoplasm	2	0/5	0	0	1/10	0.093	0	3/8	0.093	0	0	-0.093	0.101
both	P22789	Alcohol sulfotransferase A (Androsterone-sulfating sulfotransferase) (AD-ST) (Hydroxysteroid sulfotransferase A) (STA) (ST-40) (Senescence marker protein 2A) (Sulfotransferase 2A2) (ST2A2)	cytoplasm	4	0/4	0	0	0/6	0	0	1/4	0.445	0	secreted	7	0/5	0	0	1/10	0.905	0	0/8	0	0	0	-0.905	0.445
reference	Q8K4D8	Aldehyde dehydrogenase family 1 member A3 (Aldehyde dehydrogenase 6) (Retinaldehyde dehydrogenase 3) (RALDH-3)		0	0/4	0	0	0/6	0	0	0/4	0	0	cytoplasm	3	0/5	0	0	0/10	0	0	1/8	0.218	0	0	0	-0.218
both	Q3T1L0	Aldehyde dehydrogenase family 16 member A1	nuclei, cytoplasm	6	3/4	0.293	0.068	0/6	0	0	1/4	0.066	0	nuclei, secreted, cytoplasm	7	3/5	0.187	0.035	1/10	0.136	0	4/8	0.14	0.092	0.106	-0.136	-0.074
analysis	Q5XI42	Aldehyde dehydrogenase family 3 member B1	cytoplasm	1	0/4	0	0	0/6	0	0	1/4	0.066	0		0	0/5	0	0	0/10	0	0	0/8	0	0	0	0	0.066
both	Q66HF8	Aldehyde dehydrogenase X, mitochondrial (Aldehyde dehydrogenase family 1 member B1)	nuclei, cytoplasm	7	1/4	0.122	0	0/6	0	0	4/4	0.225	0.063	nuclei, cytoplasm	10	1/5	0.122	0	0/10	0	0	8/8	0.296	0.162	0	0	-0.071
analysis	P13601	Aldehyde dehydrogenase, cytosolic 1 (ALDH class 1) (ALDH-E1) (ALHDII) (Aldehyde dehydrogenase family 1 member A7) (Aldehyde dehydrogenase phenobarbital-inducible)	cytoplasm	2	0/4	0	0	0/6	0	0	2/4	0.108	0.037		0	0/5	0	0	0/10	0	0	0/8	0	0	0	0	0.108
both	P11884	Aldehyde dehydrogenase, mitochondrial (ALDH class 2) (ALDH1) (ALDH-E2)	nuclei, cytoplasm	26	4/4	0.388	0.357	0/6	0	0	4/4	2.286	0.341	nuclei, cytoplasm	21	5/5	0.288	0.097	0/10	0	0	8/8	1.508	0.287	0.1	0	0.778
both	Q9Z0U5	Aldehyde oxidase	cytoplasm	4	0/4	0	0	0/6	0	0	3/4	0.051	0.021	secreted, cytoplasm	11	0/5	0	0	3/10	0.11	0.121	6/8	0.038	0.02	0	-0.11	0.013
both	Q66HG4	Aldose 1-epimerase (Galactose mutarotase)	cytoplasm	2	0/4	0	0	0/6	0	0	2/4	0.214	0.078	cytoplasm	3	0/5	0	0	0/10	0	0	2/8	0.214	0.078	0	0	0
reference	P07943	Aldose reductase (AR) (Aldehyde reductase)		0	0/4	0	0	0/6	0	0	0/4	0	0	cytoplasm	1	0/5	0	0	0/10	0	0	1/8	0.101	0	0	0	-0.101
analysis	P55009	Allograft inflammatory factor 1 (AIF-1) (Ionized calcium-binding adapter molecule 1) (MRF-1) (Microglia response factor)	cytoplasm	1	0/4	0	0	0/6	0	0	1/4	0.136	0		0	0/5	0	0	0/10	0	0	0/8	0	0	0	0	0.136
analysis	Q8VHE9	All-trans-retinol 13,14-reductase (All-trans-13,14-dihydroretinol saturase) (RetSat) (RMT-7)	nuclei	1	2/4	0.058	0	0/6	0	0	0/4	0	0		0	0/5	0	0	0/10	0	0	0/8	0	0	0.058	0	0
both	Q6EV76	Alpha-(1,6)-fucosyltransferase (Glycoprotein 6-alpha-L-fucosyltransferase) (GDP-fucose--glycoprotein fucosyltransferase) (GDP-L-Fuc:N-acetyl-beta-D-glucosaminide alpha1,6-fucosyltransferase) (alpha1-6FucT)	cytoplasm	1	0/4	0	0	0/6	0	0	2/4	0.066	0	cytoplasm	1	0/5	0	0	0/10	0	0	1/8	0.066	0	0	0	0
both	P02764	Alpha-1-acid glycoprotein (Orosomucoid) (OMD)	secreted, cytoplasm	9	0/4	0	0	6/6	0.463	0.307	2/4	0.155	0	secreted, cytoplasm	10	0/5	0	0	8/10	0.529	0.386	1/8	0.155	0	0	-0.066	0
both	P17475	Alpha-1-antiproteinase (Alpha-1-antitrypsin) (Alpha-1-proteinase inhibitor) (Serpin A1)	secreted, cytoplasm	22	0/4	0	0	6/6	1.381	0.43	4/4	0.204	0.044	nuclei, secreted, cytoplasm	24	1/5	0.086	0	10/10	1.173	0.784	7/8	0.211	0.103	-0.086	0.208	-0.007
both	P14046	Alpha-1-inhibitor 3 (Alpha-1-inhibitor 3 variant II) (Alpha-1-inhibitor III)	nuclei, secreted, cytoplasm	50	1/4	0.053	0	6/6	0.715	0.386	3/4	0.126	0.141	secreted, cytoplasm	62	0/5	0	0	10/10	0.696	0.298	8/8	0.097	0.087	0.053	0.019	0.029
both	Q63041	Alpha-1-macroglobulin (Alpha-1-M) (Alpha-1-macroglobulin 165 kDa subunit)	nuclei, secreted	29	1/4	0.05	0	6/6	0.313	0.149	0/4	0	0	nuclei, secreted, cytoplasm	38	2/5	0.038	0.013	10/10	0.428	0.233	1/8	0.025	0	0.012	-0.115	-0.025
both	P24090	Alpha-2-HS-glycoprotein (Fetuin-A) (Glycoprotein PP63) (59 kDa bone sialic acid-containing protein) (BSP)	secreted, cytoplasm	7	0/4	0	0	5/6	0.337	0.273	1/4	0.11	0	secreted, cytoplasm	6	0/5	0	0	9/10	0.249	0.074	4/8	0.11	0	0	0.088	0
both	P06238	Alpha-2-macroglobulin (Alpha-2-M)	secreted, cytoplasm	19	0/4	0	0	4/6	0.151	0.105	1/4	0.024	0	secreted	15	0/5	0	0	9/10	0.07	0.067	0/8	0	0	0	0.081	0.024
both	Q9Z1P2	Alpha-actinin-1 (Alpha-actinin cytoskeletal isoform) (Non-muscle alpha-actinin-1) (F-actin cross-linking protein)	nuclei, cytoplasm	22	4/4	0.462	0.22	0/6	0	0	3/4	0.034	0	nuclei, secreted, cytoplasm	41	5/5	0.363	0.096	2/10	0.239	0.205	4/8	0.709	1.066	0.099	-0.239	-0.675
both	Q9QXQ0	Alpha-actinin-4 (Non-muscle alpha-actinin 4) (F-actin cross-linking protein)	nuclei, cytoplasm	40	4/4	1.042	0.621	0/6	0	0	2/4	0.106	0.073	nuclei, secreted, cytoplasm	66	5/5	1.157	0.233	1/10	1.062	0	7/8	0.893	1.978	-0.115	-1.062	-0.787
reference	Q63028	Alpha-adducin (Erythrocyte adducin subunit alpha)		0	0/4	0	0	0/6	0	0	0/4	0	0	cytoplasm	2	0/5	0	0	0/10	0	0	1/8	0.113	0	0	0	-0.113
both	Q64057	Alpha-aminoadipic semialdehyde dehydrogenase (Alpha-AASA dehydrogenase) (Betaine aldehyde dehydrogenase) (Delta1-piperideine-6-carboxylate dehydrogenase) (P6c dehydrogenase) (Aldehyde dehydrogenase family 7 member A1) (Antiquitin-1)	nuclei, secreted, cytoplasm	16	2/4	0.236	0.086	1/6	0.072	0	4/4	1.176	0.474	nuclei, secreted, cytoplasm	19	4/5	0.072	0	1/10	0.072	0	8/8	0.902	0.405	0.164	0	0.274
both	A2VCW9	Alpha-aminoadipic semialdehyde synthase, mitochondrial (LKR/SDH)	nuclei, cytoplasm	12	1/4	0.037	0	0/6	0	0	4/4	0.242	0.054	nuclei, cytoplasm	15	2/5	0.056	0.019	0/10	0	0	8/8	0.23	0.12	-0.019	0	0.012
both	P85515	Alpha-centractin (Centractin)	nuclei	2	3/4	0.117	0.044	0/6	0	0	0/4	0	0	nuclei, cytoplasm	3	4/5	0.086	0	0/10	0	0	1/8	0.28	0	0.031	0	-0.28
both	P04764	Alpha-enolase (2-phospho-D-glycerate hydro-lyase) (Non-neural enolase) (NNE) (Enolase 1)	nuclei, secreted, cytoplasm	14	1/4	0.077	0	1/6	0.16	0	4/4	0.83	0.266	nuclei, secreted, cytoplasm	18	3/5	0.162	0.07	3/10	0.474	0.267	8/8	0.924	0.305	-0.085	-0.314	-0.094
both	P21139	Alpha-mannosidase 2C1 (Alpha-D-mannoside mannohydrolase) (Mannosidase alpha class 2C member 1)	nuclei	1	1/4	0.039	0	0/6	0	0	0/4	0	0	cytoplasm	2	0/5	0	0	0/10	0	0	1/8	0.08	0	0.039	0	-0.08
both	P70473	Alpha-methylacyl-CoA racemase (2-methylacyl-CoA racemase) (2-arylpropionyl-CoA epimerase)	nuclei, cytoplasm	9	1/4	0.101	0	0/6	0	0	4/4	0.431	0.318	nuclei, cytoplasm	10	1/5	0.101	0	0/10	0	0	6/8	0.377	0.25	0	0	0.054
both	Q66H12	Alpha-N-acetylgalactosaminidase (Alpha-galactosidase B)	cytoplasm	1	0/4	0	0	0/6	0	0	3/4	0.08	0	cytoplasm	6	0/5	0	0	0/10	0	0	5/8	0.198	0.196	0	0	-0.118
reference	Q9HB97	Alpha-parvin (Actopaxin)		0	0/4	0	0	0/6	0	0	0/4	0	0	cytoplasm	1	0/5	0	0	0/10	0	0	1/8	0.089	0	0	0	-0.089
reference	P02661	Alpha-S1-casein (Alpha-casein)		0	0/4	0	0	0/6	0	0	0/4	0	0	nuclei	1	1/5	0.194	0	0/10	0	0	0/8	0	0	-0.194	0	0
both	P54921	Alpha-soluble NSF attachment protein (SNAP-alpha) (N-ethylmaleimide-sensitive factor attachment protein alpha)	nuclei	1	1/4	0.105	0	0/6	0	0	0/4	0	0	nuclei, secreted, cytoplasm	3	1/5	0.105	0	1/10	0.105	0	4/8	0.105	0	0	-0.105	-0.105
both	P41034	Alpha-tocopherol transfer protein (Alpha-TTP)	cytoplasm	7	0/4	0	0	0/6	0	0	4/4	0.315	0.071	secreted, cytoplasm	6	0/5	0	0	1/10	0.624	0	3/8	0.294	0.233	0	-0.624	0.021
reference	Q9R0W5	Amiloride-sensitive cation channel 5 (Brain-liver-intestine amiloride-sensitive Na(+) channel) (BLINaC)		0	0/4	0	0	0/6	0	0	0/4	0	0	cytoplasm	1	0/5	0	0	0/10	0	0	1/8	0.083	0	0	0	-0.083
analysis	P37089	Amiloride-sensitive sodium channel subunit alpha (Alpha-NaCH) (Epithelial Na(+) channel subunit alpha) (Alpha-ENaC) (Nonvoltage-gated sodium channel 1 subunit alpha) (SCNEA)	cytoplasm	1	0/4	0	0	0/6	0	0	1/4	0.055	0		0	0/5	0	0	0/10	0	0	0/8	0	0	0	0	0.055
both	P21396	Amine oxidase [flavin-containing] A (Monoamine oxidase type A) (MAO-A)	nuclei, cytoplasm	3	2/4	0.093	0.032	0/6	0	0	2/4	0.061	0	nuclei	4	2/5	0.164	0.103	0/10	0	0	0/8	0	0	-0.071	0	0.061
both	P19643	Amine oxidase [flavin-containing] B (Monoamine oxidase type B) (MAO-B)	nuclei, cytoplasm	5	2/4	0.169	0.036	0/6	0	0	3/4	0.11	0.032	nuclei, cytoplasm	9	4/5	0.211	0.119	0/10	0	0	3/8	0.087	0.032	-0.042	0	0.023
both	Q32PX2	Aminoacyl tRNA synthase complex-interacting multifunctional protein 2 (Multisynthase complex auxiliary component p38) (Protein JTV-1)	nuclei	4	3/4	0.206	0.091	0/6	0	0	0/4	0	0	nuclei	2	2/5	0.149	0.053	0/10	0	0	0/8	0	0	0.057	0	0
both	Q6AYS7	Aminoacylase-1A (ACY-1A) (ACY IA) (N-acyl-L-amino-acid amidohydrolase)	cytoplasm	1	0/4	0	0	0/6	0	0	1/4	0.077	0	cytoplasm	4	0/5	0	0	0/10	0	0	4/8	0.119	0.042	0	0	-0.042
reference	Q02356	AMP deaminase 2 (AMP deaminase isoform L)		0	0/4	0	0	0/6	0	0	0/4	0	0	cytoplasm	1	0/5	0	0	0/10	0	0	1/8	0.04	0	0	0	-0.04
reference	Q5XID1	Anamorsin (Cytokine-induced apoptosis inhibitor 1) (Fe-S cluster assembly protein DRE2 homolog)		0	0/4	0	0	0/6	0	0	0/4	0	0	cytoplasm	1	0/5	0	0	0/10	0	0	1/8	0.129	0	0	0	-0.129
reference	Q6TMA8	Angiopoietin-related protein 4 (Angiopoietin-like protein 4) (Hepatic fibrinogen/angiopoietin-related protein) (HFARP)		0	0/4	0	0	0/6	0	0	0/4	0	0	cytoplasm	1	0/5	0	0	0/10	0	0	1/8	0.096	0	0	0	-0.096
both	Q5EGZ1	Angiotensin-converting enzyme 2 (ACE-related carboxypeptidase)	secreted, cytoplasm	1	0/4	0	0	2/6	0.05	0	2/4	0.05	0	secreted, cytoplasm	1	0/5	0	0	4/10	0.05	0	1/8	0.05	0	0	0	0
both	P01015	Angiotensinogen (Serpin A8)	secreted, cytoplasm	17	0/4	0	0	6/6	1.31	0.796	4/4	0.461	0.105	nuclei, secreted, cytoplasm	18	3/5	0.093	0	9/10	1.327	0.553	7/8	0.586	0.172	-0.093	-0.017	-0.125
analysis	Q66H85	Ankyrin repeat and zinc finger domain-containing protein 1	nuclei	1	1/4	0.044	0	0/6	0	0	0/4	0	0		0	0/5	0	0	0/10	0	0	0/8	0	0	0.044	0	0
both	P07150	Annexin A1 (Annexin-1) (Annexin I) (Lipocortin I) (Calpactin-2) (Calpactin II) (Chromobindin-9) (p35) (Phospholipase A2 inhibitory protein)	secreted, cytoplasm	1	0/4	0	0	1/6	0.068	0	1/4	0.068	0	cytoplasm	10	0/5	0	0	0/10	0	0	2/8	0.455	0.237	0	0.068	-0.387
reference	Q07936	Annexin A2 (Annexin-2) (Annexin II) (Lipocortin II) (Calpactin-1 heavy chain) (Calpactin I heavy chain) (Chromobindin-8) (p36) (Protein I) (Placental anticoagulant protein IV) (PAP-IV)		0	0/4	0	0	0/6	0	0	0/4	0	0	cytoplasm	11	0/5	0	0	0/10	0	0	2/8	0.648	0.063	0	0	-0.648
reference	P14669	Annexin A3 (Annexin-3) (Annexin III) (Lipocortin III) (Placental anticoagulant protein III) (PAP-III) (35-alpha calcimedin)		0	0/4	0	0	0/6	0	0	0/4	0	0	cytoplasm	10	0/5	0	0	0/10	0	0	1/8	1.154	0	0	0	-1.154
both	P55260	Annexin A4 (36 kDa zymogen granule membrane-associated protein) (ZAP36) (Annexin IV) (Annexin-4) (Lipocortin IV)	cytoplasm	1	0/4	0	0	0/6	0	0	1/4	0.089	0	cytoplasm	2	0/5	0	0	0/10	0	0	1/8	0.186	0	0	0	-0.097
both	P14668	Annexin A5 (Annexin-5) (Annexin V) (Lipocortin V) (Endonexin II) (Calphobindin I) (CBP-I) (Placental anticoagulant protein I) (PAP-I) (Placental anticoagulant protein 4) (PP4) (Thromboplastin inhibitor) (Vascular anticoagulant-alpha) (VAC-alpha) (Anchorin	cytoplasm	1	0/4	0	0	0/6	0	0	1/4	0.083	0	cytoplasm	11	0/5	0	0	0/10	0	0	2/8	0.631	0.257	0	0	-0.548
both	P48037	Annexin A6 (Annexin-6) (Annexin VI) (Calcium-binding protein 65/67) (CBP 65/67)	nuclei, cytoplasm	3	1/4	0.037	0	0/6	0	0	4/4	0.076	0.028	cytoplasm	17	0/5	0	0	0/10	0	0	8/8	0.205	0.253	0.037	0	-0.129
both	Q0PMD2	Anthrax toxin receptor 1	secreted	1	0/4	0	0	1/6	0.061	0	0/4	0	0	secreted	1	0/5	0	0	2/10	0.061	0	0/8	0	0	0	0	0
reference	P36370	Antigen peptide transporter 1 (APT1) (ATP-binding cassette sub-family B member 2) (Peptide transporter TAP1)		0	0/4	0	0	0/6	0	0	0/4	0	0	nuclei	1	1/5	0.051	0	0/10	0	0	0/8	0	0	-0.051	0	0
both	P52303	AP-1 complex subunit beta-1 (Adapter-related protein complex 1 subunit beta-1) (Adaptor protein complex AP-1 subunit beta-1) (Beta-adaptin 1) (Beta-1-adaptin) (Golgi adaptor HA1/AP1 adaptin beta subunit) (Clathrin assembly protein complex 1 beta large cha	nuclei	8	3/4	0.177	0.073	0/6	0	0	0/4	0	0	nuclei, cytoplasm	13	3/5	0.093	0.078	0/10	0	0	3/8	0.212	0.247	0.084	0	-0.212
both	P18484	AP-2 complex subunit alpha-2 (Adapter-related protein complex 2 alpha-2 subunit) (Adaptor protein complex AP-2 subunit alpha-2) (Alpha2-adaptin) (Plasma membrane adaptor HA2/AP2 adaptin alpha C subunit) (Alpha-adaptin C) (Clathrin assembly protein complex	nuclei	7	3/4	0.149	0.055	0/6	0	0	0/4	0	0	nuclei, cytoplasm	13	4/5	0.11	0.054	0/10	0	0	1/8	0.362	0	0.039	0	-0.362
both	P62944	AP-2 complex subunit beta (Adapter-related protein complex 2 beta subunit) (Adaptor protein complex AP-2 subunit beta) (Beta-2-adaptin) (Beta-adaptin) (Plasma membrane adaptor HA2/AP2 adaptin beta subunit) (Clathrin assembly protein complex 2 beta large c	nuclei	15	4/4	0.303	0.201	0/6	0	0	0/4	0	0	nuclei, cytoplasm	11	4/5	0.23	0.122	0/10	0	0	1/8	0.041	0	0.073	0	-0.041
analysis	P84092	AP-2 complex subunit mu (Adapter-related protein complex 2 mu subunit) (Adaptor protein complex AP-2 subunit mu) (Mu2-adaptin) (AP-2 mu chain) (Plasma membrane adaptor AP-2 50 kDa protein) (Clathrin assembly protein complex 2 medium chain) (Clathrin coat	nuclei	1	1/4	0.064	0	0/6	0	0	0/4	0	0		0	0/5	0	0	0/10	0	0	0/8	0	0	0.064	0	0
both	P62744	AP-2 complex subunit sigma (Adapter-related protein complex 2 sigma subunit) (Adaptor protein complex AP-2 subunit sigma) (Sigma2-adaptin) (Sigma-adaptin 3b) (Plasma membrane adaptor AP-2 17 kDa protein) (Clathrin assembly protein 2 small chain) (Clathrin	nuclei	2	2/4	0.556	0.222	0/6	0	0	0/4	0	0	nuclei, cytoplasm	4	3/5	0.679	0.489	0/10	0	0	1/8	0.334	0	-0.123	0	-0.334
both	Q923K9	APOBEC1 complementation factor (APOBEC1-stimulating protein)	nuclei	3	3/4	0.119	0	0/6	0	0	0/4	0	0	nuclei	4	4/5	0.167	0.028	0/10	0	0	0/8	0	0	-0.048	0	0
both	P04639	Apolipoprotein A-I (Apo-AI) (Apolipoprotein A1)	secreted, cytoplasm	25	0/4	0	0	6/6	1.772	1.297	1/4	0.11	0	secreted	31	0/5	0	0	7/10	3.204	2.135	0/8	0	0	0	-1.432	0.11
both	P02651	Apolipoprotein A-IV (Apo-AIV) (Apolipoprotein A4)	secreted	14	0/4	0	0	5/6	0.623	0.364	0/4	0	0	secreted	16	0/5	0	0	7/10	0.539	0.37	0/8	0	0	0	0.084	0
reference	Q9QUH3	Apolipoprotein A-V (Apo-AV) (Apolipoprotein A5) (Regeneration-associated protein 3)		0	0/4	0	0	0/6	0	0	0/4	0	0	secreted	2	0/5	0	0	2/10	0.149	0.053	0/8	0	0	0	-0.149	0
both	Q7TMA5	Apolipoprotein B-100 (Apo B-100)	nuclei, secreted, cytoplasm	15	3/4	0.034	0.01	4/6	0.017	0.014	3/4	0.011	0.003	nuclei, secreted, cytoplasm	20	3/5	0.009	0.003	6/10	0.033	0.025	4/8	0.008	0.003	0.025	-0.016	0.003
both	P06759	Apolipoprotein C-III (Apo-CIII) (Apolipoprotein C3)	secreted	2	0/4	0	0	1/6	0.778	0	0/4	0	0	secreted	1	0/5	0	0	2/10	0.334	0	0/8	0	0	0	0.444	0
both	P55797	Apolipoprotein C-IV (Apo-CIV) (Apolipoprotein C4) (Apolipoprotein E-linked) (ECL)	secreted	1	0/4	0	0	1/6	0.212	0	0/4	0	0	secreted	1	0/5	0	0	1/10	0.212	0	0/8	0	0	0	0	0
reference	P23593	Apolipoprotein D (Apo-D)		0	0/4	0	0	0/6	0	0	0/4	0	0	secreted	1	0/5	0	0	1/10	0.233	0	0/8	0	0	0	-0.233	0
both	P02650	Apolipoprotein E (Apo-E)	nuclei, secreted, cytoplasm	35	2/4	0.217	0.116	6/6	4.327	3.528	4/4	0.257	0.212	nuclei, secreted, cytoplasm	28	1/5	0.212	0	9/10	2.747	1.621	6/8	0.262	0.177	0.005	1.58	-0.005
both	Q5M889	Apolipoprotein F (Apo-F) (Liver regeneration-related protein LRRG151)	secreted	2	0/4	0	0	3/6	0.177	0.069	0/4	0	0	secreted, cytoplasm	3	0/5	0	0	5/10	0.216	0.071	3/8	0.226	0.069	0	-0.039	-0.226
both	P14630	Apolipoprotein M (Apo-M) (Protein Px)	secreted	1	0/4	0	0	1/6	0.212	0	0/4	0	0	secreted	5	0/5	0	0	4/10	0.653	0.352	0/8	0	0	0	-0.441	0
both	B2GUW6	Apoptosis-enhancing nuclease (Interferon-stimulated 20 kDa exonuclease-like 1)	secreted	1	0/4	0	0	1/6	0.096	0	0/4	0	0	secreted	1	0/5	0	0	2/10	0.096	0	0/8	0	0	0	0	0
both	Q9JM53	Apoptosis-inducing factor 1, mitochondrial (Programmed cell death protein 8)	nuclei, cytoplasm	11	3/4	0.192	0.058	0/6	0	0	4/4	0.18	0.159	nuclei, cytoplasm	13	4/5	0.219	0.068	0/10	0	0	7/8	0.248	0.118	-0.027	0	-0.068
reference	Q9Z272	ARF GTPase-activating protein GIT1 (ARF GAP GIT1) (Cool-associated and tyrosine-phosphorylated protein 1) (CAT-1) (G protein-coupled receptor kinase-interactor 1) (GRK-interacting protein 1)		0	0/4	0	0	0/6	0	0	0/4	0	0	cytoplasm	1	0/5	0	0	0/10	0	0	1/8	0.044	0	0	0	-0.044
analysis	Q4KLH5	Arf-GAP domain and FG repeats-containing protein 1 (HIV-1 Rev-binding protein homolog) (Nucleoporin-like protein RIP)	nuclei	1	1/4	0.116	0	0/6	0	0	0/4	0	0		0	0/5	0	0	0/10	0	0	0/8	0	0	0.116	0	0
both	Q5FVC7	Arf-GAP with coiled-coil, ANK repeat and PH domain-containing protein 2 (Centaurin-beta-2) (Cnt-b2)	cytoplasm	1	0/4	0	0	0/6	0	0	1/4	0.037	0	cytoplasm	1	0/5	0	0	0/10	0	0	1/8	0.037	0	0	0	0
both	P07824	Arginase-1 (Type I arginase) (Liver-type arginase)	nuclei, secreted, cytoplasm	29	3/4	0.81	0.338	3/6	0.373	0.191	4/4	8.057	2.947	nuclei, secreted, cytoplasm	24	5/5	0.952	0.459	7/10	1.115	1.232	8/8	5.729	2.237	-0.142	-0.742	2.328
reference	Q5BJT0	Arginine and glutamate-rich protein 1		0	0/4	0	0	0/6	0	0	0/4	0	0	cytoplasm	1	0/5	0	0	0/10	0	0	1/8	0.089	0	0	0	-0.089
both	P20673	Argininosuccinate lyase (ASAL) (Arginosuccinase)	cytoplasm	12	0/4	0	0	0/6	0	0	4/4	0.412	0.191	nuclei, secreted, cytoplasm	15	2/5	0.066	0	2/10	0.179	0.113	8/8	0.262	0.175	-0.066	-0.179	0.15
both	P09034	Argininosuccinate synthase (Citrulline--aspartate ligase)	nuclei, secreted, cytoplasm	27	3/4	0.474	0.134	1/6	0.241	0	4/4	3.06	1.027	nuclei, secreted, cytoplasm	31	5/5	0.381	0.294	3/10	0.797	0.966	8/8	1.721	0.705	0.093	-0.556	1.339
both	P40329	Arginyl-tRNA synthetase, cytoplasmic (Arginine--tRNA ligase) (ArgRS)	nuclei	4	2/4	0.12	0.074	0/6	0	0	0/4	0	0	nuclei	3	2/5	0.093	0	0/10	0	0	0/8	0	0	0.027	0	0
reference	P14173	Aromatic-L-amino-acid decarboxylase (AADC) (DOPA decarboxylase) (DDC)		0	0/4	0	0	0/6	0	0	0/4	0	0	secreted	3	0/5	0	0	1/10	0.259	0	0/8	0	0	0	-0.259	0
both	Q8VHT6	Arsenite methyltransferase (S-adenosyl-L-methionine:arsenic(III) methyltransferase) (Methylarsonite methyltransferase)	nuclei, cytoplasm	2	1/4	0.075	0	0/6	0	0	3/4	0.101	0.038	secreted, cytoplasm	2	0/5	0	0	1/10	0.075	0	6/8	0.075	0	0.075	-0.075	0.026
reference	P63116	Asc-type amino acid transporter 1 (Asc-1) (D-serine transporter) (Solute carrier family 7 member 10)		0	0/4	0	0	0/6	0	0	0/4	0	0	secreted	1	0/5	0	0	1/10	0.194	0	0/8	0	0	0	-0.194	0
both	P13221	Aspartate aminotransferase, cytoplasmic (Transaminase A) (Glutamate oxaloacetate transaminase 1)	nuclei, secreted, cytoplasm	12	2/4	0.072	0	1/6	0.072	0	4/4	0.57	0.279	nuclei, secreted, cytoplasm	11	1/5	0.072	0	2/10	0.191	0.042	8/8	0.471	0.311	0	-0.119	0.099
both	P00507	Aspartate aminotransferase, mitochondrial (mAspAT) (Transaminase A) (Glutamate oxaloacetate transaminase 2) (Fatty acid-binding protein) (FABP-1) (Plasma membrane-associated fatty acid-binding protein) (FABPpm)	nuclei, secreted, cytoplasm	16	3/4	0.294	0.087	2/6	0.351	0.279	4/4	1.082	0.073	nuclei, secreted, cytoplasm	19	4/5	0.324	0.065	7/10	0.167	0.112	8/8	0.933	0.196	-0.03	0.184	0.149
analysis	Q5M876	Aspartoacylase-2 (Aminoacylase-3) (ACY-3)	cytoplasm	1	0/4	0	0	0/6	0	0	1/4	0.136	0		0	0/5	0	0	0/10	0	0	0/8	0	0	0	0	0.136
both	P15178	Aspartyl-tRNA synthetase, cytoplasmic (Aspartate--tRNA ligase) (AspRS)	nuclei, cytoplasm	7	3/4	0.175	0.051	0/6	0	0	1/4	0.055	0	nuclei, secreted, cytoplasm	7	4/5	0.199	0.146	1/10	0.055	0	2/8	0.084	0.029	-0.024	-0.055	-0.029
reference	Q0ZHH6	Atlastin-3		0	0/4	0	0	0/6	0	0	0/4	0	0	cytoplasm	1	0/5	0	0	0/10	0	0	1/8	0.075	0	0	0	-0.075
both	P15999	ATP synthase subunit alpha, mitochondrial	nuclei, cytoplasm	28	3/4	0.558	0.271	0/6	0	0	4/4	1.658	0.062	nuclei, cytoplasm	32	5/5	0.592	0.148	0/10	0	0	8/8	1.778	0.416	-0.034	0	-0.12
both	P19511	ATP synthase subunit b, mitochondrial (ATPase subunit b)	nuclei, cytoplasm	7	3/4	0.192	0.058	0/6	0	0	4/4	0.381	0.186	nuclei, cytoplasm	8	4/5	0.206	0.107	0/10	0	0	8/8	0.4	0.202	-0.014	0	-0.019
both	P10719	ATP synthase subunit beta, mitochondrial	nuclei, secreted, cytoplasm	32	4/4	1.097	0.743	1/6	0.07	0	4/4	3.748	0.909	nuclei, cytoplasm	34	5/5	1.624	0.954	0/10	0	0	8/8	3.099	0.838	-0.527	0.07	0.649
both	P31399	ATP synthase subunit d, mitochondrial (ATPase subunit d)	nuclei, cytoplasm	15	2/4	1.044	0.85	0/6	0	0	4/4	3.255	2.244	nuclei, cytoplasm	17	1/5	0.425	0	0/10	0	0	8/8	3.287	4.344	0.619	0	-0.032
both	P35434	ATP synthase subunit delta, mitochondrial (F-ATPase delta subunit)	nuclei, cytoplasm	3	1/4	0.259	0	0/6	0	0	3/4	0.476	0.154	cytoplasm	3	0/5	0	0	0/10	0	0	6/8	0.368	0.154	0.259	0	0.108
both	P29419	ATP synthase subunit e, mitochondrial (ATPase subunit e)	nuclei, cytoplasm	4	2/4	1.829	0.898	0/6	0	0	4/4	1.307	0.376	nuclei, cytoplasm	3	4/5	0.795	0.234	0/10	0	0	7/8	1.176	0.473	1.034	0	0.131
both	P35435	ATP synthase subunit gamma, mitochondrial (F-ATPase gamma subunit)	nuclei, cytoplasm	8	1/4	0.413	0	0/6	0	0	4/4	0.784	0.145	nuclei, cytoplasm	9	3/5	0.168	0.065	0/10	0	0	7/8	0.639	0.292	0.245	0	0.145
both	Q06647	ATP synthase subunit O, mitochondrial (Oligomycin sensitivity conferral protein) (OSCP)	nuclei, cytoplasm	17	3/4	1.068	0.242	0/6	0	0	4/4	3.362	1.061	nuclei, cytoplasm	17	5/5	0.835	0.803	0/10	0	0	8/8	2.304	2.085	0.233	0	1.058
both	P21571	ATP synthase-coupling factor 6, mitochondrial (ATPase subunit F6)	nuclei	1	1/4	0.212	0	0/6	0	0	0/4	0	0	cytoplasm	2	0/5	0	0	0/10	0	0	2/8	0.212	0	0.212	0	-0.212
analysis	Q505J9	ATPase family AAA domain-containing protein 1	nuclei	1	1/4	0.086	0	0/6	0	0	0/4	0	0		0	0/5	0	0	0/10	0	0	0/8	0	0	0.086	0	0
both	Q3KRE0	ATPase family AAA domain-containing protein 3	nuclei	4	3/4	0.105	0.044	0/6	0	0	0/4	0	0	nuclei, secreted, cytoplasm	3	4/5	0.066	0.023	1/10	0.044	0	1/8	0.044	0	0.039	-0.044	-0.044
both	P16970	ATP-binding cassette sub-family D member 3 (70 kDa peroxisomal membrane protein) (PMP70)	nuclei	4	3/4	0.088	0.037	0/6	0	0	0/4	0	0	nuclei	2	2/5	0.065	0.022	0/10	0	0	0/8	0	0	0.023	0	0
analysis	Q6MG08	ATP-binding cassette sub-family F member 1 (ATP-binding cassette 50)	nuclei	1	1/4	0.042	0	0/6	0	0	0/4	0	0		0	0/5	0	0	0/10	0	0	0/8	0	0	0.042	0	0
both	P16638	ATP-citrate synthase (ATP-citrate (pro-S-)-lyase) (Citrate cleavage enzyme)	nuclei, cytoplasm	16	4/4	0.184	0.122	0/6	0	0	3/4	0.202	0.149	nuclei, secreted, cytoplasm	30	5/5	0.23	0.155	2/10	0.364	0.333	8/8	0.183	0.206	-0.046	-0.364	0.019
both	Q5U2U0	ATP-dependent Clp protease ATP-binding subunit clpX-like, mitochondrial	nuclei	2	2/4	0.047	0	0/6	0	0	0/4	0	0	nuclei, secreted	2	1/5	0.047	0	1/10	0.047	0	0/8	0	0	0	-0.047	0
analysis	Q1HG60	ATP-dependent DNA helicase PIF1 (PIF1/RRM3 DNA helicase-like protein)	nuclei	1	1/4	0.049	0	0/6	0	0	0/4	0	0		0	0/5	0	0	0/10	0	0	0/8	0	0	0.049	0	0
both	Q641Y8	ATP-dependent RNA helicase DDX1 (DEAD box protein 1)	nuclei, cytoplasm	9	3/4	0.215	0.09	0/6	0	0	2/4	0.045	0	nuclei, cytoplasm	8	4/5	0.183	0.07	0/10	0	0	2/8	0.069	0.024	0.032	0	-0.024
both	Q5U216	ATP-dependent RNA helicase DDX39 (DEAD box protein 39) (Nuclear RNA helicase, DECD variant of DEAD box family)	nuclei	6	4/4	0.178	0.069	0/6	0	0	0/4	0	0	nuclei, cytoplasm	3	5/5	0.124	0.066	0/10	0	0	2/8	0.075	0	0.054	0	-0.075
reference	P41740	Atrial natriuretic peptide receptor 3 (Atrial natriuretic peptide clearance receptor) (Atrial natriuretic peptide receptor type C) (ANP-C)		0	0/4	0	0	0/6	0	0	0/4	0	0	cytoplasm	1	0/5	0	0	0/10	0	0	1/8	0.058	0	0	0	-0.058
reference	O70240	Axin-2 (Axin-like protein) (Axil) (Axis inhibition protein 2) (Conductin)		0	0/4	0	0	0/6	0	0	0/4	0	0	cytoplasm	1	0/5	0	0	0/10	0	0	1/8	0.043	0	0	0	-0.043
both	Q4FZV3	Axonemal dynein light intermediate polypeptide 1 (Inner dynein arm light chain, axonemal)	nuclei	1	1/4	0.093	0	0/6	0	0	0/4	0	0	nuclei	1	2/5	0.093	0	0/10	0	0	0/8	0	0	0	0	0
reference	P26453	Basigin (Glycoprotein CE9) (OX-47 antigen)		0	0/4	0	0	0/6	0	0	0/4	0	0	cytoplasm	1	0/5	0	0	0/10	0	0	1/8	0.129	0	0	0	-0.129
both	P26644	Beta-2-glycoprotein 1 (Beta-2-glycoprotein I) (Beta(2)GPI) (Apolipoprotein H) (Apo-H)	secreted	2	0/4	0	0	3/6	0.116	0	0/4	0	0	secreted	3	0/5	0	0	2/10	0.317	0.072	0/8	0	0	0	-0.201	0
both	P07151	Beta-2-microglobulin	secreted, cytoplasm	5	0/4	0	0	5/6	1.165	0.634	2/4	1.307	0.376	nuclei, secreted, cytoplasm	5	2/5	0.389	0	7/10	1.747	1.098	6/8	0.66	0.271	-0.389	-0.582	0.647
both	P29067	Beta-arrestin-2 (Arrestin beta-2)	cytoplasm	1	0/4	0	0	0/6	0	0	2/4	0.083	0	cytoplasm	1	0/5	0	0	0/10	0	0	1/8	0.083	0	0	0	0
both	Q4V8K2	Beta-catenin-like protein 1 (Nuclear-associated protein) (NAP)	nuclei	3	3/4	0.092	0.034	0/6	0	0	0/4	0	0	nuclei	1	1/5	0.068	0	0/10	0	0	0/8	0	0	0.024	0	0
both	P15429	Beta-enolase (2-phospho-D-glycerate hydro-lyase) (Muscle-specific enolase) (MSE) (Skeletal muscle enolase) (Enolase 3)	nuclei, secreted, cytoplasm	2	1/4	0.075	0	1/6	0.075	0	1/4	0.155	0	nuclei, secreted, cytoplasm	3	1/5	0.155	0	1/10	0.075	0	4/8	0.178	0.069	-0.08	0	-0.023
reference	P06760	Beta-glucuronidase		0	0/4	0	0	0/6	0	0	0/4	0	0	cytoplasm	9	0/5	0	0	0/10	0	0	2/8	0.365	0.186	0	0	-0.365
analysis	Q641X3	Beta-hexosaminidase subunit alpha (Beta-N-acetylhexosaminidase subunit alpha) (Hexosaminidase subunit A) (N-acetyl-beta-glucosaminidase subunit alpha)	nuclei	1	1/4	0.068	0	0/6	0	0	0/4	0	0		0	0/5	0	0	0/10	0	0	0/8	0	0	0.068	0	0
both	O09171	Betaine--homocysteine S-methyltransferase 1	nuclei, secreted, cytoplasm	23	3/4	0.564	0.095	5/6	0.27	0.07	4/4	1.845	0.299	nuclei, secreted, cytoplasm	27	5/5	0.312	0.125	9/10	0.431	0.666	8/8	1.693	0.635	0.252	-0.161	0.152
both	Q68FT5	Betaine--homocysteine S-methyltransferase 2	nuclei, secreted, cytoplasm	10	1/4	0.35	0	1/6	0.105	0	4/4	0.771	0.361	nuclei, secreted, cytoplasm	7	2/5	0.105	0	1/10	0.35	0	7/8	0.321	0.159	0.245	-0.245	0.45
both	P85969	Beta-soluble NSF attachment protein (SNAP-beta) (N-ethylmaleimide-sensitive factor attachment protein beta)	nuclei, cytoplasm	2	2/4	0.101	0	0/6	0	0	4/4	0.128	0.048	nuclei, cytoplasm	1	5/5	0.101	0	0/10	0	0	7/8	0.101	0	0	0	0.027
both	Q03248	Beta-ureidopropionase (Beta-alanine synthase) (N-carbamoyl-beta-alanine amidohydrolase)	secreted, cytoplasm	7	0/4	0	0	1/6	0.086	0	4/4	0.335	0.055	secreted, cytoplasm	7	0/5	0	0	1/10	0.179	0	8/8	0.285	0.118	0	-0.093	0.05
both	Q9JLT6	BH3-interacting domain death agonist (p22 BID) (BID)	cytoplasm	1	0/4	0	0	0/6	0	0	1/4	0.136	0	cytoplasm	1	0/5	0	0	0/10	0	0	1/8	0.136	0	0	0	0
both	Q4KLZ6	Bifunctional ATP-dependent dihydroxyacetone kinase/FAD-AMP lyase (cyclizing)	cytoplasm	21	0/4	0	0	0/6	0	0	4/4	0.886	0.449	nuclei, secreted, cytoplasm	26	2/5	0.066	0	2/10	0.139	0.073	8/8	1.019	0.504	-0.066	-0.139	-0.133
both	O35567	Bifunctional purine biosynthesis protein PURH	cytoplasm	2	0/4	0	0	0/6	0	0	1/4	0.11	0	nuclei, cytoplasm	2	1/5	0.054	0	0/10	0	0	3/8	0.054	0	-0.054	0	0.056
both	Q63276	Bile acid-CoA:amino acid N-acyltransferase (BACAT) (Glycine N-choloyltransferase) (Kan-1) (Long-chain fatty-acyl-CoA hydrolase)	nuclei, secreted, cytoplasm	12	3/4	0.44	0.341	1/6	0.318	0	4/4	1.098	0.193	nuclei, secreted, cytoplasm	12	4/5	0.237	0.128	4/10	0.398	0.402	8/8	0.824	0.28	0.203	-0.08	0.274
reference	Q9ES38	Bile acyl-CoA synthetase (BACS) (Bile acid-CoA ligase) (BA-CoA ligase) (Cholate--CoA ligase) (Fatty acid transport protein 5) (FATP-5) (Solute carrier family 27 member 5) (Very long-chain acyl-CoA synthetase-related protein) (VLACS-related)		0	0/4	0	0	0/6	0	0	0/4	0	0	nuclei, secreted, cytoplasm	4	1/5	0.053	0	1/10	0.053	0	2/8	0.053	0	-0.053	-0.053	-0.053
both	P15709	Bile salt sulfotransferase (Hydroxysteroid sulfotransferase) (ST) (ST-20) (Sulfotransferase 2A1) (ST2A1)	cytoplasm	5	0/4	0	0	0/6	0	0	1/4	0.616	0	secreted, cytoplasm	6	0/5	0	0	1/10	0.334	0	3/8	0.175	0.052	0	-0.334	0.441
reference	P46844	Biliverdin reductase A (BVR A) (Biliverdin-IX alpha-reductase)		0	0/4	0	0	0/6	0	0	0/4	0	0	secreted, cytoplasm	6	0/5	0	0	1/10	0.222	0	2/8	0.377	0.272	0	-0.222	-0.377
reference	Q9JIX3	Bis(5'-adenosyl)-triphosphatase (AP3A hydrolase) (AP3Aase) (Diadenosine 5',5'''-P1,P3-triphosphate hydrolase) (Dinucleosidetriphosphatase) (Fragile histidine triad protein)		0	0/4	0	0	0/6	0	0	0/4	0	0	cytoplasm	1	0/5	0	0	0/10	0	0	1/8	0.194	0	0	0	-0.194
analysis	Q3BCU4	Blood vessel epicardial substance (Popeye domain-containing protein 1) (Popeye protein 1)	nuclei	1	1/4	0.101	0	0/6	0	0	0/4	0	0		0	0/5	0	0	0/10	0	0	0/8	0	0	0.101	0	0
analysis	P55108	Bone morphogenetic protein 3B (BMP-3B) (Bone-inducing protein) (BIP) (Growth/differentiation factor 10) (GDF-10)	cytoplasm	1	0/4	0	0	0/6	0	0	1/4	0.075	0		0	0/5	0	0	0/10	0	0	0/8	0	0	0	0	0.075
reference	Q05175	Brain acid soluble protein 1 (22 kDa neuronal tissue-enriched acidic protein) (Neuronal axonal membrane protein NAP-22)		0	0/4	0	0	0/6	0	0	0/4	0	0	secreted, cytoplasm	2	0/5	0	0	1/10	0.194	0	1/8	0.194	0	0	-0.194	-0.194
reference	P38718	Brain protein 44 (Protein 0-44)		0	0/4	0	0	0/6	0	0	0/4	0	0	nuclei	1	1/5	0.233	0	0/10	0	0	0/8	0	0	-0.233	0	0
reference	O35854	Branched-chain-amino-acid aminotransferase, mitochondrial (BCAT(m))		0	0/4	0	0	0/6	0	0	0/4	0	0	cytoplasm	1	0/5	0	0	0/10	0	0	1/8	0.11	0	0	0	-0.11
both	Q6P7Q1	BRCA1-A complex subunit BRE (BRCA1/BRCA2-containing complex subunit 45) (Brain and reproductive organ-expressed protein)	nuclei	2	2/4	0.105	0	0/6	0	0	0/4	0	0	nuclei	1	1/5	0.105	0	0/10	0	0	0/8	0	0	0	0	0
both	P27653	C-1-tetrahydrofolate synthase, cytoplasmic (C1-THF synthase)	nuclei, cytoplasm	17	3/4	0.429	0.127	0/6	0	0	4/4	0.173	0.112	nuclei, secreted, cytoplasm	19	5/5	0.397	0.152	1/10	0.201	0	8/8	0.238	0.157	0.032	-0.201	-0.065
reference	O54800	Cadherin-8		0	0/4	0	0	0/6	0	0	0/4	0	0	nuclei	1	1/5	0.059	0	0/10	0	0	0/8	0	0	-0.059	0	0
analysis	Q91XU7	Cadherin-related family member 1 (MT-protocadherin) (Photoreceptor cadherin) (prCAD) (Protocadherin-21)	cytoplasm	1	0/4	0	0	0/6	0	0	1/4	0.053	0		0	0/5	0	0	0/10	0	0	0/8	0	0	0	0	0.053
both	P07171	Calbindin (Calbindin D28) (D-28K) (Spot 35 protein) (Vitamin D-dependent calcium-binding protein, avian-type)	secreted, cytoplasm	1	0/4	0	0	1/6	0.11	0	1/4	0.11	0	nuclei, secreted, cytoplasm	1	2/5	0.11	0	1/10	0.11	0	3/8	0.11	0	-0.11	0	0
analysis	O88480	Calcineurin-binding protein cabin-1 (Calcineurin inhibitor) (CAIN)	cytoplasm	1	0/4	0	0	0/6	0	0	1/4	0.017	0		0	0/5	0	0	0/10	0	0	0/8	0	0	0	0	0.017
reference	Q66H71	Calcineurin-like phosphoesterase domain-containing protein 1		0	0/4	0	0	0/6	0	0	0/4	0	0	secreted, cytoplasm	1	0/5	0	0	1/10	0.116	0	1/8	0.116	0	0	-0.116	-0.116
reference	Q6P6Q9	Calcium uptake protein 1, mitochondrial (Calcium-binding atopy-related autoantigen 1 homolog)		0	0/4	0	0	0/6	0	0	0/4	0	0	nuclei	1	1/5	0.068	0	0/10	0	0	0/8	0	0	-0.068	0	0
analysis	P08413	Calcium/calmodulin-dependent protein kinase type II subunit beta (CaM kinase II subunit beta)	cytoplasm	1	0/4	0	0	0/6	0	0	1/4	0.064	0		0	0/5	0	0	0/10	0	0	0/8	0	0	0	0	0.064
both	P11730	Calcium/calmodulin-dependent protein kinase type II subunit gamma (CaM kinase II subunit gamma)	cytoplasm	1	0/4	0	0	0/6	0	0	2/4	0.066	0	cytoplasm	1	0/5	0	0	0/10	0	0	1/8	0.066	0	0	0	0
both	Q62717	Calcium-dependent secretion activator 1 (Calcium-dependent activator protein for secretion 1) (CAPS-1)	cytoplasm	1	0/4	0	0	0/6	0	0	1/4	0.025	0	cytoplasm	2	0/5	0	0	0/10	0	0	1/8	0.05	0	0	0	-0.025
both	Q9WU49	Calcium-regulated heat stable protein 1 (Calcium-regulated heat-stable protein of 24 kDa) (CRHSP-24)	cytoplasm	1	0/4	0	0	0/6	0	0	1/4	0.259	0	cytoplasm	1	0/5	0	0	0/10	0	0	6/8	0.259	0	0	0	0
reference	Q6AYK6	Calcyclin-binding protein (CacyBP)		0	0/4	0	0	0/6	0	0	0/4	0	0	nuclei	1	1/5	0.129	0	0/10	0	0	0/8	0	0	-0.129	0	0
reference	Q5XI58	Calicin		0	0/4	0	0	0/6	0	0	0/4	0	0	secreted	1	0/5	0	0	1/10	0.056	0	0/8	0	0	0	-0.056	0
both	P62161	Calmodulin (CaM)	nuclei, cytoplasm	5	3/4	0.486	0.232	0/6	0	0	3/4	0.297	0.121	nuclei, secreted, cytoplasm	2	5/5	0.314	0.126	1/10	0.468	0	3/8	0.382	0.121	0.172	-0.468	-0.085
both	P35565	Calnexin	nuclei	3	3/4	0.147	0.063	0/6	0	0	0/4	0	0	nuclei, cytoplasm	8	5/5	0.162	0.058	0/10	0	0	3/8	0.286	0.306	-0.015	0	-0.286
reference	Q64537	Calpain small subunit 1 (CSS1) (Calcium-activated neutral proteinase small subunit) (CANP small subunit) (Calcium-dependent protease small subunit) (CDPS) (Calcium-dependent protease small subunit 1) (Calpain regulatory subunit)		0	0/4	0	0	0/6	0	0	0/4	0	0	cytoplasm	2	0/5	0	0	0/10	0	0	2/8	0.244	0.089	0	0	-0.244
reference	Q07009	Calpain-2 catalytic subunit (Calcium-activated neutral proteinase 2) (CANP 2) (Calpain M-type) (Calpain-2 large subunit) (Millimolar-calpain) (M-calpain)		0	0/4	0	0	0/6	0	0	0/4	0	0	cytoplasm	1	0/5	0	0	0/10	0	0	1/8	0.051	0	0	0	-0.051
both	O35920	Calpain-9 (Digestive tract-specific calpain) (New calpain 4) (nCL-4)	cytoplasm	1	0/4	0	0	0/6	0	0	1/4	0.053	0	cytoplasm	1	0/5	0	0	0/10	0	0	1/8	0.053	0	0	0	0
both	P27321	Calpastatin (Calpain inhibitor)	cytoplasm	1	0/4	0	0	0/6	0	0	1/4	0.048	0	cytoplasm	1	0/5	0	0	0/10	0	0	1/8	0.048	0	0	0	0
both	P37397	Calponin-3 (Calponin, acidic isoform) (Calponin, non-muscle isoform)	nuclei	2	2/4	0.172	0.061	0/6	0	0	0/4	0	0	nuclei	2	2/5	0.11	0	0/10	0	0	0/8	0	0	0.062	0	0
both	P18418	Calreticulin (CRP55) (Calregulin) (HACBP) (Endoplasmic reticulum resident protein 60) (ERp60) (CALBP) (Calcium-binding protein 3) (CABP3)	nuclei, cytoplasm	6	2/4	0.169	0.09	0/6	0	0	3/4	0.08	0	nuclei, cytoplasm	14	5/5	0.266	0.137	0/10	0	0	4/8	0.461	0.408	-0.097	0	-0.381
reference	P09456	cAMP-dependent protein kinase type I-alpha regulatory subunit		0	0/4	0	0	0/6	0	0	0/4	0	0	cytoplasm	2	0/5	0	0	0/10	0	0	1/8	0.212	0	0	0	-0.212
reference	P12368	cAMP-dependent protein kinase type II-alpha regulatory subunit		0	0/4	0	0	0/6	0	0	0/4	0	0	nuclei	1	1/5	0.089	0	0/10	0	0	0/8	0	0	-0.089	0	0
both	P54748	cAMP-specific 3',5'-cyclic phosphodiesterase 4A (DPDE2)	nuclei, secreted	2	1/4	0.045	0	1/6	0.045	0	0/4	0	0	secreted	1	0/5	0	0	1/10	0.045	0	0/8	0	0	0.045	0	0
analysis	Q63120	Canalicular multispecific organic anion transporter 1 (ATP-binding cassette sub-family C member 2) (Canalicular multidrug resistance protein) (Multidrug resistance-associated protein 2)	nuclei	2	2/4	0.039	0.013	0/6	0	0	0/4	0	0		0	0/5	0	0	0/10	0	0	0/8	0	0	0.039	0	0
both	Q5M9G3	Caprin-1 (Cytoplasmic activation- and proliferation-associated protein 1) (GPI-anchored protein p137) (GPI-p137)	nuclei	1	1/4	0.08	0	0/6	0	0	0/4	0	0	nuclei	1	1/5	0.08	0	0/10	0	0	0/8	0	0	0	0	0
both	P07756	Carbamoyl-phosphate synthase [ammonia], mitochondrial (Carbamoyl-phosphate synthetase I) (CPSase I)	nuclei, secreted, cytoplasm	111	4/4	1.175	0.646	6/6	0.125	0.162	4/4	4.179	2.289	nuclei, secreted, cytoplasm	141	5/5	1.252	0.34	9/10	0.291	0.301	8/8	5.166	1.662	-0.077	-0.166	-0.987
reference	Q8CHI9	Carbohydrate sulfotransferase 15 (N-acetylgalactosamine 4-sulfate 6-O-sulfotransferase) (GalNAc4S-6ST)		0	0/4	0	0	0/6	0	0	0/4	0	0	nuclei	1	1/5	0.059	0	0/10	0	0	0/8	0	0	-0.059	0	0
reference	B0BNN3	Carbonic anhydrase 1 (Carbonate dehydratase I) (Carbonic anhydrase I) (CA-I)		0	0/4	0	0	0/6	0	0	0/4	0	0	cytoplasm	5	0/5	0	0	0/10	0	0	1/8	1.154	0	0	0	-1.154
both	P27139	Carbonic anhydrase 2 (Carbonic anhydrase II) (CA-II) (Carbonate dehydratase II)	cytoplasm	1	0/4	0	0	0/6	0	0	1/4	0.166	0	secreted, cytoplasm	4	0/5	0	0	1/10	0.166	0	5/8	0.327	0.155	0	-0.166	-0.161
both	P14141	Carbonic anhydrase 3 (Carbonic anhydrase III) (CA-III) (Carbonate dehydratase III)	nuclei, secreted, cytoplasm	19	3/4	1.757	0.323	4/6	1.479	0.896	4/4	6.61	1.241	nuclei, secreted, cytoplasm	24	4/5	1.185	0.719	9/10	5.118	6.569	8/8	6.024	2.649	0.572	-3.639	0.586
reference	P47727	Carbonyl reductase [NADPH] 1 (15-hydroxyprostaglandin dehydrogenase [NADP+]) (20-beta-hydroxysteroid dehydrogenase) (NADPH-dependent carbonyl reductase 1) (Prostaglandin 9-ketoreductase) (Prostaglandin-E(2) 9-reductase)		0	0/4	0	0	0/6	0	0	0/4	0	0	cytoplasm	1	0/5	0	0	0/10	0	0	2/8	0.096	0	0	0	-0.096
both	Q7TS56	Carbonyl reductase family member 4 (3-oxoacyl-[acyl-carrier-protein] reductase) (Quinone reductase CBR4)	nuclei, cytoplasm	3	2/4	0.323	0.178	0/6	0	0	1/4	0.145	0	nuclei	2	2/5	0.228	0.083	0/10	0	0	0/8	0	0	0.095	0	0.145
both	P16303	Carboxylesterase 3 (Liver carboxylesterase 10) (Carboxyesterase ES-10) (Fatty acid ethyl ester synthase) (FAEE synthase) (pI 6.1 esterase) (ES-HVEL)	nuclei, cytoplasm	6	2/4	0.075	0	0/6	0	0	4/4	0.178	0.069	cytoplasm	9	0/5	0	0	0/10	0	0	8/8	0.286	0.174	0.075	0	-0.108
both	Q5GRG2	Carboxylesterase 7 (Carboxylesterase-like urinary excreted protein homolog) (Cauxin) (Epididymis-specific gene 615 protein)	secreted	1	0/4	0	0	1/6	0.077	0	0/4	0	0	secreted	1	0/5	0	0	1/10	0.077	0	0/8	0	0	0	0	0
both	Q7TP52	Carboxymethylenebutenolidase homolog (Liver regeneration-related protein LRRG072)	cytoplasm	5	0/4	0	0	0/6	0	0	4/4	0.34	0.136	secreted, cytoplasm	8	0/5	0	0	2/10	0.604	0.449	7/8	0.43	0.189	0	-0.604	-0.09
reference	Q9EQV9	Carboxypeptidase B2 (Carboxypeptidase U) (CPU) (Thrombin-activable fibrinolysis inhibitor) (TAFI) (Carboxypeptidase R) (CPR)		0	0/4	0	0	0/6	0	0	0/4	0	0	cytoplasm	1	0/5	0	0	0/10	0	0	1/8	0.086	0	0	0	-0.086
both	Q9EQV8	Carboxypeptidase N catalytic chain (CPN) (Carboxypeptidase N polypeptide 1) (Carboxypeptidase N small subunit)	nuclei	1	2/4	0.077	0	0/6	0	0	0/4	0	0	nuclei, cytoplasm	1	2/5	0.077	0	0/10	0	0	1/8	0.077	0	0	0	-0.077
reference	P16573	Carcinoembryonic antigen-related cell adhesion molecule 1 (ATP-dependent taurocolate-carrier protein) (Cell-CAM 105) (C-CAM 105) (Ecto-ATPase) (GP110) (pp120)		0	0/4	0	0	0/6	0	0	0/4	0	0	cytoplasm	1	0/5	0	0	0/10	0	0	2/8	0.093	0	0	0	-0.093
reference	Q63086	Cardiotrophin-1 (CT-1)		0	0/4	0	0	0/6	0	0	0/4	0	0	cytoplasm	1	0/5	0	0	0/10	0	0	1/8	0.212	0	0	0	-0.212
both	P18886	Carnitine O-palmitoyltransferase 2, mitochondrial (Carnitine palmitoyltransferase II) (CPT II)	cytoplasm	6	0/4	0	0	0/6	0	0	4/4	0.18	0.086	cytoplasm	14	0/5	0	0	0/10	0	0	8/8	0.244	0.136	0	0	-0.064
both	P19139	Casein kinase II subunit alpha (CK II alpha)	nuclei	6	3/4	0.419	0.071	0/6	0	0	0/4	0	0	nuclei	5	4/5	0.277	0.175	0/10	0	0	0/8	0	0	0.142	0	0
both	P67874	Casein kinase II subunit beta (CK II beta) (Phosvitin)	nuclei	2	2/4	0.284	0.105	0/6	0	0	0/4	0	0	nuclei, secreted	2	1/5	0.179	0	1/10	0.179	0	0/8	0	0	0.105	-0.179	0
reference	Q8VHK2	Caskin-1 (CASK-interacting protein 1)		0	0/4	0	0	0/6	0	0	0/4	0	0	secreted	1	0/5	0	0	1/10	0.028	0	0/8	0	0	0	-0.028	0
reference	P55213	Caspase-3 (CASP-3) (Apopain) (Cysteine protease CPP32) (CPP-32) (IRP) (LICE) (Protein Yama) (SREBP cleavage activity 1) (SCA-1)		0	0/4	0	0	0/6	0	0	0/4	0	0	cytoplasm	1	0/5	0	0	0/10	0	0	1/8	0.093	0	0	0	-0.093
reference	O35397	Caspase-6 (CASP-6) (Apoptotic protease Mch-2)		0	0/4	0	0	0/6	0	0	0/4	0	0	cytoplasm	1	0/5	0	0	0/10	0	0	1/8	0.11	0	0	0	-0.11
both	P04762	Catalase	nuclei, secreted, cytoplasm	25	3/4	0.188	0.109	1/6	0.119	0	4/4	1.355	0.058	nuclei, secreted, cytoplasm	29	5/5	0.438	0.124	5/10	0.158	0.032	8/8	1.435	0.493	-0.25	-0.039	-0.08
both	P22734	Catechol O-methyltransferase	nuclei, secreted, cytoplasm	21	3/4	0.283	0.182	3/6	0.155	0	4/4	4.096	1.96	nuclei, secreted, cytoplasm	26	4/5	0.244	0.089	5/10	1.649	2.427	8/8	2.754	2.108	0.039	-1.494	1.342
both	P00787	Cathepsin B (Cathepsin B1) (RSG-2)	nuclei, secreted, cytoplasm	6	2/4	0.129	0	1/6	0.129	0	4/4	0.32	0.129	nuclei, secreted, cytoplasm	5	1/5	0.129	0	3/10	0.232	0.146	8/8	0.22	0.07	0	-0.103	0.1
both	P24268	Cathepsin D	cytoplasm	1	0/4	0	0	0/6	0	0	1/4	0.08	0	cytoplasm	2	0/5	0	0	0/10	0	0	2/8	0.123	0.043	0	0	-0.043
both	P00786	Cathepsin H (Cathepsin B3) (Cathepsin BA)	cytoplasm	2	0/4	0	0	0/6	0	0	4/4	0.101	0	cytoplasm	2	0/5	0	0	0/10	0	0	7/8	0.117	0.039	0	0	-0.016
both	P07154	Cathepsin L1 (Major excreted protein) (MEP) (Cyclic protein 2) (CP-2)	secreted	3	0/4	0	0	4/6	0.148	0.056	0/4	0	0	secreted	7	0/5	0	0	6/10	0.419	0.106	0/8	0	0	0	-0.271	0
reference	Q9R1T3	Cathepsin Z (Cathepsin Y)		0	0/4	0	0	0/6	0	0	0/4	0	0	cytoplasm	2	0/5	0	0	0/10	0	0	1/8	0.274	0	0	0	-0.274
both	Q5XIA4	CCR4-NOT transcription complex subunit 10	nuclei	1	3/4	0.044	0	0/6	0	0	0/4	0	0	nuclei	1	4/5	0.044	0	0/10	0	0	0/8	0	0	0	0	0
reference	Q6AXU9	CCR4-NOT transcription complex subunit 6 (CCR4 carbon catabolite repression 4-like) (Carbon catabolite repressor protein 4 homolog) (Cytoplasmic deadenylase)		0	0/4	0	0	0/6	0	0	0/4	0	0	nuclei	1	1/5	0.077	0	0/10	0	0	0/8	0	0	-0.077	0	0
reference	P26051	CD44 antigen (Extracellular matrix receptor III) (ECMR-III) (GP90 lymphocyte homing/adhesion receptor) (HUTCH-I) (Hermes antigen) (Hyaluronate receptor) (Phagocytic glycoprotein 1) (PGP-1) (Phagocytic glycoprotein I) (PGP-I)		0	0/4	0	0	0/6	0	0	0/4	0	0	cytoplasm	1	0/5	0	0	0/10	0	0	1/8	0.105	0	0	0	-0.105
both	B0K020	CDGSH iron sulfur domain-containing protein 1 (MitoNEET)	nuclei, cytoplasm	7	1/4	0.778	0	0/6	0	0	4/4	1.075	0.297	nuclei, cytoplasm	8	3/5	1.174	0.28	0/10	0	0	7/8	0.799	0.279	-0.396	0	0.276
both	Q9JLH7	CDK5 regulatory subunit-associated protein 3 (CDK5 activator-binding protein C53)	nuclei	2	1/4	0.145	0	0/6	0	0	0/4	0	0	nuclei, cytoplasm	3	1/5	0.145	0	0/10	0	0	1/8	0.07	0	0	0	-0.07
analysis	Q5U2X0	CDKN2A-interacting protein (Collaborator of ARF)	cytoplasm	1	0/4	0	0	0/6	0	0	1/4	0.054	0		0	0/5	0	0	0/10	0	0	0/8	0	0	0	0	0.054
analysis	Q5PQL2	Cell differentiation protein RCD1 homolog (Rcd-1)	nuclei	1	1/4	0.105	0	0/6	0	0	0/4	0	0		0	0/5	0	0	0/10	0	0	0/8	0	0	0.105	0	0
both	Q8CFN2	Cell division control protein 42 homolog	nuclei, cytoplasm	3	3/4	0.52	0	0/6	0	0	4/4	0.553	0.32	nuclei, secreted, cytoplasm	4	4/5	0.376	0.144	1/10	0.233	0	7/8	0.631	0.231	0.144	-0.233	-0.078
analysis	O08837	Cell division cycle 5-related protein (Cdc5-like protein) (Pombe Cdc5-related protein)	cytoplasm	1	0/4	0	0	0/6	0	0	1/4	0.038	0		0	0/5	0	0	0/10	0	0	0/8	0	0	0	0	0.038
both	Q62623	Cell division cycle protein 20 homolog (p55CDC)	cytoplasm	1	0/4	0	0	0/6	0	0	2/4	0.077	0	cytoplasm	1	0/5	0	0	0/10	0	0	1/8	0.077	0	0	0	0
reference	Q4KM91	Cell division cycle-associated protein 7		0	0/4	0	0	0/6	0	0	0/4	0	0	nuclei	1	1/5	0.083	0	0/10	0	0	0/8	0	0	-0.083	0	0
both	P62634	Cellular nucleic acid-binding protein (CNBP) (Zinc finger protein 9)	cytoplasm	3	0/4	0	0	0/6	0	0	3/4	0.306	0.198	nuclei, secreted, cytoplasm	2	1/5	0.166	0	1/10	0.359	0	6/8	0.263	0.097	-0.166	-0.359	0.043
reference	A4L9P8	Centrosomal protein KIAA1731 homolog		0	0/4	0	0	0/6	0	0	0/4	0	0	nuclei	1	1/5	0.017	0	0/10	0	0	0/8	0	0	-0.017	0	0
both	P13635	Ceruloplasmin (Ferroxidase)	secreted, cytoplasm	15	0/4	0	0	5/6	0.279	0.12	2/4	0.058	0.02	secreted, cytoplasm	22	0/5	0	0	9/10	0.271	0.169	5/8	0.186	0.256	0	0.008	-0.128
analysis	Q62927	cGMP-gated cation channel alpha-1 (Cyclic nucleotide-gated cation channel 1) (Cyclic nucleotide-gated channel alpha-1) (CNG channel alpha-1) (Cyclic nucleotide-gated channel, photoreceptor) (Rod photoreceptor cGMP-gated channel subunit alpha)	secreted	1	0/4	0	0	1/6	0.053	0	0/4	0	0		0	0/5	0	0	0/10	0	0	0/8	0	0	0	0.053	0
both	Q5BJQ0	Chaperone activity of bc1 complex-like, mitochondrial (Chaperone-ABC1-like) (aarF domain-containing protein kinase 3)	cytoplasm	2	0/4	0	0	0/6	0	0	3/4	0.078	0.029	cytoplasm	5	0/5	0	0	0/10	0	0	5/8	0.133	0.062	0	0	-0.055
reference	Q6MG61	Chloride intracellular channel protein 1		0	0/4	0	0	0/6	0	0	0/4	0	0	cytoplasm	4	0/5	0	0	0/10	0	0	2/8	0.323	0.178	0	0	-0.323
both	Q5M883	Chloride intracellular channel protein 2	nuclei	1	1/4	0.122	0	0/6	0	0	0/4	0	0	nuclei	1	1/5	0.122	0	0/10	0	0	0/8	0	0	0	0	0
both	Q9Z0W7	Chloride intracellular channel protein 4 (Intracellular chloride ion channel protein p64H1)	nuclei, cytoplasm	2	2/4	0.19	0.068	0/6	0	0	1/4	0.122	0	nuclei, cytoplasm	2	1/5	0.259	0	0/10	0	0	1/8	0.122	0	-0.069	0	0
reference	Q9EPT8	Chloride intracellular channel protein 5		0	0/4	0	0	0/6	0	0	0/4	0	0	cytoplasm	2	0/5	0	0	0/10	0	0	2/8	0.145	0	0	0	-0.145
analysis	P14137	Cholesterol side-chain cleavage enzyme, mitochondrial (CYPXIA1) (Cholesterol desmolase) (Cytochrome P450 11A1) (Cytochrome P450(scc))	nuclei, cytoplasm	2	1/4	0.055	0	0/6	0	0	1/4	0.055	0		0	0/5	0	0	0/10	0	0	0/8	0	0	0.055	0	0.055
reference	Q9JIX5	Chromodomain-helicase-DNA-binding protein 8 (CHD-8) (ATP-dependent helicase CHD8) (Axis duplication inhibitor) (Duplin)		0	0/4	0	0	0/6	0	0	0/4	0	0	cytoplasm	1	0/5	0	0	0/10	0	0	1/8	0.013	0	0	0	-0.013
reference	P07338	Chymotrypsinogen B		0	0/4	0	0	0/6	0	0	0/4	0	0	cytoplasm	1	0/5	0	0	0/10	0	0	1/8	0.179	0	0	0	-0.179
both	Q8VHF5	Citrate synthase, mitochondrial	nuclei, cytoplasm	2	2/4	0.077	0	0/6	0	0	2/4	0.077	0	nuclei, cytoplasm	2	2/5	0.077	0	0/10	0	0	1/8	0.16	0	0	0	-0.083
both	P11442	Clathrin heavy chain 1	nuclei, cytoplasm	63	4/4	1.041	0.454	0/6	0	0	1/4	0.04	0	nuclei, secreted, cytoplasm	78	5/5	0.987	0.267	1/10	0.194	0	3/8	0.868	1.171	0.054	-0.194	-0.828
both	Q4KM65	Cleavage and polyadenylation specificity factor subunit 5 (Nucleoside diphosphate-linked moiety X motif 21) (Nudix motif 21)	nuclei	5	2/4	0.694	0.36	0/6	0	0	0/4	0	0	nuclei	4	3/5	0.283	0.182	0/10	0	0	0/8	0	0	0.411	0	0
both	P05371	Clusterin (Sulfated glycoprotein 2) (SGP-2) (Dimeric acid glycoprotein) (DAG) (Testosterone repressed prostate message 2) (TRPM-2)	secreted	7	0/4	0	0	5/6	0.276	0.225	0/4	0	0	secreted	11	0/5	0	0	7/10	0.433	0.18	0/8	0	0	0	-0.157	0
analysis	B0BNA5	Coactosin-like protein	cytoplasm	3	0/4	0	0	0/6	0	0	1/4	0.874	0		0	0/5	0	0	0/10	0	0	0/8	0	0	0	0	0.874
both	P23514	Coatomer subunit beta (Beta-coat protein) (Beta-COP)	nuclei, cytoplasm	7	3/4	0.142	0.054	0/6	0	0	2/4	0.033	0	nuclei, secreted, cytoplasm	7	4/5	0.068	0.025	1/10	0.033	0	2/8	0.069	0.035	0.074	-0.033	-0.036
both	O35142	Coatomer subunit beta' (Beta'-coat protein) (Beta'-COP) (p102)	nuclei	6	2/4	0.141	0.022	0/6	0	0	0/4	0	0	nuclei, secreted	4	3/5	0.065	0.019	1/10	0.038	0	0/8	0	0	0.076	-0.038	0
both	Q66H80	Coatomer subunit delta (Archain) (Delta-coat protein) (Delta-COP)	nuclei	4	2/4	0.164	0.035	0/6	0	0	0/4	0	0	nuclei	4	4/5	0.13	0.048	0/10	0	0	0/8	0	0	0.034	0	0
both	Q4AEF8	Coatomer subunit gamma (Gamma-coat protein) (Gamma-COP)	nuclei	9	3/4	0.292	0.125	0/6	0	0	0/4	0	0	nuclei, secreted, cytoplasm	15	5/5	0.29	0.172	1/10	0.083	0	1/8	0.22	0	0.002	-0.083	-0.22
both	P45592	Cofilin-1 (Cofilin, non-muscle isoform)	nuclei, secreted, cytoplasm	10	4/4	1.054	0.735	2/6	0.179	0	4/4	1.969	0.99	nuclei, secreted, cytoplasm	10	5/5	1.161	0.663	2/10	0.727	0.549	8/8	1.403	0.664	-0.107	-0.548	0.566
analysis	Q4V8E4	Coiled-coil domain-containing protein 104	nuclei	1	1/4	0.086	0	0/6	0	0	0/4	0	0		0	0/5	0	0	0/10	0	0	0/8	0	0	0.086	0	0
reference	Q66H60	Coiled-coil domain-containing protein 146		0	0/4	0	0	0/6	0	0	0/4	0	0	cytoplasm	1	0/5	0	0	0/10	0	0	1/8	0.025	0	0	0	-0.025
both	Q66H89	Coiled-coil domain-containing protein 41	cytoplasm	1	0/4	0	0	0/6	0	0	1/4	0.032	0	secreted	1	0/5	0	0	1/10	0.032	0	0/8	0	0	0	-0.032	0.032
both	Q3ZAV0	Coiled-coil domain-containing protein 60	cytoplasm	1	0/4	0	0	0/6	0	0	1/4	0.055	0	secreted	1	0/5	0	0	1/10	0.055	0	0/8	0	0	0	-0.055	0.055
reference	Q4V7C4	Coiled-coil domain-containing protein 71		0	0/4	0	0	0/6	0	0	0/4	0	0	secreted	1	0/5	0	0	1/10	0.072	0	0/8	0	0	0	-0.072	0
analysis	P18395	Cold shock domain-containing protein E1 (Protein UNR)	nuclei	1	1/4	0.037	0	0/6	0	0	0/4	0	0		0	0/5	0	0	0/10	0	0	0/8	0	0	0.037	0	0
both	P02454	Collagen alpha-1(I) chain (Alpha-1 type I collagen)	nuclei, secreted	8	1/4	0.109	0	4/6	0.088	0.012	0/4	0	0	nuclei, secreted, cytoplasm	5	1/5	0.053	0	6/10	0.04	0.013	2/8	0.026	0	0.056	0.048	-0.026
analysis	P13941	Collagen alpha-1(III) chain	secreted	1	0/4	0	0	1/6	0.028	0	0/4	0	0		0	0/5	0	0	0/10	0	0	0/8	0	0	0	0.028	0
reference	P20850	Collagen alpha-1(IX) chain		0	0/4	0	0	0/6	0	0	0/4	0	0	nuclei	1	1/5	0.116	0	0/10	0	0	0/8	0	0	-0.116	0	0
reference	Q80ZF0	Collagen alpha-1(XXVII) chain		0	0/4	0	0	0/6	0	0	0/4	0	0	secreted, cytoplasm	2	0/5	0	0	1/10	0.021	0	1/8	0.021	0	0	-0.021	-0.021
both	P02466	Collagen alpha-2(I) chain (Alpha-2 type I collagen)	nuclei, secreted, cytoplasm	7	2/4	0.04	0.014	5/6	0.048	0.021	1/4	0.027	0	nuclei, secreted	6	4/5	0.027	0	5/10	0.059	0.011	0/8	0	0	0.013	-0.011	0.027
both	Q6P9U3	COMM domain-containing protein 3	cytoplasm	1	0/4	0	0	0/6	0	0	1/4	0.194	0	cytoplasm	1	0/5	0	0	0/10	0	0	1/8	0.194	0	0	0	0
both	Q9ERR2	COMM domain-containing protein 5 (Hypertension-related calcium-regulated gene protein) (HCaRG)	cytoplasm	1	0/4	0	0	0/6	0	0	1/4	0.179	0	cytoplasm	1	0/5	0	0	0/10	0	0	1/8	0.179	0	0	0	0
reference	P31720	Complement C1q subcomponent subunit A		0	0/4	0	0	0/6	0	0	0/4	0	0	cytoplasm	1	0/5	0	0	0/10	0	0	1/8	0.179	0	0	0	-0.179
both	P01026	Complement C3	nuclei, secreted, cytoplasm	35	1/4	0.096	0	6/6	0.288	0.156	2/4	0.038	0	nuclei, secreted, cytoplasm	43	1/5	0.038	0	10/10	0.329	0.192	2/8	0.048	0.029	0.058	-0.041	-0.01
both	P08649	Complement C4	secreted	10	0/4	0	0	4/6	0.051	0.044	0/4	0	0	secreted, cytoplasm	15	0/5	0	0	6/10	0.076	0.039	1/8	0.02	0	0	-0.025	-0.02
both	O35796	Complement component 1 Q subcomponent-binding protein, mitochondrial (Glycoprotein gC1qBP) (C1qBP) (GC1q-R protein)	nuclei, cytoplasm	4	3/4	0.249	0.099	0/6	0	0	2/4	0.179	0	nuclei, cytoplasm	3	2/5	0.179	0	0/10	0	0	3/8	0.179	0	0.07	0	0
both	Q62930	Complement component C9	secreted	2	0/4	0	0	2/6	0.064	0	0/4	0	0	secreted	4	0/5	0	0	6/10	0.11	0.052	0/8	0	0	0	-0.046	0
both	Q9WUW3	Complement factor I (C3B/C4B inactivator)	secreted	2	0/4	0	0	1/6	0.11	0	0/4	0	0	secreted	4	0/5	0	0	3/10	0.092	0.055	0/8	0	0	0	0.018	0
reference	Q4V8I2	Condensin-2 complex subunit H2 (Non-SMC condensin II complex subunit H2)		0	0/4	0	0	0/6	0	0	0/4	0	0	nuclei	1	1/5	0.07	0	0/10	0	0	0/8	0	0	-0.07	0	0
analysis	Q9R1E9	Connective tissue growth factor (Connective tissue growth-related protein) (CCN family member 2)	secreted	2	0/4	0	0	1/6	0.194	0	0/4	0	0		0	0/5	0	0	0/10	0	0	0/8	0	0	0	0.194	0
analysis	Q68FP9	Conserved oligomeric Golgi complex subunit 6 (COG complex subunit 6) (Component of oligomeric Golgi complex 6)	cytoplasm	1	0/4	0	0	0/6	0	0	1/4	0.054	0		0	0/5	0	0	0/10	0	0	0/8	0	0	0	0	0.054
both	Q62682	Contactin-3 (Brain-derived immunoglobulin superfamily protein 1) (BIG-1)	cytoplasm	1	0/4	0	0	0/6	0	0	1/4	0.037	0	cytoplasm	1	0/5	0	0	0/10	0	0	1/8	0.037	0	0	0	0
analysis	P97528	Contactin-6 (Neural recognition molecule NB-3)	nuclei	1	1/4	0.034	0	0/6	0	0	0/4	0	0		0	0/5	0	0	0/10	0	0	0/8	0	0	0.034	0	0
analysis	Q0V8T4	Contactin-associated protein like 5-3 (Cell recognition molecule Caspr5-3) (Cell recognition molecule Caspr5c) (Contactin-associated protein-like 5c)	cytoplasm	1	0/4	0	0	0/6	0	0	1/4	0.034	0		0	0/5	0	0	0/10	0	0	0/8	0	0	0	0	0.034
reference	Q68FS2	COP9 signalosome complex subunit 4 (SGN4) (JAB1-containing signalosome subunit 4)		0	0/4	0	0	0/6	0	0	0/4	0	0	nuclei	1	2/5	0.068	0	0/10	0	0	0/8	0	0	-0.068	0	0
analysis	Q6P4Z9	COP9 signalosome complex subunit 8 (SGN8) (COP9 homolog) (JAB1-containing signalosome subunit 8)	nuclei	1	1/4	0.194	0	0/6	0	0	0/4	0	0		0	0/5	0	0	0/10	0	0	0/8	0	0	0.194	0	0
reference	Q5BJS7	Copine-9 (Copine IX)		0	0/4	0	0	0/6	0	0	0/4	0	0	nuclei	1	1/5	0.061	0	0/10	0	0	0/8	0	0	-0.061	0	0
both	Q9WUC4	Copper transport protein ATOX1 (Metal transport protein ATX1) (ATX1 homolog protein Rah1)	cytoplasm	1	0/4	0	0	0/6	0	0	1/4	0.778	0	cytoplasm	5	0/5	0	0	0/10	0	0	2/8	12.891	3.891	0	0	-12.113
both	Q3B7D0	Coproporphyrinogen-III oxidase, mitochondrial (Coproporphyrinogenase)	cytoplasm	3	0/4	0	0	0/6	0	0	3/4	0.092	0.034	cytoplasm	3	0/5	0	0	0/10	0	0	6/8	0.068	0	0	0	0.024
both	Q02874	Core histone macro-H2A.1 (Histone macroH2A1) (H2A.y) (H2A/y)	nuclei, secreted	5	2/4	0.399	0.289	1/6	0.11	0	0/4	0	0	cytoplasm	1	0/5	0	0	0/10	0	0	1/8	0.11	0	0.399	0.11	-0.11
both	O89046	Coronin-1B (Coronin-2)	nuclei	2	2/4	0.08	0	0/6	0	0	0/4	0	0	nuclei	2	1/5	0.166	0	0/10	0	0	0/8	0	0	-0.086	0	0
both	P16232	Corticosteroid 11-beta-dehydrogenase isozyme 1 (11-beta-hydroxysteroid dehydrogenase 1) (11-beta-HSD1)	nuclei, cytoplasm	4	1/4	0.233	0	0/6	0	0	4/4	0.172	0.061	nuclei, cytoplasm	8	3/5	0.11	0	0/10	0	0	8/8	0.257	0.141	0.123	0	-0.085
reference	P31211	Corticosteroid-binding globulin (CBG) (Serpin A6) (Transcortin)		0	0/4	0	0	0/6	0	0	0/4	0	0	secreted	1	0/5	0	0	1/10	0.105	0	0/8	0	0	0	-0.105	0
both	P48199	C-reactive protein	nuclei, secreted, cytoplasm	6	2/4	0.389	0	6/6	1.932	1.238	1/4	0.931	0	nuclei, secreted, cytoplasm	6	1/5	0.389	0	9/10	2.359	1.241	2/8	0.931	0	0	-0.427	0
reference	P07335	Creatine kinase B-type (Creatine kinase B chain) (B-CK)		0	0/4	0	0	0/6	0	0	0/4	0	0	cytoplasm	4	0/5	0	0	0/10	0	0	1/8	0.425	0	0	0	-0.425
reference	A4KWA8	C-type lectin domain family 2 member D6		0	0/4	0	0	0/6	0	0	0/4	0	0	cytoplasm	1	0/5	0	0	0/10	0	0	1/8	0.122	0	0	0	-0.122
both	P10716	C-type lectin domain family 4 member F (C-type lectin superfamily member 13) (C-type lectin 13) (Kupffer cell receptor)	nuclei, cytoplasm	2	1/4	0.059	0	0/6	0	0	4/4	0.075	0.027	nuclei, cytoplasm	1	1/5	0.059	0	0/10	0	0	5/8	0.059	0	0	0	0.016
analysis	Q4TU93	C-type mannose receptor 2 (Endocytic receptor 180) (Macrophage mannose receptor 2)	cytoplasm	1	0/4	0	0	0/6	0	0	1/4	0.027	0		0	0/5	0	0	0/10	0	0	0/8	0	0	0	0	0.027
both	P97536	Cullin-associated NEDD8-dissociated protein 1 (Cullin-associated and neddylation-dissociated protein 1) (p120 CAND1) (TBP-interacting protein of 120 kDa A) (TBP-interacting protein 120A)	nuclei, cytoplasm	2	2/4	0.028	0	0/6	0	0	2/4	0.043	0.015	nuclei, secreted, cytoplasm	6	3/5	0.048	0.014	1/10	0.088	0	5/8	0.065	0.06	-0.02	-0.088	-0.022
reference	Q6AXU5	C-X-C motif chemokine 16 (Small-inducible cytokine B16) (Transmembrane chemokine CXCL16)		0	0/4	0	0	0/6	0	0	0/4	0	0	cytoplasm	1	0/5	0	0	0/10	0	0	1/8	0.179	0	0	0	-0.179
analysis	P30348	C-X-C motif chemokine 2 (Macrophage inflammatory protein 2) (MIP2) (Cytokine-induced neutrophil chemoattractant 3) (CINC-3)	nuclei	1	1/4	0.468	0	0/6	0	0	0/4	0	0		0	0/5	0	0	0/10	0	0	0/8	0	0	0.468	0	0
analysis	P97885	C-X-C motif chemokine 5 (Cytokine LIX) (Small-inducible cytokine B5)	cytoplasm	1	0/4	0	0	0/6	0	0	1/4	0.292	0		0	0/5	0	0	0/10	0	0	0/8	0	0	0	0	0.292
both	Q9ES19	Cyclic AMP-dependent transcription factor ATF-4 (cAMP-dependent transcription factor ATF-4) (Activating transcription factor 4) (rATF-4)	nuclei, secreted, cytoplasm	1	1/4	0.129	0	2/6	0.129	0	4/4	0.129	0	nuclei, secreted, cytoplasm	1	1/5	0.129	0	1/10	0.129	0	5/8	0.129	0	0	0	0
analysis	P15337	Cyclic AMP-responsive element-binding protein 1 (CREB-1)	nuclei	1	1/4	0.233	0	0/6	0	0	0/4	0	0		0	0/5	0	0	0/10	0	0	0/8	0	0	0.233	0	0
reference	Q64359	Cyclic nucleotide-gated cation channel alpha-4 (Cyclic nucleotide-gated channel alpha-4) (CNG channel alpha-4) (Cyclic nucleotide-gated olfactory channel subunit OCNC2)		0	0/4	0	0	0/6	0	0	0/4	0	0	nuclei	1	1/5	0.064	0	0/10	0	0	0/8	0	0	-0.064	0	0
reference	Q6AY13	Cyclin-A1		0	0/4	0	0	0/6	0	0	0/4	0	0	nuclei	1	1/5	0.086	0	0/10	0	0	0/8	0	0	-0.086	0	0
reference	Q63686	Cyclin-dependent kinase 16 (Cell division protein kinase 16) (PCTAIRE-motif protein kinase 1) (Serine/threonine-protein kinase PCTAIRE-1)		0	0/4	0	0	0/6	0	0	0/4	0	0	nuclei	1	1/5	0.064	0	0/10	0	0	0/8	0	0	-0.064	0	0
both	Q9R1A0	Cyclin-H	secreted, cytoplasm	1	0/4	0	0	3/6	0.105	0	1/4	0.105	0	secreted, cytoplasm	1	0/5	0	0	5/10	0.105	0	1/8	0.105	0	0	0	0
reference	Q5I0H5	Cyclin-L2		0	0/4	0	0	0/6	0	0	0/4	0	0	cytoplasm	1	0/5	0	0	0/10	0	0	1/8	0.064	0	0	0	-0.064
both	P32232	Cystathionine beta-synthase (Beta-thionase) (Hemoprotein H-450) (Serine sulfhydrase)	cytoplasm	1	0/4	0	0	0/6	0	0	2/4	0.058	0	cytoplasm	5	0/5	0	0	0/10	0	0	4/8	0.088	0.031	0	0	-0.03
both	P18757	Cystathionine gamma-lyase (Gamma-cystathionase) (Probasin-related antigen) (PRB-RA)	nuclei, secreted, cytoplasm	13	3/4	0.429	0.056	5/6	0.165	0.118	4/4	1.128	0.359	nuclei, secreted, cytoplasm	14	5/5	0.375	0.153	8/10	0.379	0.223	8/8	0.989	0.47	0.054	-0.214	0.139
both	P14841	Cystatin-C (Cystatin-3)	secreted	2	0/4	0	0	3/6	0.424	0.135	0/4	0	0	secreted	2	0/5	0	0	5/10	0.405	0.141	0/8	0	0	0	0.019	0
both	P47875	Cysteine and glycine-rich protein 1 (Cysteine-rich protein 1) (CRP1)	nuclei, cytoplasm	4	3/4	0.391	0.165	0/6	0	0	1/4	0.129	0	nuclei, cytoplasm	3	2/5	0.202	0.073	0/10	0	0	4/8	0.129	0	0.189	0	0
both	Q62908	Cysteine and glycine-rich protein 2 (Cysteine-rich protein 2) (CRP2) (Smooth muscle cell LIM protein) (SmLIM)	nuclei	1	3/4	0.136	0	0/6	0	0	0/4	0	0	nuclei	1	1/5	0.136	0	0/10	0	0	0/8	0	0	0	0	0
both	Q99P39	Cysteine desulfurase, mitochondrial	nuclei, cytoplasm	2	3/4	0.095	0.035	0/6	0	0	2/4	0.07	0	nuclei, cytoplasm	2	1/5	0.145	0	0/10	0	0	2/8	0.07	0	-0.05	0	0
both	P21816	Cysteine dioxygenase type 1 (Cysteine dioxygenase type I) (CDO-I)	cytoplasm	2	0/4	0	0	0/6	0	0	2/4	0.309	0.116	cytoplasm	3	0/5	0	0	0/10	0	0	3/8	0.363	0.239	0	0	-0.054
both	Q64611	Cysteine sulfinic acid decarboxylase (Cysteine-sulfinate decarboxylase) (Sulfinoalanine decarboxylase)	cytoplasm	7	0/4	0	0	0/6	0	0	4/4	0.219	0.14	secreted, cytoplasm	8	0/5	0	0	2/10	0.202	0.141	8/8	0.159	0.149	0	-0.202	0.06
analysis	Q792Q4	Cysteine-rich PDZ-binding protein (Cysteine-rich interactor of PDZ three) (Cysteine-rich interactor of PDZ3)	cytoplasm	1	0/4	0	0	0/6	0	0	1/4	0.259	0		0	0/5	0	0	0/10	0	0	0/8	0	0	0	0	0.259
analysis	P36201	Cysteine-rich protein 2 (CRP-2) (Protein ESP1)	nuclei, cytoplasm	2	1/4	0.166	0	0/6	0	0	2/4	0.166	0		0	0/5	0	0	0/10	0	0	0/8	0	0	0.166	0	0.166
both	P00173	Cytochrome b5	nuclei, secreted, cytoplasm	9	3/4	1.783	0	4/6	0.48	0.188	4/4	4.93	1.85	nuclei, secreted, cytoplasm	10	5/5	1.086	0.411	2/10	1.631	0.963	8/8	3.015	1.793	0.697	-1.151	1.915
both	P04166	Cytochrome b5 type B (Cytochrome b5 outer mitochondrial membrane isoform)	nuclei, cytoplasm	3	1/4	0.259	0	0/6	0	0	2/4	0.627	0.368	nuclei, cytoplasm	3	1/5	0.259	0	0/10	0	0	4/8	0.525	0.303	0	0	0.102
both	Q68FY0	Cytochrome b-c1 complex subunit 1, mitochondrial (Ubiquinol-cytochrome-c reductase complex core protein 1) (Core protein I) (Complex III subunit 1)	nuclei, cytoplasm	8	3/4	0.292	0	0/6	0	0	4/4	0.383	0.125	nuclei, cytoplasm	10	5/5	0.343	0.136	0/10	0	0	8/8	0.269	0.103	-0.051	0	0.114
both	P32551	Cytochrome b-c1 complex subunit 2, mitochondrial (Ubiquinol-cytochrome-c reductase complex core protein 2) (Core protein II) (Complex III subunit 2)	nuclei, cytoplasm	10	3/4	0.56	0.383	0/6	0	0	4/4	0.292	0.205	nuclei, cytoplasm	13	5/5	0.586	0.454	0/10	0	0	7/8	0.281	0.159	-0.026	0	0.011
both	Q5M9I5	Cytochrome b-c1 complex subunit 6, mitochondrial (Complex III subunit 6) (Complex III subunit VIII) (Cytochrome c1 non-heme 11 kDa protein) (Mitochondrial hinge protein) (Ubiquinol-cytochrome c reductase complex 11 kDa protein)	nuclei, cytoplasm	1	1/4	0.389	0	0/6	0	0	1/4	0.389	0	cytoplasm	1	0/5	0	0	0/10	0	0	2/8	0.389	0	0.389	0	0
both	Q7TQ16	Cytochrome b-c1 complex subunit 8 (Complex III subunit 8) (Complex III subunit VIII) (Low molecular mass ubiquinone-binding protein) (Ubiquinol-cytochrome c reductase complex 9.5 kDa protein) (Ubiquinol-cytochrome c reductase complex ubiquinone-binding pr	nuclei, cytoplasm	1	1/4	0.468	0	0/6	0	0	2/4	0.468	0	nuclei, cytoplasm	2	3/5	0.697	0.324	0/10	0	0	2/8	0.468	0	-0.229	0	0
both	P20788	Cytochrome b-c1 complex subunit Rieske, mitochondrial (Ubiquinol-cytochrome c reductase iron-sulfur subunit) (Rieske iron-sulfur protein) (RISP) (Cytochrome b-c1 complex subunit 5) (Complex III subunit 5) (Liver regeneration-related protein LRRGT00195)	nuclei, cytoplasm	6	3/4	0.177	0.069	0/6	0	0	4/4	0.202	0.073	nuclei, cytoplasm	8	4/5	0.501	0.239	0/10	0	0	5/8	0.29	0.206	-0.324	0	-0.088
both	P00406	Cytochrome c oxidase subunit 2 (Cytochrome c oxidase polypeptide II)	nuclei, cytoplasm	6	3/4	0.705	0.353	0/6	0	0	3/4	1.154	0	nuclei, cytoplasm	8	4/5	1.24	0.991	0/10	0	0	8/8	1.004	0.423	-0.535	0	0.15
both	P10888	Cytochrome c oxidase subunit 4 isoform 1, mitochondrial (Cytochrome c oxidase subunit IV isoform 1) (COX IV-1) (Cytochrome c oxidase polypeptide IV)	nuclei, cytoplasm	4	1/4	0.136	0	0/6	0	0	3/4	0.188	0.073	nuclei, cytoplasm	6	2/5	0.468	0	0/10	0	0	4/8	0.391	0.198	-0.332	0	-0.203
both	P11240	Cytochrome c oxidase subunit 5A, mitochondrial (Cytochrome c oxidase polypeptide Va)	nuclei, cytoplasm	11	2/4	0.233	0	0/6	0	0	4/4	2.706	1.197	nuclei, cytoplasm	9	5/5	0.762	0.364	0/10	0	0	8/8	1.949	0.949	-0.529	0	0.757
both	P12075	Cytochrome c oxidase subunit 5B, mitochondrial (Cytochrome c oxidase polypeptide Vb) (Cytochrome c oxidase subunit VIA*)	nuclei, cytoplasm	4	1/4	0.233	0	0/6	0	0	3/4	0.542	0.262	nuclei, cytoplasm	4	4/5	0.393	0.278	0/10	0	0	5/8	0.476	0.237	-0.16	0	0.066
both	P10818	Cytochrome c oxidase subunit 6A1, mitochondrial (Cytochrome c oxidase polypeptide VIa-liver)	nuclei, cytoplasm	5	1/4	0.468	0	0/6	0	0	4/4	2.108	1.123	nuclei, cytoplasm	5	1/5	0.468	0	0/10	0	0	8/8	1.771	1.264	0	0	0.337
analysis	P11950	Cytochrome c oxidase subunit 6C-1 (Cytochrome c oxidase polypeptide VIc-1)	nuclei	1	1/4	0.389	0	0/6	0	0	0/4	0	0		0	0/5	0	0	0/10	0	0	0/8	0	0	0.389	0	0
reference	P35171	Cytochrome c oxidase subunit 7A2, mitochondrial (Cytochrome c oxidase subunit VIIa-liver/heart) (Cytochrome c oxidase subunit VIIa-L)		0	0/4	0	0	0/6	0	0	0/4	0	0	cytoplasm	1	0/5	0	0	0/10	0	0	2/8	0.389	0	0	0	-0.389
both	P62898	Cytochrome c, somatic	nuclei, secreted, cytoplasm	11	3/4	1.634	0.679	2/6	0.48	0.188	4/4	3.253	1.202	nuclei, secreted, cytoplasm	12	5/5	2.686	2.096	4/10	0.48	0.188	8/8	2.707	2.691	-1.052	0	0.546
analysis	P30099	Cytochrome P450 11B2, mitochondrial (Aldosterone synthase) (CYPXIB2) (Cytochrome P450-Aldo-1) (Steroid 11-beta-hydroxylase)	nuclei	1	1/4	0.062	0	0/6	0	0	0/4	0	0		0	0/5	0	0	0/10	0	0	0/8	0	0	0.062	0	0
reference	P04799	Cytochrome P450 1A2 (CYPIA2) (Cytochrome P-448) (Cytochrome P-450d) (Cytochrome P450-D)		0	0/4	0	0	0/6	0	0	0/4	0	0	cytoplasm	1	0/5	0	0	0/10	0	0	1/8	0.064	0	0	0	-0.064
both	Q6P7D4	Cytochrome P450 20A1	nuclei, secreted, cytoplasm	1	2/4	0.068	0	1/6	0.068	0	1/4	0.068	0	nuclei, secreted, cytoplasm	1	2/5	0.068	0	1/10	0.068	0	1/8	0.068	0	0	0	0
analysis	P11711	Cytochrome P450 2A1 (CYPIIA1) (Cytochrome P450-UT-F) (Steroid hormones 7-alpha-hydroxylase) (Testosterone 7-alpha-hydroxylase)	nuclei, cytoplasm	1	1/4	0.059	0	0/6	0	0	1/4	0.059	0		0	0/5	0	0	0/10	0	0	0/8	0	0	0.059	0	0.059
both	P00176	Cytochrome P450 2B1 (CYPIIB1) (Cytochrome P450-B) (Cytochrome P450b) (Cytochrome P450-LM2) (Cytochrome P450-PB1) (Cytochrome P450-PB2)	nuclei, cytoplasm	11	2/4	0.457	0.321	0/6	0	0	4/4	0.309	0.222	cytoplasm	1	0/5	0	0	0/10	0	0	1/8	0.066	0	0.457	0	0.243
analysis	P04167	Cytochrome P450 2B2 (CYPIIB2) (Cytochrome P450 PB4) (Cytochrome P450E)	cytoplasm	9	0/4	0	0	0/6	0	0	1/4	0.808	0		0	0/5	0	0	0/10	0	0	0/8	0	0	0	0	0.808
both	P08683	Cytochrome P450 2C11 (CYPIIC11) (Cytochrome P-450(M-1)) (Cytochrome P450-UT-2) (Cytochrome P450-UT-A) (Cytochrome P450H)	nuclei, cytoplasm	9	3/4	0.205	0.206	0/6	0	0	4/4	0.374	0.07	nuclei, cytoplasm	9	1/5	0.122	0	0/10	0	0	6/8	0.27	0.171	0.083	0	0.104
analysis	P24470	Cytochrome P450 2C23 (Arachidonic acid epoxygenase) (CYPIIC23)	nuclei	2	1/4	0.116	0	0/6	0	0	0/4	0	0		0	0/5	0	0	0/10	0	0	0/8	0	0	0.116	0	0
analysis	P33273	Cytochrome P450 2C55 (CYPIIC24) (CYPIIC55) (Cytochrome P450 2C24) (Cytochrome P450-PROS2)	cytoplasm	1	0/4	0	0	0/6	0	0	2/4	0.061	0		0	0/5	0	0	0/10	0	0	0/8	0	0	0	0	0.061
both	P05178	Cytochrome P450 2C6 (CYPIIC6) (Cytochrome P450 PB1) (PTF2)	nuclei, cytoplasm	9	2/4	0.305	0.241	0/6	0	0	4/4	0.286	0.095	nuclei, cytoplasm	1	1/5	0.064	0	0/10	0	0	1/8	0.064	0	0.241	0	0.222
both	P05179	Cytochrome P450 2C7 (CYPIIC7) (Cytochrome P450F) (PTF1)	nuclei, cytoplasm	4	3/4	0.15	0.114	0/6	0	0	3/4	0.095	0.035	nuclei, cytoplasm	4	4/5	0.128	0.064	0/10	0	0	3/8	0.07	0	0.022	0	0.025
both	P19225	Cytochrome P450 2C70 (CYPIIC70) (Cytochrome P-450Md) (Cytochrome P450 P49)	nuclei, cytoplasm	6	1/4	0.501	0	0/6	0	0	1/4	0.225	0	nuclei, cytoplasm	3	1/5	0.07	0	0/10	0	0	1/8	0.145	0	0.431	0	0.08
both	P10633	Cytochrome P450 2D1 (CYPIID1) (Cytochrome P450-DB1) (Cytochrome P450-CMF1A) (Cytochrome P450-UT-7) (Debrisoquine 4-hydroxylase)	nuclei, cytoplasm	7	3/4	0.175	0.152	0/6	0	0	4/4	0.185	0.122	nuclei, secreted, cytoplasm	10	2/5	0.104	0.036	1/10	0.389	0	6/8	0.244	0.177	0.071	-0.389	-0.059
both	P12939	Cytochrome P450 2D10 (CYPIID10) (Cytochrome P450-CMF1B) (Cytochrome P450-DB5) (Debrisoquine 4-hydroxylase)	nuclei, cytoplasm	6	1/4	0.322	0	0/6	0	0	1/4	0.417	0	nuclei, secreted, cytoplasm	9	1/5	0.15	0	1/10	0.322	0	3/8	0.31	0.226	0.172	-0.322	0.107
both	P10634	Cytochrome P450 2D26 (CYPIID26) (Cytochrome P450-DB2) (Cytochrome P450-CMF2) (Debrisoquine 4-hydroxylase)	nuclei, cytoplasm	7	1/4	0.08	0	0/6	0	0	1/4	0.711	0	secreted, cytoplasm	12	0/5	0	0	1/10	0.995	0	2/8	0.363	0.104	0.08	-0.995	0.348
both	P12938	Cytochrome P450 2D3 (CYPIID3) (Cytochrome P450-DB3) (Debrisoquine 4-hydroxylase)	nuclei, cytoplasm	5	1/4	0.077	0	0/6	0	0	1/4	0.45	0	secreted, cytoplasm	7	0/5	0	0	1/10	0.45	0	1/8	0.45	0	0.077	-0.45	0
analysis	P05182	Cytochrome P450 2E1 (4-nitrophenol 2-hydroxylase) (CYPIIE1) (Cytochrome P450-J) (Cytochrome P450RLM6)	cytoplasm	1	0/4	0	0	0/6	0	0	1/4	0.062	0		0	0/5	0	0	0/10	0	0	0/8	0	0	0	0	0.062
analysis	P04800	Cytochrome P450 3A1 (CYPIIIA1) (Cytochrome P450-PCN1)	cytoplasm	1	0/4	0	0	0/6	0	0	1/4	0.068	0		0	0/5	0	0	0/10	0	0	0/8	0	0	0	0	0.068
analysis	P05183	Cytochrome P450 3A2 (CYPIIIA2) (Cytochrome P450-PCN2) (Cytochrome P450/6-beta-A) (Testosterone 6-beta-hydroxylase)	nuclei	4	2/4	0.228	0.083	0/6	0	0	0/4	0	0		0	0/5	0	0	0/10	0	0	0/8	0	0	0.228	0	0
both	P51538	Cytochrome P450 3A9 (3AH15) (CYPIIIA9) (Cytochrome P450 olfactive 3) (Cytochrome P450-OLF3)	nuclei	1	3/4	0.072	0	0/6	0	0	0/4	0	0	nuclei	1	2/5	0.072	0	0/10	0	0	0/8	0	0	0	0	0
reference	P08516	Cytochrome P450 4A10 (CYPIVA10) (Cytochrome P450-LA-omega 1) (Cytochrome P452) (Lauric acid omega-hydroxylase)		0	0/4	0	0	0/6	0	0	0/4	0	0	nuclei, cytoplasm	2	1/5	0.064	0	0/10	0	0	4/8	0.064	0	-0.064	0	-0.064
analysis	P20816	Cytochrome P450 4A2 (CYPIVA2) (Cytochrome P-450 K-2) (Cytochrome P450 K-5) (Cytochrome P450-LA-omega 2) (Lauric acid omega-hydroxylase)	nuclei	1	2/4	0.066	0	0/6	0	0	0/4	0	0		0	0/5	0	0	0/10	0	0	0/8	0	0	0.066	0	0
both	Q63270	Cytoplasmic aconitate hydratase (Aconitase) (Citrate hydro-lyase) (Iron-responsive element-binding protein 1) (IRE-BP 1) (Iron regulatory protein 1) (IRP1)	cytoplasm	13	0/4	0	0	0/6	0	0	4/4	0.286	0.168	secreted, cytoplasm	23	0/5	0	0	1/10	0.655	0	8/8	0.355	0.159	0	-0.655	-0.069
reference	P38650	Cytoplasmic dynein 1 heavy chain 1 (Cytoplasmic dynein heavy chain 1) (Dynein heavy chain, cytosolic) (MAP 1C)		0	0/4	0	0	0/6	0	0	0/4	0	0	cytoplasm	1	0/5	0	0	0/10	0	0	1/8	0.006	0	0	0	-0.006
both	Q68FS4	Cytosol aminopeptidase (Leucine aminopeptidase 3) (LAP-3) (Leucyl aminopeptidase) (Proline aminopeptidase) (Prolyl aminopeptidase)	cytoplasm	12	0/4	0	0	0/6	0	0	4/4	0.463	0.177	secreted, cytoplasm	19	0/5	0	0	3/10	0.164	0.142	8/8	0.606	0.194	0	-0.164	-0.143
analysis	Q68FS1	Cytosolic Fe-S cluster assembly factor NUBP2 (Nucleotide-binding protein 2) (NBP 2)	cytoplasm	1	0/4	0	0	0/6	0	0	1/4	0.194	0		0	0/5	0	0	0/10	0	0	0/8	0	0	0	0	0.194
both	Q6Q0N1	Cytosolic non-specific dipeptidase (CNDP dipeptidase 2)	cytoplasm	1	0/4	0	0	0/6	0	0	1/4	0.077	0	cytoplasm	1	0/5	0	0	0/10	0	0	1/8	0.077	0	0	0	0
reference	P50393	Cytosolic phospholipase A2 (cPLA2) (Phospholipase A2 group IVA)		0	0/4	0	0	0/6	0	0	0/4	0	0	cytoplasm	1	0/5	0	0	0/10	0	0	1/8	0.05	0	0	0	-0.05
both	O35078	D-amino-acid oxidase (DAAO)	nuclei	4	3/4	0.322	0.194	0/6	0	0	0/4	0	0	nuclei	3	3/5	0.219	0.137	0/10	0	0	0/8	0	0	0.103	0	0
both	P29147	D-beta-hydroxybutyrate dehydrogenase, mitochondrial (BDH) (3-hydroxybutyrate dehydrogenase)	nuclei, cytoplasm	15	3/4	0.377	0.089	0/6	0	0	4/4	0.781	0.379	nuclei, cytoplasm	17	5/5	0.51	0.264	0/10	0	0	8/8	0.779	0.262	-0.133	0	0.002
both	P80254	D-dopachrome decarboxylase (D-dopachrome tautomerase)	nuclei, secreted, cytoplasm	14	3/4	0.785	0.531	4/6	0.687	0.178	4/4	10.295	1.295	nuclei, secreted, cytoplasm	14	5/5	1.099	0.207	8/10	2.219	3.582	8/8	6.571	2.636	-0.314	-1.532	3.724
reference	Q9Z2K0	Death effector domain-containing protein (Death effector domain-containing testicular molecule)		0	0/4	0	0	0/6	0	0	0/4	0	0	cytoplasm	1	0/5	0	0	0/10	0	0	1/8	0.083	0	0	0	-0.083
analysis	Q01129	Decorin (Bone proteoglycan II) (Dermatan sulfate proteoglycan-II) (DSPG) (PG-S2) (PG40)	nuclei	1	1/4	0.083	0	0/6	0	0	0/4	0	0		0	0/5	0	0	0/10	0	0	0/8	0	0	0.083	0	0
both	Q8VID1	Dehydrogenase/reductase SDR family member 4 (NADPH-dependent carbonyl reductase/NADP-retinol dehydrogenase) (PHCR) (Peroxisomal short-chain alcohol dehydrogenase) (PSCD) (NADPH-dependent retinol dehydrogenase/reductase) (NDRD)	nuclei, cytoplasm	11	3/4	1.614	0.531	0/6	0	0	2/4	0.292	0	nuclei, cytoplasm	11	5/5	1.226	0.568	0/10	0	0	5/8	0.265	0.123	0.388	0	0.027
both	Q62651	Delta(3,5)-Delta(2,4)-dienoyl-CoA isomerase, mitochondrial	nuclei, cytoplasm	6	3/4	0.359	0.136	0/6	0	0	3/4	0.15	0.091	nuclei, cytoplasm	7	4/5	0.307	0.047	0/10	0	0	5/8	0.162	0.072	0.052	0	-0.012
both	P0C2X9	Delta-1-pyrroline-5-carboxylate dehydrogenase, mitochondrial (P5C dehydrogenase) (Aldehyde dehydrogenase family 4 member A1)	nuclei, cytoplasm	11	2/4	0.26	0.141	0/6	0	0	4/4	0.547	0.073	nuclei, cytoplasm	13	5/5	0.109	0.075	0/10	0	0	8/8	0.539	0.115	0.151	0	0.008
both	P06214	Delta-aminolevulinic acid dehydratase (ALADH) (Porphobilinogen synthase)	nuclei, secreted, cytoplasm	5	1/4	0.116	0	1/6	0.245	0	4/4	0.479	0.181	nuclei, secreted, cytoplasm	8	4/5	0.181	0.065	5/10	0.222	0.102	8/8	0.57	0.26	-0.065	0.023	-0.091
both	O35820	Deoxyribonucleoside 5'-monophosphate N-glycosidase (c-Myc-responsive protein Rcl)	cytoplasm	1	0/4	0	0	0/6	0	0	1/4	0.334	0	secreted, cytoplasm	2	0/5	0	0	1/10	0.334	0	1/8	0.334	0	0	-0.334	0
analysis	Q4QR86	DEP domain-containing protein 7	nuclei	1	1/4	0.059	0	0/6	0	0	0/4	0	0		0	0/5	0	0	0/10	0	0	0/8	0	0	0.059	0	0
both	Q7M0E3	Destrin (Actin-depolymerizing factor) (ADF)	nuclei, cytoplasm	8	3/4	0.57	0.255	0/6	0	0	4/4	1.103	0.173	nuclei, secreted, cytoplasm	12	5/5	0.447	0.174	2/10	1.171	0.992	8/8	0.927	0.534	0.123	-1.171	0.176
both	Q920D2	Dihydrofolate reductase	cytoplasm	3	0/4	0	0	0/6	0	0	4/4	0.276	0.147	secreted, cytoplasm	5	0/5	0	0	1/10	0.501	0	4/8	0.576	0.249	0	-0.501	-0.3
both	Q6P6R2	Dihydrolipoyl dehydrogenase, mitochondrial (Dihydrolipoamide dehydrogenase)	nuclei, secreted, cytoplasm	12	4/4	0.357	0.181	1/6	0.064	0	4/4	0.698	0.053	nuclei, secreted, cytoplasm	17	5/5	0.495	0.132	1/10	0.133	0	8/8	0.666	0.166	-0.138	-0.069	0.032
both	P08461	Dihydrolipoyllysine-residue acetyltransferase component of pyruvate dehydrogenase complex, mitochondrial (Dihydrolipoamide acetyltransferase component of pyruvate dehydrogenase complex) (Pyruvate dehydrogenase complex component E2) (PDC-E2) (70 kDa mitoch	cytoplasm	3	0/4	0	0	0/6	0	0	4/4	0.142	0.03	nuclei, cytoplasm	2	2/5	0.093	0.032	0/10	0	0	8/8	0.117	0.021	-0.093	0	0.025
both	Q01205	Dihydrolipoyllysine-residue succinyltransferase component of 2-oxoglutarate dehydrogenase complex, mitochondrial (Dihydrolipoamide succinyltransferase component of 2-oxoglutarate dehydrogenase complex) (2-oxoglutarate dehydrogenase complex component E2) (	nuclei, cytoplasm	5	3/4	0.218	0.127	0/6	0	0	4/4	0.109	0.04	nuclei, cytoplasm	8	5/5	0.185	0.127	0/10	0	0	7/8	0.183	0.107	0.033	0	-0.074
both	P11348	Dihydropteridine reductase (HDHPR) (Quinoid dihydropteridine reductase)	nuclei, secreted, cytoplasm	12	1/4	0.311	0	2/6	0.323	0.178	4/4	1.107	0.561	nuclei, secreted, cytoplasm	12	1/5	0.145	0	4/10	0.392	0.339	8/8	0.688	0.542	0.166	-0.069	0.419
both	Q63150	Dihydropyrimidinase (DHPase) (Dihydropyrimidine amidohydrolase) (Hydantoinase)	cytoplasm	8	0/4	0	0	0/6	0	0	3/4	0.339	0.08	secreted, cytoplasm	11	0/5	0	0	2/10	0.215	0.15	8/8	0.358	0.194	0	-0.215	-0.019
reference	P47942	Dihydropyrimidinase-related protein 2 (DRP-2) (Turned on after division 64 kDa protein) (TOAD-64) (Collapsin response mediator protein 2) (CRMP-2)		0	0/4	0	0	0/6	0	0	0/4	0	0	cytoplasm	10	0/5	0	0	0/10	0	0	2/8	0.419	0.36	0	0	-0.419
both	O89000	Dihydropyrimidine dehydrogenase [NADP+] (DHPDHase) (Dihydrouracil dehydrogenase) (Dihydrothymine dehydrogenase)	cytoplasm	5	0/4	0	0	0/6	0	0	1/4	0.197	0	secreted, cytoplasm	5	0/5	0	0	1/10	0.155	0	4/8	0.104	0.033	0	-0.155	0.093
analysis	Q5U2T7	Dimethyladenosine transferase 2, mitochondrial (Mitochondrial 12S rRNA dimethylase 2) (Mitochondrial transcription factor B2) (mtTFB2) (S-adenosylmethionine-6-N', N'-adenosyl(rRNA) dimethyltransferase 2)	cytoplasm	1	0/4	0	0	0/6	0	0	1/4	0.072	0		0	0/5	0	0	0/10	0	0	0/8	0	0	0	0	0.072
both	Q9EQ76	Dimethylaniline monooxygenase [N-oxide-forming] 3 (Dimethylaniline oxidase 3) (Hepatic flavin-containing monooxygenase 3) (FMO 3)	nuclei, cytoplasm	5	1/4	0.136	0	0/6	0	0	3/4	0.218	0.127	nuclei, cytoplasm	6	1/5	0.066	0	0/10	0	0	5/8	0.123	0.054	0.07	0	0.095
both	Q63342	Dimethylglycine dehydrogenase, mitochondrial (ME2GLYDH)	nuclei, cytoplasm	30	2/4	0.041	0	0/6	0	0	4/4	1.001	0.655	nuclei, cytoplasm	42	2/5	0.063	0.021	0/10	0	0	8/8	0.967	0.571	-0.022	0	0.034
both	P80067	Dipeptidyl peptidase 1 (Dipeptidyl peptidase I) (DPP-I) (Cathepsin C) (Cathepsin J) (Dipeptidyl transferase)	nuclei, cytoplasm	1	1/4	0.086	0	0/6	0	0	4/4	0.086	0	secreted, cytoplasm	4	0/5	0	0	1/10	0.086	0	7/8	0.126	0.046	0.086	-0.086	-0.04
reference	Q9EPB1	Dipeptidyl peptidase 2 (Dipeptidyl peptidase II) (DPP II) (Dipeptidyl aminopeptidase II) (Quiescent cell proline dipeptidase) (Dipeptidyl peptidase 7)		0	0/4	0	0	0/6	0	0	0/4	0	0	cytoplasm	4	0/5	0	0	0/10	0	0	1/8	0.407	0	0	0	-0.407
reference	O55096	Dipeptidyl peptidase 3 (Dipeptidyl aminopeptidase III) (Dipeptidyl arylamidase III) (Dipeptidyl peptidase III) (DPP III)		0	0/4	0	0	0/6	0	0	0/4	0	0	cytoplasm	3	0/5	0	0	0/10	0	0	2/8	0.087	0	0	0	-0.087
both	P14740	Dipeptidyl peptidase 4 (Dipeptidyl peptidase IV) (DPP IV) (T-cell activation antigen CD26) (GP110 glycoprotein) (Bile canaliculus domain-specific membrane glycoprotein)	cytoplasm	1	0/4	0	0	0/6	0	0	2/4	0.045	0	cytoplasm	19	0/5	0	0	0/10	0	0	2/8	0.656	0.563	0	0	-0.611
reference	O88797	Disabled homolog 2 (C9) (DOC-2) (Mitogen-responsive phosphoprotein)		0	0/4	0	0	0/6	0	0	0/4	0	0	cytoplasm	1	0/5	0	0	0/10	0	0	1/8	0.058	0	0	0	-0.058
analysis	Q810H6	Disrupted in schizophrenia 1 homolog	nuclei	1	2/4	0.038	0	0/6	0	0	0/4	0	0		0	0/5	0	0	0/10	0	0	0/8	0	0	0.038	0	0
reference	Q9ESW0	DNA damage-binding protein 1 (Damage-specific DNA-binding protein 1)		0	0/4	0	0	0/6	0	0	0/4	0	0	nuclei, cytoplasm	4	1/5	0.036	0	0/10	0	0	1/8	0.15	0	-0.036	0	-0.15
reference	P54275	DNA mismatch repair protein Msh2 (MutS protein homolog 2)		0	0/4	0	0	0/6	0	0	0/4	0	0	cytoplasm	1	0/5	0	0	0/10	0	0	1/8	0.037	0	0	0	-0.037
reference	Q9JIL8	DNA repair protein RAD50		0	0/4	0	0	0/6	0	0	0/4	0	0	cytoplasm	1	0/5	0	0	0/10	0	0	1/8	0.018	0	0	0	-0.018
analysis	Q9WUL0	DNA topoisomerase 1 (DNA topoisomerase I)	nuclei	8	3/4	0.121	0.064	0/6	0	0	0/4	0	0		0	0/5	0	0	0/10	0	0	0/8	0	0	0.121	0	0
both	P41516	DNA topoisomerase 2-alpha (DNA topoisomerase II, alpha isozyme)	nuclei	3	2/4	0.03	0.01	0/6	0	0	0/4	0	0	cytoplasm	1	0/5	0	0	0/10	0	0	1/8	0.02	0	0.03	0	-0.02
reference	Q6IM78	DNA topoisomerase I, mitochondrial (TOP1mt)		0	0/4	0	0	0/6	0	0	0/4	0	0	cytoplasm	1	0/5	0	0	0/10	0	0	1/8	0.044	0	0	0	-0.044
both	P43138	DNA-(apurinic or apyrimidinic site) lyase (APEX nuclease) (APEN) (Apurinic-apyrimidinic endonuclease 1) (AP endonuclease 1) (REF-1) (Redox factor-1)	nuclei	2	2/4	0.149	0.053	0/6	0	0	0/4	0	0	nuclei	1	1/5	0.096	0	0/10	0	0	0/8	0	0	0.053	0	0
reference	O54889	DNA-directed RNA polymerase I subunit RPA1 (RNA polymerase I subunit A1) (DNA-directed RNA polymerase I largest subunit) (DNA-directed RNA polymerase I subunit A) (RNA polymerase I 194 kDa subunit) (A194)		0	0/4	0	0	0/6	0	0	0/4	0	0	nuclei	1	1/5	0.018	0	0/10	0	0	0/8	0	0	-0.018	0	0
both	P63036	DnaJ homolog subfamily A member 1 (DnaJ-like protein 1) (Heat shock protein J2) (HSJ-2)	nuclei	2	2/4	0.127	0.045	0/6	0	0	0/4	0	0	nuclei	1	1/5	0.083	0	0/10	0	0	0/8	0	0	0.044	0	0
both	O35824	DnaJ homolog subfamily A member 2 (RDJ2)	nuclei	1	1/4	0.075	0	0/6	0	0	0/4	0	0	nuclei	1	1/5	0.075	0	0/10	0	0	0/8	0	0	0	0	0
reference	Q9R0T3	DnaJ homolog subfamily C member 3 (Interferon-induced, double-stranded RNA-activated protein kinase inhibitor) (Protein kinase inhibitor of 58 kDa) (Protein kinase inhibitor p58)		0	0/4	0	0	0/6	0	0	0/4	0	0	nuclei	2	2/5	0.093	0.032	0/10	0	0	0/8	0	0	-0.093	0	0
reference	Q4QQV2	Docking protein 1 (Downstream of tyrosine kinase 1)		0	0/4	0	0	0/6	0	0	0/4	0	0	cytoplasm	1	0/5	0	0	0/10	0	0	1/8	0.077	0	0	0	-0.077
both	Q641Y0	Dolichyl-diphosphooligosaccharide--protein glycosyltransferase 48 kDa subunit (DDOST 48 kDa subunit)	nuclei, cytoplasm	9	3/4	0.734	0.241	0/6	0	0	1/4	0.089	0	nuclei, cytoplasm	11	5/5	0.714	0.399	0/10	0	0	1/8	0.089	0	0.02	0	0
both	P07153	Dolichyl-diphosphooligosaccharide--protein glycosyltransferase subunit 1 (Dolichyl-diphosphooligosaccharide--protein glycosyltransferase 67 kDa subunit) (Ribophorin-1) (Ribophorin I) (RPN-I)	nuclei, cytoplasm	16	4/4	0.584	0.286	0/6	0	0	1/4	0.158	0	nuclei, cytoplasm	19	5/5	0.663	0.315	0/10	0	0	4/8	0.149	0.113	-0.079	0	0.009
both	P25235	Dolichyl-diphosphooligosaccharide--protein glycosyltransferase subunit 2 (Dolichyl-diphosphooligosaccharide--protein glycosyltransferase 63 kDa subunit) (Ribophorin II) (RPN-II) (Ribophorin-2)	nuclei, cytoplasm	15	3/4	0.827	0.398	0/6	0	0	1/4	0.205	0	nuclei, cytoplasm	13	5/5	0.543	0.22	0/10	0	0	4/8	0.117	0.058	0.284	0	0.088
reference	P97616	Double-stranded RNA-specific editase B2 (RNA-dependent adenosine deaminase 3) (RNA-editing deaminase 2) (RNA-editing enzyme 2) (dsRNA adenosine deaminase B2)		0	0/4	0	0	0/6	0	0	0/4	0	0	nuclei	2	1/5	0.096	0	0/10	0	0	0/8	0	0	-0.096	0	0
both	Q8VHZ8	Down syndrome cell adhesion molecule homolog	secreted, cytoplasm	5	0/4	0	0	3/6	0.04	0.008	3/4	0.034	0.025	secreted, cytoplasm	2	0/5	0	0	7/10	0.027	0.008	3/8	0.023	0.008	0	0.013	0.011
analysis	Q9JHL4	Drebrin-like protein (Actin-binding protein 1) (Abp1) (SH3 domain-containing protein 7)	cytoplasm	1	0/4	0	0	0/6	0	0	1/4	0.08	0		0	0/5	0	0	0/10	0	0	0/8	0	0	0	0	0.08
both	P28023	Dynactin subunit 1 (150 kDa dynein-associated polypeptide) (DAP-150) (DP-150) (p150-glued)	nuclei, cytoplasm	4	2/4	0.038	0.013	0/6	0	0	2/4	0.038	0.013	cytoplasm	1	0/5	0	0	0/10	0	0	1/8	0.025	0	0.038	0	0.013
both	Q6AYH5	Dynactin subunit 2	nuclei	2	1/4	0.186	0	0/6	0	0	0/4	0	0	nuclei	2	3/5	0.121	0.046	0/10	0	0	0/8	0	0	0.065	0	0
reference	P21575	Dynamin-1 (B-dynamin) (D100) (Dynamin, brain)		0	0/4	0	0	0/6	0	0	0/4	0	0	cytoplasm	1	0/5	0	0	0/10	0	0	1/8	0.033	0	0	0	-0.033
reference	O35303	Dynamin-1-like protein (Dynamin-like protein)		0	0/4	0	0	0/6	0	0	0/4	0	0	cytoplasm	1	0/5	0	0	0/10	0	0	1/8	0.038	0	0	0	-0.038
both	P39052	Dynamin-2	nuclei	7	2/4	0.181	0.078	0/6	0	0	0/4	0	0	nuclei	4	3/5	0.08	0.017	0/10	0	0	0/8	0	0	0.101	0	0
both	Q78P75	Dynein light chain 2, cytoplasmic (Dynein light chain LC8-type 2)	nuclei	3	2/4	0.852	0.519	0/6	0	0	0/4	0	0	nuclei, secreted, cytoplasm	4	3/5	0.828	0.425	1/10	0.334	0	2/8	0.334	0	0.024	-0.334	-0.334
both	P84060	Dystrobrevin beta (DTN-B) (Beta-dystrobrevin)	secreted	1	0/4	0	0	3/6	0.055	0	0/4	0	0	cytoplasm	1	0/5	0	0	0/10	0	0	1/8	0.055	0	0	0.055	-0.055
reference	Q8CJB9	E3 ubiquitin-protein ligase BRE1B (BRE1-B) (RING finger protein 40) (Syntaxin-1-interacting RING finger protein) (Protein staring)		0	0/4	0	0	0/6	0	0	0/4	0	0	cytoplasm	2	0/5	0	0	0/10	0	0	2/8	0.03	0	0	0	-0.03
reference	Q62940	E3 ubiquitin-protein ligase NEDD4		0	0/4	0	0	0/6	0	0	0/4	0	0	nuclei	1	1/5	0.039	0	0/10	0	0	0/8	0	0	-0.039	0	0
reference	Q99PD2	E3 ubiquitin-protein ligase RNF138 (RING finger protein 138)		0	0/4	0	0	0/6	0	0	0/4	0	0	secreted	1	0/5	0	0	1/10	0.179	0	0/8	0	0	0	-0.179	0
analysis	Q5XIK5	E3 ubiquitin-protein ligase RNF146 (RING finger protein 146)	secreted	1	0/4	0	0	1/6	0.129	0	0/4	0	0		0	0/5	0	0	0/10	0	0	0/8	0	0	0	0.129	0
reference	Q2TL32	E3 ubiquitin-protein ligase UBR4 (N-recognin-4) (Zinc finger UBR1-type protein 1)		0	0/4	0	0	0/6	0	0	0/4	0	0	secreted	5	0/5	0	0	5/10	0.007	0	0/8	0	0	0	-0.007	0
both	B2GV24	E3 UFM1-protein ligase 1	nuclei	5	2/4	0.17	0.046	0/6	0	0	0/4	0	0	nuclei, cytoplasm	5	3/5	0.068	0.04	0/10	0	0	3/8	0.04	0	0.102	0	-0.04
both	Q924C3	Ectonucleotide pyrophosphatase/phosphodiesterase family member 1 (E-NPP 1) (Phosphodiesterase I/nucleotide pyrophosphatase 1) (Plasma-cell membrane glycoprotein PC-1)	cytoplasm	1	0/4	0	0	0/6	0	0	3/4	0.043	0	cytoplasm	1	0/5	0	0	0/10	0	0	2/8	0.043	0	0	0	0
both	P97675	Ectonucleotide pyrophosphatase/phosphodiesterase family member 3 (E-NPP 3) (B10) (Phosphodiesterase I beta) (PD-Ibeta) (Phosphodiesterase I/nucleotide pyrophosphatase 3) (RB13-6 antigen)	cytoplasm	2	0/4	0	0	0/6	0	0	2/4	0.064	0.022	cytoplasm	1	0/5	0	0	0/10	0	0	1/8	0.042	0	0	0	0.022
reference	Q66HC0	EF-hand calcium-binding domain-containing protein 3		0	0/4	0	0	0/6	0	0	0/4	0	0	nuclei	1	1/5	0.07	0	0/10	0	0	0/8	0	0	-0.07	0	0
reference	Q4FZY0	EF-hand domain-containing protein D2 (Swiprosin-1)		0	0/4	0	0	0/6	0	0	0/4	0	0	cytoplasm	1	0/5	0	0	0/10	0	0	2/8	0.116	0	0	0	-0.116
reference	Q8R491	EH domain-containing protein 3		0	0/4	0	0	0/6	0	0	0/4	0	0	cytoplasm	26	0/5	0	0	0/10	0	0	1/8	3.642	0	0	0	-3.642
both	P13803	Electron transfer flavoprotein subunit alpha, mitochondrial (Alpha-ETF)	nuclei, cytoplasm	15	3/4	0.457	0.18	0/6	0	0	4/4	1.578	0.193	nuclei, cytoplasm	19	5/5	0.228	0.084	0/10	0	0	8/8	1.393	0.498	0.229	0	0.185
both	Q68FU3	Electron transfer flavoprotein subunit beta (Beta-ETF)	nuclei, cytoplasm	12	3/4	0.738	0.423	0/6	0	0	4/4	2.02	0.517	nuclei, cytoplasm	12	4/5	0.356	0.082	0/10	0	0	8/8	1.768	0.64	0.382	0	0.252
both	Q6UPE1	Electron transfer flavoprotein-ubiquinone oxidoreductase, mitochondrial (ETF-ubiquinone oxidoreductase) (Electron-transferring-flavoprotein dehydrogenase) (ETF dehydrogenase)	cytoplasm	6	0/4	0	0	0/6	0	0	3/4	0.165	0.084	cytoplasm	12	0/5	0	0	0/10	0	0	7/8	0.209	0.112	0	0	-0.044
both	P62630	Elongation factor 1-alpha 1 (EF-1-alpha-1) (Eukaryotic elongation factor 1 A-1) (eEF1A-1) (Elongation factor Tu) (EF-Tu)	nuclei, cytoplasm	20	4/4	1.277	0.314	0/6	0	0	4/4	0.679	0.111	nuclei, secreted, cytoplasm	18	5/5	1.057	0.444	1/10	0.743	0	8/8	0.637	0.303	0.22	-0.743	0.042
both	P62632	Elongation factor 1-alpha 2 (EF-1-alpha-2) (Eukaryotic elongation factor 1 A-2) (eEF1A-2) (Statin-S1)	cytoplasm	3	0/4	0	0	0/6	0	0	1/4	0.269	0	cytoplasm	2	0/5	0	0	0/10	0	0	2/8	0.172	0	0	0	0.097
both	Q68FR9	Elongation factor 1-delta (EF-1-delta)	nuclei, cytoplasm	6	4/4	0.404	0.248	0/6	0	0	3/4	0.187	0.116	nuclei, secreted, cytoplasm	5	4/5	0.361	0.175	1/10	0.35	0	4/8	0.193	0.05	0.043	-0.35	-0.006
both	Q68FR6	Elongation factor 1-gamma (EF-1-gamma) (eEF-1B gamma)	nuclei, cytoplasm	3	3/4	0.197	0.044	0/6	0	0	2/4	0.123	0.043	nuclei, secreted, cytoplasm	7	5/5	0.215	0.189	1/10	0.08	0	5/8	0.08	0	-0.018	-0.08	0.043
both	P05197	Elongation factor 2 (EF-2)	nuclei, cytoplasm	22	4/4	0.327	0.171	0/6	0	0	4/4	0.482	0.243	nuclei, secreted, cytoplasm	32	5/5	0.395	0.174	4/10	0.259	0.366	8/8	0.592	0.21	-0.068	-0.259	-0.11
both	Q07803	Elongation factor G, mitochondrial (EF-Gmt) (Elongation factor G 1, mitochondrial) (mEF-G 1) (Elongation factor G1)	secreted, cytoplasm	2	0/4	0	0	1/6	0.043	0	1/4	0.043	0	cytoplasm	3	0/5	0	0	0/10	0	0	5/8	0.052	0.018	0	0.043	-0.009
reference	Q9QYU2	Elongation factor Ts, mitochondrial (EF-TsMt) (2A3-2)		0	0/4	0	0	0/6	0	0	0/4	0	0	cytoplasm	1	0/5	0	0	0/10	0	0	1/8	0.136	0	0	0	-0.136
both	P85834	Elongation factor Tu, mitochondrial	nuclei, cytoplasm	6	3/4	0.284	0.065	0/6	0	0	4/4	0.152	0.059	nuclei, cytoplasm	7	5/5	0.163	0.057	0/10	0	0	8/8	0.18	0.071	0.121	0	-0.028
reference	Q6AY82	Endomucin		0	0/4	0	0	0/6	0	0	0/4	0	0	cytoplasm	1	0/5	0	0	0/10	0	0	1/8	0.129	0	0	0	-0.129
both	Q9JJ22	Endoplasmic reticulum aminopeptidase 1 (ARTS-1) (Adipocyte-derived leucine aminopeptidase) (A-LAP) (Aminopeptidase PILS) (Puromycin-insensitive leucyl-specific aminopeptidase) (PILS-AP)	nuclei	1	1/4	0.034	0	0/6	0	0	0/4	0	0	cytoplasm	14	0/5	0	0	0/10	0	0	1/8	0.607	0	0.034	0	-0.607
analysis	B2GUY0	Endoplasmic reticulum mannosyl-oligosaccharide 1,2-alpha-mannosidase (ER alpha-1,2-mannosidase) (ER mannosidase 1) (ERMan1) (Mannosidase alpha class 1B member 1)	nuclei	1	1/4	0.05	0	0/6	0	0	0/4	0	0		0	0/5	0	0	0/10	0	0	0/8	0	0	0.05	0	0
reference	Q6UPR8	Endoplasmic reticulum metallopeptidase 1 (Felix-ina)		0	0/4	0	0	0/6	0	0	0/4	0	0	nuclei	1	1/5	0.056	0	0/10	0	0	0/8	0	0	-0.056	0	0
both	P52555	Endoplasmic reticulum resident protein 29 (ERp29) (Endoplasmic reticulum resident protein 31) (ERp31)	cytoplasm	5	0/4	0	0	0/6	0	0	3/4	0.515	0.234	cytoplasm	7	0/5	0	0	0/10	0	0	5/8	0.656	0.31	0	0	-0.141
both	Q66HD0	Endoplasmin (Heat shock protein 90 kDa beta member 1) (94 kDa glucose-regulated protein) (GRP-94)	nuclei, cytoplasm	37	4/4	1.042	0.629	0/6	0	0	4/4	0.293	0.159	nuclei, secreted, cytoplasm	50	5/5	1.131	0.352	1/10	0.212	0	8/8	0.579	0.976	-0.089	-0.212	-0.286
analysis	P69736	Endothelial differentiation-related factor 1 (EDF-1) (Calmodulin-associated peptide 19) (CAP-19) (Multiprotein-bridging factor 1) (MBF1)	nuclei	1	2/4	0.166	0	0/6	0	0	0/4	0	0		0	0/5	0	0	0/10	0	0	0/8	0	0	0.166	0	0
reference	P42893	Endothelin-converting enzyme 1 (ECE-1)		0	0/4	0	0	0/6	0	0	0/4	0	0	cytoplasm	3	0/5	0	0	0/10	0	0	1/8	0.134	0	0	0	-0.134
reference	Q9JHL3	Endothelin-converting enzyme-like 1 (Damage-induced neuronal endopeptidase) (Xce protein)		0	0/4	0	0	0/6	0	0	0/4	0	0	nuclei	1	1/5	0.039	0	0/10	0	0	0/8	0	0	-0.039	0	0
both	Q5PPH0	Enolase-phosphatase E1 (2,3-diketo-5-methylthio-1-phosphopentane phosphatase) (MASA homolog)	cytoplasm	1	0/4	0	0	0/6	0	0	1/4	0.194	0	cytoplasm	1	0/5	0	0	0/10	0	0	1/8	0.194	0	0	0	0
both	Q3MIE0	Enoyl-CoA hydratase domain-containing protein 3, mitochondrial	nuclei, cytoplasm	9	3/4	0.729	0.361	0/6	0	0	4/4	0.664	0.265	nuclei, cytoplasm	12	5/5	0.533	0.203	0/10	0	0	8/8	0.42	0.214	0.196	0	0.244
both	P14604	Enoyl-CoA hydratase, mitochondrial (Short-chain enoyl-CoA hydratase) (SCEH) (Enoyl-CoA hydratase 1)	nuclei, secreted, cytoplasm	21	3/4	0.439	0.242	2/6	0.315	0.205	4/4	1.892	0.468	nuclei, secreted, cytoplasm	19	5/5	0.29	0.115	6/10	0.194	0.095	8/8	1.551	0.652	0.149	0.121	0.341
reference	P0C0K7	Ephrin type-B receptor 6 (Tyrosine-protein kinase-defective receptor EPH-6)		0	0/4	0	0	0/6	0	0	0/4	0	0	cytoplasm	1	0/5	0	0	0/10	0	0	1/8	0.043	0	0	0	-0.043
reference	B2RYJ8	Epithelial splicing regulatory protein 2 (RNA-binding motif protein 35B) (RNA-binding protein 35B)		0	0/4	0	0	0/6	0	0	0/4	0	0	nuclei	1	1/5	0.061	0	0/10	0	0	0/8	0	0	-0.061	0	0
both	P07687	Epoxide hydrolase 1 (Epoxide hydratase) (Microsomal epoxide hydrolase)	nuclei, cytoplasm	6	1/4	0.212	0	0/6	0	0	2/4	0.214	0.078	nuclei, cytoplasm	3	1/5	0.066	0	0/10	0	0	1/8	0.212	0	0.146	0	0.002
reference	P80299	Epoxide hydrolase 2 (Cytosolic epoxide hydrolase) (CEH) (Epoxide hydratase) (Soluble epoxide hydrolase) (SEH)		0	0/4	0	0	0/6	0	0	0/4	0	0	cytoplasm	1	0/5	0	0	0/10	0	0	2/8	0.068	0	0	0	-0.068
analysis	Q8K3M6	ERC protein 2 (CAZ-associated structural protein 1) (CAST1) (Cytomatrix protein p110)	cytoplasm	1	0/4	0	0	0/6	0	0	1/4	0.027	0		0	0/5	0	0	0/10	0	0	0/8	0	0	0	0	0.027
both	B5DEH2	Erlin-2 (Endoplasmic reticulum lipid raft-associated protein 2) (Stomatin-prohibitin-flotillin-HflC/K domain-containing protein 2) (SPFH domain-containing protein 2)	nuclei	2	1/4	0.186	0	0/6	0	0	0/4	0	0	nuclei	2	1/5	0.186	0	0/10	0	0	0/8	0	0	0	0	0
reference	Q8R4A1	ERO1-like protein alpha (ERO1-L) (Endoplasmic oxidoreductin-1-like protein) (Global ischemia-induced protein 11) (Oxidoreductin-1-L-alpha)		0	0/4	0	0	0/6	0	0	0/4	0	0	cytoplasm	3	0/5	0	0	0/10	0	0	1/8	0.189	0	0	0	-0.189
reference	P43429	Erythroid transcription factor (Eryf1) (GATA-binding factor 1) (GATA-1) (NF-E1 DNA-binding protein)		0	0/4	0	0	0/6	0	0	0/4	0	0	nuclei	1	1/5	0.194	0	0/10	0	0	0/8	0	0	-0.194	0	0
both	P56571	ES1 protein homolog, mitochondrial	nuclei, cytoplasm	5	1/4	0.129	0	0/6	0	0	4/4	0.33	0.212	cytoplasm	5	0/5	0	0	0/10	0	0	7/8	0.397	0.144	0.129	0	-0.067
both	Q5U2Q3	Ester hydrolase C11orf54 homolog	cytoplasm	3	0/4	0	0	0/6	0	0	3/4	0.177	0.069	secreted, cytoplasm	8	0/5	0	0	1/10	1.069	0	6/8	0.281	0.126	0	-1.069	-0.104
both	Q6AYS8	Estradiol 17-beta-dehydrogenase 11 (17-beta-hydroxysteroid dehydrogenase 11) (17-beta-HSD 11) (17-beta-hydroxysteroid dehydrogenase XI) (17-beta-HSD XI) (Dehydrogenase/reductase SDR family member 8)	nuclei, cytoplasm	2	2/4	0.129	0	0/6	0	0	1/4	0.129	0	nuclei, cytoplasm	3	2/5	0.129	0	0/10	0	0	1/8	0.274	0	0	0	-0.145
analysis	Q6P7R8	Estradiol 17-beta-dehydrogenase 12 (17-beta-hydroxysteroid dehydrogenase 12) (17-beta-HSD 12) (3-ketoacyl-CoA reductase) (KAR)	nuclei	2	3/4	0.168	0.065	0/6	0	0	0/4	0	0		0	0/5	0	0	0/10	0	0	0/8	0	0	0.168	0	0
both	Q6MGB5	Estradiol 17-beta-dehydrogenase 8 (17-beta-hydroxysteroid dehydrogenase 8) (17-beta-HSD 8) (3-oxoacyl-[acyl-carrier-protein] reductase) (Testosterone 17-beta-dehydrogenase 8)	nuclei, cytoplasm	5	3/4	0.334	0	0/6	0	0	2/4	0.155	0	nuclei	3	3/5	0.274	0.084	0/10	0	0	0/8	0	0	0.06	0	0.155
both	P52844	Estrogen sulfotransferase, isoform 1 (EST-1) (Sulfotransferase, estrogen-preferring) (Estrone sulfotransferase) (Sulfotransferase 1E1) (ST1E1)	cytoplasm	2	0/4	0	0	0/6	0	0	2/4	0.143	0.051	secreted, cytoplasm	5	0/5	0	0	1/10	0.425	0	4/8	0.196	0.075	0	-0.425	-0.053
both	O88637	Ethanolamine-phosphate cytidylyltransferase (CTP:phosphoethanolamine cytidylyltransferase) (Phosphorylethanolamine transferase)	cytoplasm	1	0/4	0	0	0/6	0	0	2/4	0.096	0	cytoplasm	1	0/5	0	0	0/10	0	0	1/8	0.096	0	0	0	0
reference	Q4V7E1	ETS-related transcription factor Elf-3 (E74-like factor 3)		0	0/4	0	0	0/6	0	0	0/4	0	0	nuclei	1	1/5	0.11	0	0/10	0	0	0/8	0	0	-0.11	0	0
both	Q5RKI1	Eukaryotic initiation factor 4A-II (eIF-4A-II) (ATP-dependent RNA helicase eIF4A-2)	nuclei, cytoplasm	4	3/4	0.228	0.044	0/6	0	0	4/4	0.193	0.102	nuclei, secreted, cytoplasm	8	5/5	0.302	0.103	1/10	0.259	0	8/8	0.202	0.063	-0.074	-0.259	-0.009
reference	Q3B8Q2	Eukaryotic initiation factor 4A-III (eIF-4A-III) (Eukaryotic translation initiation factor 4A isoform 3) (ATP-dependent RNA helicase eIF4A-3) (ATP-dependent RNA helicase DDX48) (DEAD box protein 48)		0	0/4	0	0	0/6	0	0	0/4	0	0	nuclei	1	1/5	0.08	0	0/10	0	0	0/8	0	0	-0.08	0	0
both	Q5U2Q7	Eukaryotic peptide chain release factor subunit 1 (Eukaryotic release factor 1)	nuclei	1	1/4	0.075	0	0/6	0	0	0/4	0	0	nuclei	1	2/5	0.075	0	0/10	0	0	0/8	0	0	0	0	0
both	Q6VV72	Eukaryotic translation initiation factor 1A (eIF-1A) (Eukaryotic translation initiation factor 4C) (eIF-4C) (Liver regeneration-related protein LRRG048)	nuclei	2	3/4	0.297	0.121	0/6	0	0	0/4	0	0	nuclei, secreted	3	3/5	0.382	0.121	1/10	0.468	0	0/8	0	0	-0.085	-0.468	0
both	P68101	Eukaryotic translation initiation factor 2 subunit 1 (Eukaryotic translation initiation factor 2 subunit alpha) (eIF-2-alpha)	nuclei	5	3/4	0.283	0.115	0/6	0	0	0/4	0	0	nuclei, cytoplasm	5	2/5	0.26	0.058	0/10	0	0	1/8	0.096	0	0.023	0	-0.096
both	P81795	Eukaryotic translation initiation factor 2 subunit 3 (Eukaryotic translation initiation factor 2 subunit gamma) (eIF-2-gamma) (PP42)	nuclei	4	2/4	0.136	0	0/6	0	0	0/4	0	0	nuclei	4	1/5	0.292	0	0/10	0	0	0/8	0	0	-0.156	0	0
both	Q1JU68	Eukaryotic translation initiation factor 3 subunit A (eIF3a) (Eukaryotic translation initiation factor 3 subunit 10) (eIF-3-theta)	nuclei	20	3/4	0.236	0.046	0/6	0	0	0/4	0	0	nuclei	15	5/5	0.122	0.08	0/10	0	0	0/8	0	0	0.114	0	0
both	Q4G061	Eukaryotic translation initiation factor 3 subunit B (eIF3b) (Eukaryotic translation initiation factor 3 subunit 9) (eIF-3-eta)	nuclei	4	3/4	0.078	0.033	0/6	0	0	0/4	0	0	nuclei	3	5/5	0.054	0.019	0/10	0	0	0/8	0	0	0.024	0	0
both	B5DFC8	Eukaryotic translation initiation factor 3 subunit C (eIF3c) (Eukaryotic translation initiation factor 3 subunit 8) (eIF3 p110)	nuclei	3	3/4	0.038	0	0/6	0	0	0/4	0	0	nuclei	1	1/5	0.038	0	0/10	0	0	0/8	0	0	0	0	0
both	Q6AYK8	Eukaryotic translation initiation factor 3 subunit D (eIF3d) (Eukaryotic translation initiation factor 3 subunit 7) (eIF-3-zeta)	nuclei	3	1/4	0.184	0	0/6	0	0	0/4	0	0	nuclei	2	1/5	0.119	0	0/10	0	0	0/8	0	0	0.065	0	0
both	Q641X8	Eukaryotic translation initiation factor 3 subunit E (eIF3e) (Eukaryotic translation initiation factor 3 subunit 6) (eIF-3 p48)	nuclei	3	3/4	0.172	0.038	0/6	0	0	0/4	0	0	nuclei	1	2/5	0.07	0	0/10	0	0	0/8	0	0	0.102	0	0
both	Q5RK09	Eukaryotic translation initiation factor 3 subunit G (eIF3g) (Eukaryotic translation initiation factor 3 RNA-binding subunit) (eIF-3 RNA-binding subunit) (Eukaryotic translation initiation factor 3 subunit 4) (eIF-3-delta) (eIF3 p42) (eIF3 p44)	nuclei	1	2/4	0.093	0	0/6	0	0	0/4	0	0	nuclei	3	2/5	0.198	0.106	0/10	0	0	0/8	0	0	-0.105	0	0
both	Q6P9U8	Eukaryotic translation initiation factor 3 subunit H (eIF3h) (Eukaryotic translation initiation factor 3 subunit 3) (eIF-3-gamma) (eIF3 p40 subunit)	nuclei	3	3/4	0.132	0.05	0/6	0	0	0/4	0	0	nuclei	5	4/5	0.149	0.053	0/10	0	0	0/8	0	0	-0.017	0	0
both	B0BNA7	Eukaryotic translation initiation factor 3 subunit I (eIF3i) (Eukaryotic translation initiation factor 3 subunit 2) (eIF-3-beta) (eIF3 p36)	nuclei	1	1/4	0.093	0	0/6	0	0	0/4	0	0	nuclei	2	1/5	0.194	0	0/10	0	0	0/8	0	0	-0.101	0	0
both	A0JPM9	Eukaryotic translation initiation factor 3 subunit J (eIF3j) (Eukaryotic translation initiation factor 3 subunit 1) (eIF-3-alpha) (eIF3 p35)	nuclei	4	3/4	0.438	0.09	0/6	0	0	0/4	0	0	nuclei, secreted	2	3/5	0.2	0.078	1/10	0.145	0	0/8	0	0	0.238	-0.145	0
both	P63074	Eukaryotic translation initiation factor 4E (eIF-4E) (eIF-4F 25 kDa subunit) (mRNA cap-binding protein)	cytoplasm	1	0/4	0	0	0/6	0	0	2/4	0.166	0	nuclei, secreted, cytoplasm	1	1/5	0.166	0	1/10	0.166	0	2/8	0.166	0	-0.166	-0.166	0
both	Q07205	Eukaryotic translation initiation factor 5 (eIF-5)	nuclei, cytoplasm	2	3/4	0.105	0.039	0/6	0	0	1/4	0.077	0	nuclei, cytoplasm	3	3/5	0.105	0.039	0/10	0	0	2/8	0.077	0	0	0	0
both	Q3T1J1	Eukaryotic translation initiation factor 5A-1 (eIF-5A-1) (Eukaryotic initiation factor 5A isoform 1) (eIF-5A) (eIF-4D)	nuclei, cytoplasm	10	4/4	1.332	0.587	0/6	0	0	4/4	1.634	0.357	nuclei, secreted, cytoplasm	8	5/5	0.834	0.471	1/10	0.778	0	7/8	1.227	0.605	0.498	-0.778	0.407
both	B2GUV7	Eukaryotic translation initiation factor 5B (eIF-5B) (Annexin V-binding protein ABP-7) (Translation initiation factor IF-2)	nuclei	2	2/4	0.043	0.014	0/6	0	0	0/4	0	0	nuclei	1	1/5	0.028	0	0/10	0	0	0/8	0	0	0.015	0	0
both	Q3KRD8	Eukaryotic translation initiation factor 6 (eIF-6)	nuclei	3	3/4	0.402	0.188	0/6	0	0	0/4	0	0	nuclei, cytoplasm	2	2/5	0.179	0	0/10	0	0	1/8	0.389	0	0.223	0	-0.389
both	Q5XIC2	Evolutionarily conserved signaling intermediate in Toll pathway, mitochondrial	nuclei	1	2/4	0.08	0	0/6	0	0	0/4	0	0	nuclei	1	1/5	0.08	0	0/10	0	0	0/8	0	0	0	0	0
both	Q62824	Exocyst complex component 4 (Exocyst complex component Sec8) (rSec8)	cytoplasm	1	0/4	0	0	0/6	0	0	1/4	0.03	0	cytoplasm	1	0/5	0	0	0/10	0	0	1/8	0.03	0	0	0	0
analysis	O54922	Exocyst complex component 7 (Exocyst complex component Exo70) (rExo70)	nuclei	1	1/4	0.05	0	0/6	0	0	0/4	0	0		0	0/5	0	0	0/10	0	0	0/8	0	0	0.05	0	0
reference	Q9Z1X1	Extended synaptotagmin-1 (E-Syt1) (Membrane-bound C2 domain-containing protein) (vp115)		0	0/4	0	0	0/6	0	0	0/4	0	0	cytoplasm	5	0/5	0	0	0/10	0	0	1/8	0.187	0	0	0	-0.187
both	P31977	Ezrin (Cytovillin) (Villin-2) (p81)	nuclei, cytoplasm	3	2/4	0.096	0.049	0/6	0	0	1/4	0.094	0	nuclei, secreted, cytoplasm	3	3/5	0.095	0.04	1/10	0.046	0	5/8	0.095	0.031	0.001	-0.046	-0.001
analysis	Q04931	FACT complex subunit SSRP1 (Facilitates chromatin transcription complex subunit SSRP1) (Recombination signal sequence recognition protein 1) (Structure-specific recognition protein 1) (T160)	nuclei	2	2/4	0.044	0	0/6	0	0	0/4	0	0		0	0/5	0	0	0/10	0	0	0/8	0	0	0.044	0	0
both	B2GUZ5	F-actin-capping protein subunit alpha-1 (CapZ alpha-1)	cytoplasm	1	0/4	0	0	0/6	0	0	1/4	0.105	0	nuclei, cytoplasm	5	1/5	0.105	0	0/10	0	0	5/8	0.255	0.149	-0.105	0	-0.15
both	Q3T1K5	F-actin-capping protein subunit alpha-2 (CapZ alpha-2)	nuclei	3	3/4	0.187	0.116	0/6	0	0	0/4	0	0	cytoplasm	4	0/5	0	0	0/10	0	0	2/8	0.299	0.194	0.187	0	-0.299
both	Q5XI32	F-actin-capping protein subunit beta (CapZ beta)	nuclei, cytoplasm	3	1/4	0.11	0	0/6	0	0	2/4	0.11	0	nuclei, cytoplasm	5	3/5	0.11	0	0/10	0	0	1/8	0.369	0	0	0	-0.259
reference	Q63042	FAD-linked sulfhydryl oxidase ALR (Augmenter of liver regeneration)		0	0/4	0	0	0/6	0	0	0/4	0	0	secreted, cytoplasm	2	0/5	0	0	1/10	0.136	0	1/8	0.136	0	0	-0.136	-0.136
reference	Q32PX7	Far upstream element-binding protein 1 (FBP)		0	0/4	0	0	0/6	0	0	0/4	0	0	cytoplasm	1	0/5	0	0	0/10	0	0	1/8	0.055	0	0	0	-0.055
both	Q99PF5	Far upstream element-binding protein 2 (FUSE-binding protein 2) (KH type-splicing regulatory protein) (KSRP) (MAP2 RNA trans-acting protein 1) (MARTA1)	cytoplasm	2	0/4	0	0	0/6	0	0	2/4	0.051	0	cytoplasm	5	0/5	0	0	0/10	0	0	4/8	0.065	0.023	0	0	-0.014
both	P05369	Farnesyl pyrophosphate synthase (FPP synthase) (Farnesyl diphosphate synthase) (Cholesterol-regulated 39 kDa protein) (CR 39)	secreted, cytoplasm	7	0/4	0	0	1/6	0.101	0	4/4	0.315	0.192	nuclei, secreted, cytoplasm	9	2/5	0.101	0	4/10	0.364	0.456	6/8	0.176	0.086	-0.101	-0.263	0.139
analysis	P85845	Fascin	cytoplasm	1	0/4	0	0	0/6	0	0	1/4	0.068	0		0	0/5	0	0	0/10	0	0	0/8	0	0	0	0	0.068
analysis	Q920R3	Fatty acid desaturase 1 (Delta(5) fatty acid desaturase) (D5D)	nuclei	1	1/4	0.105	0	0/6	0	0	0/4	0	0		0	0/5	0	0	0/10	0	0	0/8	0	0	0.105	0	0
both	P12785	Fatty acid synthase	nuclei, cytoplasm	15	3/4	0.037	0.008	0/6	0	0	1/4	0.261	0	nuclei, secreted, cytoplasm	50	5/5	0.064	0.023	1/10	0.884	0	6/8	0.131	0.066	-0.027	-0.884	0.13
both	P55051	Fatty acid-binding protein, brain (Brain-type fatty acid-binding protein) (B-FABP) (Fatty acid-binding protein 7) (Brain lipid-binding protein) (BLBP)	cytoplasm	4	0/4	0	0	0/6	0	0	3/4	0.486	0.232	secreted, cytoplasm	5	0/5	0	0	2/10	0.811	0.343	6/8	0.34	0.128	0	-0.811	0.146
both	P55053	Fatty acid-binding protein, epidermal (Epidermal-type fatty acid-binding protein) (E-FABP) (Fatty acid-binding protein 5) (Cutaneous fatty acid-binding protein) (C-FABP) (DA11)	cytoplasm	7	0/4	0	0	0/6	0	0	2/4	1.063	0.362	secreted, cytoplasm	6	0/5	0	0	1/10	0.194	0	5/8	0.443	0.227	0	-0.194	0.62
both	P02692	Fatty acid-binding protein, liver (Liver-type fatty acid-binding protein) (L-FABP) (Fatty acid-binding protein 1) (Squalene- and sterol-carrier protein) (SCP) (Z-protein) (p14)	nuclei, secreted, cytoplasm	19	2/4	1.443	1.151	4/6	1.19	0.396	4/4	13.771	6.92	nuclei, secreted, cytoplasm	22	5/5	0.913	0.514	7/10	12.668	26.043	8/8	9.588	5.12	0.53	-11.478	4.183
both	P30839	Fatty aldehyde dehydrogenase (Aldehyde dehydrogenase 4) (Aldehyde dehydrogenase family 3 member A2) (Microsomal aldehyde dehydrogenase) (msALDH)	nuclei, cytoplasm	7	2/4	0.158	0.083	0/6	0	0	1/4	0.433	0	nuclei, cytoplasm	6	3/5	0.101	0.038	0/10	0	0	2/8	0.254	0.179	0.057	0	0.179
both	P97612	Fatty-acid amide hydrolase 1 (Anandamide amidohydrolase 1) (Oleamide hydrolase 1)	cytoplasm	1	0/4	0	0	0/6	0	0	3/4	0.072	0	cytoplasm	1	0/5	0	0	0/10	0	0	2/8	0.072	0	0	0	0
reference	Q3B8P2	Fc receptor-like A (Fc receptor-like and mucin-like protein 1)		0	0/4	0	0	0/6	0	0	0/4	0	0	nuclei	1	1/5	0.11	0	0/10	0	0	0/8	0	0	-0.11	0	0
both	P19132	Ferritin heavy chain (Ferritin H subunit)	nuclei, cytoplasm	4	3/4	0.264	0.168	0/6	0	0	3/4	0.145	0	nuclei, secreted, cytoplasm	7	3/5	0.392	0.241	1/10	0.501	0	6/8	0.287	0.121	-0.128	-0.501	-0.142
both	P02793	Ferritin light chain 1 (Ferritin L subunit 1)	nuclei, cytoplasm	10	3/4	1.707	0.362	0/6	0	0	4/4	1.56	0.644	nuclei, secreted, cytoplasm	14	5/5	2.31	1.051	3/10	1.583	1.838	8/8	2.925	0.955	-0.603	-1.583	-1.365
both	Q9QX79	Fetuin-B (Fetuin-like protein IRL685)	secreted, cytoplasm	4	0/4	0	0	4/6	0.141	0.053	1/4	0.11	0	secreted, cytoplasm	3	0/5	0	0	8/10	0.202	0.053	1/8	0.11	0	0	-0.061	0
both	P06399	Fibrinogen alpha chain	secreted	1	0/4	0	0	1/6	0.044	0	0/4	0	0	secreted	2	0/5	0	0	2/10	0.044	0	0/8	0	0	0	0	0
both	P14480	Fibrinogen beta chain (Liver regeneration-related protein LRRG036/LRRG043/LRRG189)	secreted, cytoplasm	2	0/4	0	0	2/6	0.066	0	1/4	0.066	0	nuclei, secreted, cytoplasm	3	1/5	0.066	0	4/10	0.066	0	1/8	0.066	0	-0.066	0	0
both	P02680	Fibrinogen gamma chain	secreted	5	0/4	0	0	3/6	0.231	0.114	0/4	0	0	secreted	3	0/5	0	0	3/10	0.07	0	0/8	0	0	0	0.161	0
both	Q5M8C6	Fibrinogen-like protein 1	secreted, cytoplasm	4	0/4	0	0	3/6	0.101	0	1/4	0.101	0	secreted	7	0/5	0	0	5/10	0.376	0.22	0/8	0	0	0	-0.275	0.101
both	P50609	Fibromodulin (FM) (Collagen-binding 59 kDa protein) (Keratan sulfate proteoglycan fibromodulin) (KSPG fibromodulin)	nuclei	3	1/4	0.413	0	0/6	0	0	0/4	0	0	nuclei	1	1/5	0.122	0	0/10	0	0	0/8	0	0	0.291	0	0
both	P04937	Fibronectin (FN)	nuclei, secreted, cytoplasm	10	2/4	0.034	0	5/6	0.037	0.028	2/4	0.017	0	secreted, cytoplasm	11	0/5	0	0	8/10	0.045	0.034	1/8	0.017	0	0.034	-0.008	0
analysis	O35346	Focal adhesion kinase 1 (FADK 1) (Protein-tyrosine kinase 2) (pp125FAK)	cytoplasm	1	0/4	0	0	0/6	0	0	1/4	0.03	0		0	0/5	0	0	0/10	0	0	0/8	0	0	0	0	0.03
both	Q498D1	Forkhead box protein P1	cytoplasm	1	0/4	0	0	0/6	0	0	4/4	0.07	0	cytoplasm	1	0/5	0	0	0/10	0	0	3/8	0.07	0	0	0	0
both	O88618	Formimidoyltransferase-cyclodeaminase (Formiminotransferase-cyclodeaminase) (FTCD) (58 kDa microtubule-binding protein)	nuclei, secreted, cytoplasm	20	3/4	0.522	0.127	1/6	0.068	0	4/4	1.073	0.215	nuclei, secreted, cytoplasm	27	5/5	0.413	0.121	2/10	0.185	0.117	8/8	0.905	0.29	0.109	-0.117	0.168
both	Q5XI81	Fragile X mental retardation syndrome-related protein 1	nuclei	2	2/4	0.086	0.03	0/6	0	0	0/4	0	0	nuclei	1	1/5	0.056	0	0/10	0	0	0/8	0	0	0.03	0	0
both	P19112	Fructose-1,6-bisphosphatase 1 (FBPase 1) (D-fructose-1,6-bisphosphate 1-phosphohydrolase 1)	nuclei, cytoplasm	18	2/4	0.301	0.068	0/6	0	0	4/4	2.442	0.378	nuclei, secreted, cytoplasm	20	5/5	0.327	0.198	3/10	0.997	1.076	8/8	1.871	0.869	-0.026	-0.997	0.571
both	P05065	Fructose-bisphosphate aldolase A (Muscle-type aldolase)	cytoplasm	1	0/4	0	0	0/6	0	0	1/4	0.093	0	nuclei, cytoplasm	4	1/5	0.304	0	0/10	0	0	1/8	0.093	0	-0.304	0	0
both	P00884	Fructose-bisphosphate aldolase B (Liver-type aldolase)	nuclei, secreted, cytoplasm	13	3/4	0.423	0.063	4/6	0.187	0.096	4/4	1.408	0.405	nuclei, secreted, cytoplasm	17	4/5	0.545	0.122	8/10	0.66	0.377	8/8	1.248	0.443	-0.122	-0.473	0.16
both	P09117	Fructose-bisphosphate aldolase C (Brain-type aldolase)	cytoplasm	1	0/4	0	0	0/6	0	0	1/4	0.096	0	nuclei, cytoplasm	3	1/5	0.202	0	0/10	0	0	1/8	0.096	0	-0.202	0	0
both	P14408	Fumarate hydratase, mitochondrial (Fumarase)	cytoplasm	7	0/4	0	0	0/6	0	0	4/4	0.304	0.086	nuclei, secreted, cytoplasm	9	1/5	0.068	0	1/10	0.068	0	8/8	0.295	0.109	-0.068	-0.068	0.009
both	P25093	Fumarylacetoacetase (FAA) (Fumarylacetoacetate hydrolase) (Beta-diketonase)	nuclei, secreted, cytoplasm	14	3/4	0.168	0.065	2/6	0.19	0.068	4/4	1.405	0.383	nuclei, secreted, cytoplasm	16	4/5	0.345	0.173	4/10	0.409	0.343	7/8	1.589	0.679	-0.177	-0.219	-0.184
both	Q6AYQ8	Fumarylacetoacetate hydrolase domain-containing protein 1	nuclei, secreted, cytoplasm	6	1/4	0.145	0	1/6	0.145	0	4/4	0.844	0.125	nuclei, secreted, cytoplasm	9	1/5	0.145	0	1/10	0.145	0	8/8	0.862	0.483	0	0	-0.018
both	B2RYW9	Fumarylacetoacetate hydrolase domain-containing protein 2	cytoplasm	6	0/4	0	0	0/6	0	0	4/4	0.42	0.31	cytoplasm	7	0/5	0	0	0/10	0	0	7/8	0.249	0.103	0	0	0.171
analysis	P63251	G protein-activated inward rectifier potassium channel 1 (GIRK-1) (Inward rectifier K(+) channel Kir3.1) (KGA) (KGB1) (Potassium channel, inwardly rectifying subfamily J member 3)	secreted	1	0/4	0	0	1/6	0.077	0	0/4	0	0		0	0/5	0	0	0/10	0	0	0/8	0	0	0	0.077	0
reference	P11762	Galectin-1 (Gal-1) (14 kDa lectin) (Beta-galactoside-binding lectin L-14-I) (Galaptin) (Lactose-binding lectin 1) (Lectin galactoside-binding soluble 1) (RL 14.5) (S-Lac lectin 1)		0	0/4	0	0	0/6	0	0	0/4	0	0	nuclei	2	1/5	0.52	0	0/10	0	0	0/8	0	0	-0.52	0	0
reference	O70513	Galectin-3-binding protein (Lectin galactoside-binding soluble 3-binding protein) (Mac-2-binding protein) (Mac-2 BP) (Cyp-C-associated protein) (CyCAP) (Protein 90K)		0	0/4	0	0	0/6	0	0	0/4	0	0	nuclei, cytoplasm	5	1/5	0.086	0	0/10	0	0	1/8	0.509	0	-0.086	0	-0.509
reference	P47967	Galectin-5 (Gal-5) (RL-18)		0	0/4	0	0	0/6	0	0	0/4	0	0	cytoplasm	2	0/5	0	0	0/10	0	0	1/8	0.585	0	0	0	-0.585
analysis	P97590	Galectin-7 (Gal-7)	nuclei	1	1/4	0.233	0	0/6	0	0	0/4	0	0		0	0/5	0	0	0/10	0	0	0/8	0	0	0.233	0	0
analysis	P97840	Galectin-9 (Gal-9) (36 kDa beta-galactoside-binding lectin) (Urate transporter/channel) (UAT)	nuclei	1	1/4	0.136	0	0/6	0	0	0/4	0	0		0	0/5	0	0	0/10	0	0	0/8	0	0	0.136	0	0
reference	Q62847	Gamma-adducin (Adducin-like protein 70) (Protein kinase C-binding protein 35H)		0	0/4	0	0	0/6	0	0	0/4	0	0	cytoplasm	1	0/5	0	0	0/10	0	0	1/8	0.053	0	0	0	-0.053
reference	P63079	Gamma-aminobutyric acid receptor subunit beta-3 (GABA(A) receptor subunit beta-3)		0	0/4	0	0	0/6	0	0	0/4	0	0	secreted	1	0/5	0	0	1/10	0.08	0	0/8	0	0	0	-0.08	0
reference	Q9Z0U4	Gamma-aminobutyric acid type B receptor subunit 1 (GABA-B receptor 1)		0	0/4	0	0	0/6	0	0	0/4	0	0	cytoplasm	2	0/5	0	0	0/10	0	0	1/8	0.072	0	0	0	-0.072
both	Q9QZU7	Gamma-butyrobetaine dioxygenase (Gamma-butyrobetaine hydroxylase) (Gamma-BBH) (Gamma-butyrobetaine,2-oxoglutarate dioxygenase)	cytoplasm	1	0/4	0	0	0/6	0	0	1/4	0.08	0	cytoplasm	2	0/5	0	0	0/10	0	0	1/8	0.166	0	0	0	-0.086
both	P07323	Gamma-enolase (2-phospho-D-glycerate hydro-lyase) (Enolase 2) (Neural enolase) (Neuron-specific enolase) (NSE)	secreted, cytoplasm	2	0/4	0	0	3/6	0.075	0	1/4	0.075	0	secreted, cytoplasm	3	0/5	0	0	3/10	0.101	0.038	2/8	0.115	0.04	0	-0.026	-0.04
reference	Q9QWE9	Gamma-glutamyltransferase 5 (GGT 5) (Gamma-glutamyl leukotrienase) (GGL) (Gamma-glutamyl transpeptidase-related enzyme) (GGT-rel) (Gamma-glutamyltransferase-like activity 1) (Gamma-glutamyltranspeptidase 5)		0	0/4	0	0	0/6	0	0	0/4	0	0	cytoplasm	5	0/5	0	0	0/10	0	0	1/8	0.417	0	0	0	-0.417
reference	P30553	Gastrin/cholecystokinin type B receptor (CCK-B receptor) (Cholecystokinin-2 receptor) (CCK2-R)		0	0/4	0	0	0/6	0	0	0/4	0	0	cytoplasm	1	0/5	0	0	0/10	0	0	1/8	0.105	0	0	0	-0.105
both	Q63505	General transcription factor 3C polypeptide 1 (Transcription factor IIIC subunit alpha) (TF3C-alpha) (Transcription factor IIIC 220 kDa subunit) (TFIIIC 220 kDa subunit) (TFIIIC box B-binding subunit)	cytoplasm	1	0/4	0	0	0/6	0	0	1/4	0.016	0	cytoplasm	1	0/5	0	0	0/10	0	0	1/8	0.016	0	0	0	0
both	P41542	General vesicular transport factor p115 (Protein USO1 homolog) (Transcytosis-associated protein) (TAP) (Vesicle-docking protein)	nuclei	5	2/4	0.113	0.039	0/6	0	0	0/4	0	0	nuclei	6	5/5	0.076	0.08	0/10	0	0	0/8	0	0	0.037	0	0
both	Q03555	Gephyrin (Putative glycine receptor-tubulin linker protein)	nuclei	2	1/4	0.086	0	0/6	0	0	0/4	0	0	cytoplasm	1	0/5	0	0	0/10	0	0	1/8	0.042	0	0.086	0	-0.042
both	Q63228	Glia maturation factor beta (GMF-beta)	nuclei, cytoplasm	2	1/4	0.233	0	0/6	0	0	4/4	0.448	0.124	nuclei, secreted, cytoplasm	4	4/5	0.305	0.124	1/10	0.874	0	6/8	0.281	0.107	-0.072	-0.874	0.167
both	P47819	Glial fibrillary acidic protein (GFAP)	nuclei, secreted	1	2/4	0.056	0	1/6	0.056	0	0/4	0	0	nuclei, secreted, cytoplasm	1	2/5	0.056	0	1/10	0.056	0	1/8	0.056	0	0	0	-0.056
analysis	Q80WL1	Gliomedin	cytoplasm	3	0/4	0	0	0/6	0	0	2/4	0.104	0.036		0	0/5	0	0	0/10	0	0	0/8	0	0	0	0	0.104
reference	O88873	Glucocorticoid modulatory element-binding protein 2 (GMEB-2)		0	0/4	0	0	0/6	0	0	0/4	0	0	cytoplasm	1	0/5	0	0	0/10	0	0	1/8	0.105	0	0	0	-0.105
both	Q07071	Glucokinase regulatory protein (Glucokinase regulator)	cytoplasm	2	0/4	0	0	0/6	0	0	4/4	0.084	0.029	secreted, cytoplasm	1	0/5	0	0	1/10	0.055	0	6/8	0.055	0	0	-0.055	0.029
reference	P43428	Glucose-6-phosphatase (G-6-Pase)		0	0/4	0	0	0/6	0	0	0/4	0	0	nuclei	1	1/5	0.136	0	0/10	0	0	0/8	0	0	-0.136	0	0
both	Q6P6V0	Glucose-6-phosphate isomerase (GPI) (Phosphoglucose isomerase) (PGI) (Phosphohexose isomerase) (PHI) (Autocrine motility factor) (AMF) (Neuroleukin) (NLK)	cytoplasm	1	0/4	0	0	0/6	0	0	2/4	0.055	0	secreted, cytoplasm	4	0/5	0	0	2/10	0.147	0.092	4/8	0.099	0.049	0	-0.147	-0.044
analysis	Q9R1M7	Glutamate [NMDA] receptor subunit 3A (Glutamate receptor chi-1) (N-methyl-D-aspartate receptor) (N-methyl-D-aspartate receptor subtype 3A) (NMDAR3A) (NMDAR-L) (NMDAR-L1)	nuclei	1	1/4	0.035	0	0/6	0	0	0/4	0	0		0	0/5	0	0	0/10	0	0	0/8	0	0	0.035	0	0
reference	Q00960	Glutamate [NMDA] receptor subunit epsilon-2 (N-methyl D-aspartate receptor subtype 2B) (NMDAR2B)		0	0/4	0	0	0/6	0	0	0/4	0	0	cytoplasm	1	0/5	0	0	0/10	0	0	1/8	0.026	0	0	0	-0.026
both	P18088	Glutamate decarboxylase 1 (67 kDa glutamic acid decarboxylase) (GAD-67) (Glutamate decarboxylase 67 kDa isoform)	cytoplasm	1	0/4	0	0	0/6	0	0	2/4	0.064	0	cytoplasm	1	0/5	0	0	0/10	0	0	1/8	0.064	0	0	0	0
both	P10860	Glutamate dehydrogenase 1, mitochondrial (GDH 1) (Memory-related gene 2 protein) (MRG-2)	nuclei, secreted, cytoplasm	38	4/4	2.204	0.871	1/6	0.058	0	4/4	0.982	0.272	nuclei, cytoplasm	40	5/5	2.751	1.003	0/10	0	0	8/8	1.334	0.458	-0.547	0.058	-0.352
both	P19492	Glutamate receptor 3 (GluR-3) (AMPA-selective glutamate receptor 3) (GluR-C) (GluR-K3) (Glutamate receptor ionotropic, AMPA 3) (GluA3)	secreted	1	0/4	0	0	1/6	0.043	0	0/4	0	0	nuclei	1	1/5	0.043	0	0/10	0	0	0/8	0	0	-0.043	0.043	0
reference	Q62640	Glutamate receptor delta-1 subunit (GluR delta-1 subunit)		0	0/4	0	0	0/6	0	0	0/4	0	0	cytoplasm	1	0/5	0	0	0/10	0	0	1/8	0.036	0	0	0	-0.036
both	P48508	Glutamate--cysteine ligase regulatory subunit (GCS light chain) (Gamma-ECS regulatory subunit) (Gamma-glutamylcysteine synthetase regulatory subunit) (Glutamate--cysteine ligase modifier subunit)	cytoplasm	1	0/4	0	0	0/6	0	0	2/4	0.155	0	secreted, cytoplasm	4	0/5	0	0	1/10	0.334	0	1/8	0.54	0	0	-0.334	-0.385
both	P13264	Glutaminase kidney isoform, mitochondrial (GLS) (L-glutamine amidohydrolase) (K-glutaminase)	nuclei, cytoplasm	2	2/4	0.075	0.026	0/6	0	0	2/4	0.049	0	cytoplasm	1	0/5	0	0	0/10	0	0	7/8	0.049	0	0.075	0	0
both	P28492	Glutaminase liver isoform, mitochondrial (GLS) (L-glutamine amidohydrolase) (L-glutaminase)	nuclei, cytoplasm	5	2/4	0.084	0.029	0/6	0	0	4/4	0.129	0.05	nuclei, cytoplasm	7	1/5	0.055	0	0/10	0	0	7/8	0.15	0.075	0.029	0	-0.021
reference	P09606	Glutamine synthetase (GS) (Glutamate--ammonia ligase) (Glutamate decarboxylase)		0	0/4	0	0	0/6	0	0	0/4	0	0	secreted, cytoplasm	5	0/5	0	0	1/10	0.096	0	4/8	0.21	0.143	0	-0.096	-0.21
reference	P50123	Glutamyl aminopeptidase (EAP) (Aminopeptidase A) (AP-A)		0	0/4	0	0	0/6	0	0	0/4	0	0	nuclei, cytoplasm	7	1/5	0.035	0	0/10	0	0	1/8	0.229	0	-0.035	0	-0.229
both	Q9ESH6	Glutaredoxin-1 (Thioltransferase-1) (TTase-1)	cytoplasm	1	0/4	0	0	0/6	0	0	2/4	0.334	0	secreted	2	0/5	0	0	1/10	0.778	0	0/8	0	0	0	-0.778	0.334
both	P04041	Glutathione peroxidase 1 (GSHPx-1) (Cellular glutathione peroxidase)	nuclei, secreted, cytoplasm	11	3/4	0.862	0.233	1/6	0.166	0	4/4	2.351	0.647	nuclei, secreted, cytoplasm	12	5/5	0.45	0.11	6/10	1.464	1.508	8/8	1.702	0.834	0.412	-1.298	0.649
both	P70619	Glutathione reductase (GRase)	cytoplasm	2	0/4	0	0	0/6	0	0	3/4	0.083	0	cytoplasm	2	0/5	0	0	0/10	0	0	4/8	0.083	0	0	0	0
both	P00502	Glutathione S-transferase alpha-1 (Glutathione S-transferase Ya-1) (GST Ya1) (Ligandin) (GST 1a-1a) (GST B) (GST 1-1) (GST A1-1)	nuclei, secreted, cytoplasm	11	3/4	0.2	0.078	4/6	0.598	0.375	4/4	1.059	0.318	nuclei, secreted, cytoplasm	17	5/5	0.145	0	7/10	0.96	1.025	8/8	0.787	0.381	0.055	-0.362	0.272
both	P04903	Glutathione S-transferase alpha-2 (Glutathione S-transferase Ya-2) (GST Ya2) (GST 1b-1b) (GST A2-2)	nuclei, secreted, cytoplasm	12	3/4	0.375	0.09	5/6	0.636	0.414	4/4	1.059	0.318	nuclei, secreted, cytoplasm	12	4/5	0.187	0.072	5/10	0.9	0.991	7/8	0.416	0.287	0.188	-0.264	0.643
both	P04904	Glutathione S-transferase alpha-3 (Glutathione S-transferase Yc-1) (GST Yc1) (GST 2-2) (GST AA) (GST A3-3)	nuclei, secreted, cytoplasm	11	3/4	0.145	0	6/6	0.328	0.217	4/4	1.377	0.454	nuclei, secreted, cytoplasm	18	4/5	0.228	0.083	8/10	0.55	0.56	7/8	1.135	0.465	-0.083	-0.222	0.242
both	P14942	Glutathione S-transferase alpha-4 (Glutathione S-transferase Yk) (GST Yk) (GST 8-8) (GST K) (GST A4-4)	nuclei, secreted, cytoplasm	8	1/4	0.166	0	3/6	0.23	0.091	4/4	0.594	0.173	secreted, cytoplasm	9	0/5	0	0	5/10	0.539	0.396	7/8	0.454	0.334	0.166	-0.309	0.14
analysis	P46418	Glutathione S-transferase alpha-5 (GST A5-5) (Glutathione S-transferase Yc-2) (GST Yc2)	cytoplasm	2	0/4	0	0	0/6	0	0	2/4	0.145	0		0	0/5	0	0	0/10	0	0	0/8	0	0	0	0	0.145
both	P24473	Glutathione S-transferase kappa 1 (Glutathione S-transferase subunit 13) (GST 13-13) (GST class-kappa) (GSTK1-1) (rGSTK1)	nuclei, cytoplasm	11	2/4	0.245	0	0/6	0	0	4/4	0.915	0.375	nuclei, secreted, cytoplasm	13	1/5	0.389	0	1/10	0.245	0	8/8	0.658	0.264	-0.144	-0.245	0.257
both	P04905	Glutathione S-transferase Mu 1 (GSTM1-1) (Glutathione S-transferase Yb-1) (GST Yb1) (GST 3-3)	nuclei, secreted, cytoplasm	28	3/4	1.404	0.228	6/6	1.581	1.074	4/4	6.878	1.679	nuclei, secreted, cytoplasm	37	5/5	0.587	0.366	8/10	3.51	4.208	8/8	4.717	2.564	0.817	-1.929	2.161
both	P08010	Glutathione S-transferase Mu 2 (GSTM2-2) (Glutathione S-transferase Yb-2) (GST Yb2) (GST 4-4)	nuclei, secreted, cytoplasm	28	3/4	1.372	0.565	6/6	1.359	1.281	4/4	6.454	2.96	nuclei, secreted, cytoplasm	42	5/5	0.408	0.16	8/10	3.108	3.387	8/8	4.58	3.159	0.964	-1.749	1.874
both	Q9Z339	Glutathione S-transferase omega-1 (GSTO-1) (Glutathione-dependent dehydroascorbate reductase)	cytoplasm	7	0/4	0	0	0/6	0	0	4/4	0.407	0.178	secreted, cytoplasm	9	0/5	0	0	2/10	0.599	0.47	7/8	0.367	0.291	0	-0.599	0.04
both	P04906	Glutathione S-transferase P (GST 7-7) (Chain 7) (GST class-pi)	nuclei	1	2/4	0.194	0	0/6	0	0	0/4	0	0	nuclei, cytoplasm	5	1/5	0.194	0	0/10	0	0	1/8	1.031	0	0	0	-1.031
both	Q01579	Glutathione S-transferase theta-1 (GST class-theta-1) (Glutathione S-transferase 5) (GST 5-5)	cytoplasm	1	0/4	0	0	0/6	0	0	2/4	0.145	0	secreted, cytoplasm	2	0/5	0	0	1/10	0.145	0	3/8	0.145	0	0	-0.145	0
both	P30713	Glutathione S-transferase theta-2 (GST class-theta-2) (Glutathione S-transferase 12) (GST 12-12) (Glutathione S-transferase Yrs-Yrs)	cytoplasm	8	0/4	0	0	0/6	0	0	4/4	0.736	0.258	nuclei, secreted, cytoplasm	10	1/5	0.155	0	1/10	2.652	0	8/8	0.716	0.465	-0.155	-2.652	0.02
both	P08009	Glutathione S-transferase Yb-3 (Chain 4) (GST Yb3) (GST class-mu 3)	nuclei, secreted, cytoplasm	15	1/4	0.52	0	2/6	0.8	0.28	4/4	1.595	0.634	nuclei, secreted, cytoplasm	21	4/5	0.277	0.175	3/10	1.576	1.588	8/8	1.079	0.318	0.243	-0.776	0.516
both	P46413	Glutathione synthetase (GSH synthetase) (Glutathione synthase)	cytoplasm	2	0/4	0	0	0/6	0	0	3/4	0.07	0	nuclei, secreted	2	1/5	0.07	0	1/10	0.07	0	0/8	0	0	-0.07	-0.07	0.07
both	P04797	Glyceraldehyde-3-phosphate dehydrogenase (GAPDH) (38 kDa BFA-dependent ADP-ribosylation substrate) (BARS-38)	nuclei, secreted, cytoplasm	13	4/4	0.273	0.061	1/6	0.101	0	4/4	1.17	0.267	nuclei, secreted, cytoplasm	19	4/5	0.315	0.192	4/10	0.343	0.358	8/8	1.343	0.594	-0.042	-0.242	-0.173
analysis	Q9ESV6	Glyceraldehyde-3-phosphate dehydrogenase, testis-specific (Spermatogenic cell-specific glyceraldehyde 3-phosphate dehydrogenase 2) (GAPDH-2) (Spermatogenic glyceraldehyde-3-phosphate dehydrogenase)	cytoplasm	3	0/4	0	0	0/6	0	0	1/4	0.292	0		0	0/5	0	0	0/10	0	0	0/8	0	0	0	0	0.292
both	Q0VGK3	Glycerate kinase	cytoplasm	3	0/4	0	0	0/6	0	0	4/4	0.198	0.106	cytoplasm	3	0/5	0	0	0/10	0	0	5/8	0.196	0.067	0	0	0.002
both	Q63060	Glycerol kinase (Glycerokinase) (ATP:glycerol 3-phosphotransferase) (ATP-stimulated glucocorticoid-receptor translocation promoter) (ASTP)	cytoplasm	4	0/4	0	0	0/6	0	0	4/4	0.132	0.066	secreted, cytoplasm	4	0/5	0	0	1/10	0.072	0	8/8	0.133	0.08	0	-0.072	-0.001
both	O35077	Glycerol-3-phosphate dehydrogenase [NAD+], cytoplasmic (GPDH-C)	nuclei, secreted, cytoplasm	17	3/4	0.163	0.1	1/6	0.093	0	4/4	1.288	0.291	nuclei, secreted, cytoplasm	23	1/5	0.194	0	6/10	0.618	0.65	8/8	0.991	0.317	-0.031	-0.525	0.297
reference	P35571	Glycerol-3-phosphate dehydrogenase, mitochondrial (GPD-M)		0	0/4	0	0	0/6	0	0	0/4	0	0	cytoplasm	4	0/5	0	0	0/10	0	0	1/8	0.182	0	0	0	-0.182
reference	P50442	Glycine amidinotransferase, mitochondrial (L-arginine:glycine amidinotransferase) (Transamidinase)		0	0/4	0	0	0/6	0	0	0/4	0	0	cytoplasm	1	0/5	0	0	0/10	0	0	1/8	0.075	0	0	0	-0.075
both	Q5I0P2	Glycine cleavage system H protein, mitochondrial	nuclei, cytoplasm	4	1/4	0.233	0	0/6	0	0	3/4	0.592	0.508	nuclei, cytoplasm	5	1/5	0.233	0	0/10	0	0	4/8	0.625	0.269	0	0	-0.033
both	Q5PQT3	Glycine N-acyltransferase (Acyl-CoA:glycine N-acyltransferase) (AAc) (Aralkyl acyl-CoA N-acyltransferase) (Aralkyl acyl-CoA:amino acid N-acyltransferase) (Liver regeneration-related protein LRRG067)	nuclei, cytoplasm	3	1/4	0.11	0	0/6	0	0	2/4	0.301	0.068	nuclei, cytoplasm	6	2/5	0.11	0	0/10	0	0	6/8	0.313	0.198	0	0	-0.012
both	Q9Z2Y0	Glycine N-acyltransferase-like protein Keg1 (Acyl-CoA:glycine N-acyltransferase protein Keg1) (Kidney-expressed gene 1 protein) (Hepatocellular carcinoma-enriched protein of 33 kDa) (HP33)	cytoplasm	1	0/4	0	0	0/6	0	0	3/4	0.129	0	cytoplasm	2	0/5	0	0	0/10	0	0	3/8	0.177	0.069	0	0	-0.048
both	P13255	Glycine N-methyltransferase (Folate-binding protein)	nuclei, secreted, cytoplasm	12	3/4	0.476	0.154	1/6	0.995	0	4/4	1.52	0.205	nuclei, secreted, cytoplasm	15	4/5	0.229	0.12	8/10	0.832	0.647	8/8	1.455	0.472	0.247	0.163	0.065
both	P53534	Glycogen phosphorylase, brain form	nuclei	1	1/4	0.034	0	0/6	0	0	0/4	0	0	nuclei, cytoplasm	6	1/5	0.107	0	0/10	0	0	2/8	0.109	0.075	-0.073	0	-0.109
both	P09811	Glycogen phosphorylase, liver form	nuclei, cytoplasm	28	3/4	0.307	0.264	0/6	0	0	4/4	0.452	0.392	nuclei, secreted, cytoplasm	30	4/5	0.127	0.126	1/10	1.041	0	7/8	0.52	0.347	0.18	-1.041	-0.068
reference	Q8K1Q0	Glycylpeptide N-tetradecanoyltransferase 1 (Myristoyl-CoA:protein N-myristoyltransferase 1) (NMT 1) (Peptide N-myristoyltransferase 1)		0	0/4	0	0	0/6	0	0	0/4	0	0	nuclei	1	1/5	0.07	0	0/10	0	0	0/8	0	0	-0.07	0	0
both	Q5I0G4	Glycyl-tRNA synthetase (Glycine--tRNA ligase) (GlyRS) (Diadenosine tetraphosphate synthetase) (AP-4-A synthetase)	cytoplasm	1	0/4	0	0	0/6	0	0	2/4	0.048	0	nuclei, cytoplasm	4	2/5	0.073	0.025	0/10	0	0	8/8	0.08	0.036	-0.073	0	-0.032
both	Q535K8	GON-4-like protein (GON-4 homolog) (Protein GON4)	cytoplasm	1	0/4	0	0	0/6	0	0	2/4	0.019	0	cytoplasm	1	0/5	0	0	0/10	0	0	1/8	0.019	0	0	0	0
both	Q9R080	G-protein-signaling modulator 1 (Activator of G-protein signaling 3)	secreted	1	0/4	0	0	2/6	0.038	0	0/4	0	0	secreted	1	0/5	0	0	1/10	0.038	0	0/8	0	0	0	0	0
analysis	P16261	Graves disease carrier protein (GDC) (Mitochondrial solute carrier protein homolog) (Solute carrier family 25 member 16)	cytoplasm	1	0/4	0	0	0/6	0	0	1/4	0.083	0		0	0/5	0	0	0/10	0	0	0/8	0	0	0	0	0.083
analysis	Q5XJW2	Growth arrest and DNA damage-inducible proteins-interacting protein 1	nuclei	1	1/4	0.145	0	0/6	0	0	0/4	0	0		0	0/5	0	0	0/10	0	0	0/8	0	0	0.145	0	0
both	P97576	GrpE protein homolog 1, mitochondrial (Mt-GrpE#1)	nuclei, secreted, cytoplasm	7	1/4	0.129	0	1/6	0.129	0	4/4	0.455	0.228	nuclei, cytoplasm	12	2/5	0.129	0	0/10	0	0	7/8	0.723	0.516	0	0.129	-0.268
reference	P22288	GTP cyclohydrolase 1 (GTP cyclohydrolase I) (GTP-CH-I)		0	0/4	0	0	0/6	0	0	0/4	0	0	cytoplasm	1	0/5	0	0	0/10	0	0	1/8	0.122	0	0	0	-0.122
both	P70552	GTP cyclohydrolase 1 feedback regulatory protein (GFRP) (GTP cyclohydrolase I feedback regulatory protein) (p35)	cytoplasm	1	0/4	0	0	0/6	0	0	1/4	0.468	0	nuclei, secreted, cytoplasm	2	1/5	0.468	0	1/10	0.468	0	4/8	0.468	0	-0.468	-0.468	0
both	P29411	GTP:AMP phosphotransferase mitochondrial (Adenylate kinase 3) (AK 3) (Adenylate kinase 3 alpha-like 1)	cytoplasm	3	0/4	0	0	0/6	0	0	4/4	0.195	0.126	cytoplasm	5	0/5	0	0	0/10	0	0	6/8	0.213	0.065	0	0	-0.018
reference	P20171	GTPase HRas (H-Ras-1) (Transforming protein p21) (c-H-ras) (p21ras)		0	0/4	0	0	0/6	0	0	0/4	0	0	cytoplasm	2	0/5	0	0	0/10	0	0	3/8	0.23	0.091	0	0	-0.23
reference	P08644	GTPase KRas (K-Ras 2) (Ki-Ras) (c-K-ras) (c-Ki-ras)		0	0/4	0	0	0/6	0	0	0/4	0	0	cytoplasm	2	0/5	0	0	0/10	0	0	1/8	0.359	0	0	0	-0.359
both	P62828	GTP-binding nuclear protein Ran (GTPase Ran) (Ras-related nuclear protein) (Ras-like protein TC4)	nuclei, cytoplasm	4	1/4	0.166	0	0/6	0	0	3/4	0.435	0.106	secreted, cytoplasm	8	0/5	0	0	1/10	1.154	0	7/8	0.374	0.211	0.166	-1.154	0.061
both	Q5HZY2	GTP-binding protein SAR1b	cytoplasm	3	0/4	0	0	0/6	0	0	3/4	0.517	0.13	secreted, cytoplasm	3	0/5	0	0	1/10	0.194	0	7/8	0.227	0.081	0	-0.194	0.29
both	P10868	Guanidinoacetate N-methyltransferase	cytoplasm	7	0/4	0	0	0/6	0	0	4/4	0.607	0.332	nuclei, secreted, cytoplasm	8	1/5	0.179	0	1/10	0.638	0	7/8	0.473	0.415	-0.179	-0.638	0.134
both	Q9WTT6	Guanine deaminase (Guanase) (Guanine aminohydrolase) (GAH)	cytoplasm	4	0/4	0	0	0/6	0	0	4/4	0.115	0.03	cytoplasm	8	0/5	0	0	0/10	0	0	3/8	0.248	0.213	0	0	-0.133
both	P04897	Guanine nucleotide-binding protein G(i) subunit alpha-2 (Adenylate cyclase-inhibiting G alpha protein)	cytoplasm	1	0/4	0	0	0/6	0	0	1/4	0.086	0	cytoplasm	5	0/5	0	0	0/10	0	0	1/8	0.509	0	0	0	-0.423
reference	P54311	Guanine nucleotide-binding protein G(I)/G(S)/G(T) subunit beta-1 (Transducin beta chain 1)		0	0/4	0	0	0/6	0	0	0/4	0	0	cytoplasm	3	0/5	0	0	0/10	0	0	3/8	0.197	0.122	0	0	-0.197
both	P54313	Guanine nucleotide-binding protein G(I)/G(S)/G(T) subunit beta-2 (Transducin beta chain 2) (G protein subunit beta-2)	cytoplasm	1	0/4	0	0	0/6	0	0	1/4	0.11	0	cytoplasm	4	0/5	0	0	0/10	0	0	3/8	0.197	0.122	0	0	-0.087
both	P82471	Guanine nucleotide-binding protein G(q) subunit alpha (Guanine nucleotide-binding protein alpha-q)	nuclei	1	1/4	0.077	0	0/6	0	0	0/4	0	0	nuclei	1	2/5	0.077	0	0/10	0	0	0/8	0	0	0	0	0
reference	Q9JID2	Guanine nucleotide-binding protein subunit alpha-11 (G alpha-11)		0	0/4	0	0	0/6	0	0	0/4	0	0	cytoplasm	1	0/5	0	0	0/10	0	0	1/8	0.08	0	0	0	-0.08
both	P63245	Guanine nucleotide-binding protein subunit beta-2-like 1 (Receptor of activated protein kinase C 1) (RACK1) (Receptor for activated C kinase)	nuclei, cytoplasm	19	4/4	2.295	1.356	0/6	0	0	3/4	0.237	0.106	nuclei, secreted, cytoplasm	20	5/5	1.989	1.307	2/10	0.399	0.289	5/8	0.233	0	0.306	-0.399	0.004
reference	P19686	Guanylate cyclase soluble subunit alpha-3 (GCS-alpha-3) (GCS-alpha-1) (Soluble guanylate cyclase large subunit)		0	0/4	0	0	0/6	0	0	0/4	0	0	cytoplasm	1	0/5	0	0	0/10	0	0	1/8	0.056	0	0	0	-0.056
reference	P20595	Guanylate cyclase soluble subunit beta-1 (GCS-beta-1) (Guanylate cyclase soluble subunit beta-3) (GCS-beta-3) (Soluble guanylate cyclase small subunit)		0	0/4	0	0	0/6	0	0	0/4	0	0	cytoplasm	3	0/5	0	0	0/10	0	0	1/8	0.151	0	0	0	-0.151
analysis	P40615	H/ACA ribonucleoprotein complex subunit 4 (Dyskerin) (Nopp140-associated protein of 57 kDa) (Nucleolar protein NAP57) (Nucleolar protein family A member 4) (snoRNP protein DKC1)	nuclei	2	1/4	0.129	0	0/6	0	0	0/4	0	0		0	0/5	0	0	0/10	0	0	0/8	0	0	0.129	0	0
reference	Q9Z136	Hamartin (Tuberous sclerosis 1 protein homolog)		0	0/4	0	0	0/6	0	0	0/4	0	0	nuclei	1	2/5	0.027	0	0/10	0	0	0/8	0	0	-0.027	0	0
both	P06866	Haptoglobin (Liver regeneration-related protein LRRG173)	secreted, cytoplasm	27	0/4	0	0	6/6	1.752	0.393	4/4	0.321	0.199	secreted, cytoplasm	30	0/5	0	0	10/10	2.084	1.354	8/8	0.219	0.087	0	-0.332	0.102
reference	O35162	Heat shock 70 kDa protein 13 (Microsomal stress-70 protein ATPase core) (Stress-70 protein chaperone microsome-associated 60 kDa protein)		0	0/4	0	0	0/6	0	0	0/4	0	0	cytoplasm	1	0/5	0	0	0/10	0	0	1/8	0.086	0	0	0	-0.086
both	Q07439	Heat shock 70 kDa protein 1A/1B (Heat shock 70 kDa protein 1/2) (HSP70-1/HSP70-2)	nuclei	1	1/4	0.058	0	0/6	0	0	0/4	0	0	nuclei, secreted, cytoplasm	9	4/5	0.194	0.168	1/10	0.058	0	5/8	0.094	0.03	-0.136	-0.058	-0.094
both	O88600	Heat shock 70 kDa protein 4 (Ischemia responsive 94 kDa protein)	cytoplasm	3	0/4	0	0	0/6	0	0	3/4	0.061	0.036	nuclei, secreted, cytoplasm	10	1/5	0.036	0	1/10	0.112	0	5/8	0.108	0.091	-0.036	-0.112	-0.047
both	P63018	Heat shock cognate 71 kDa protein (Heat shock 70 kDa protein 8)	nuclei, cytoplasm	24	4/4	0.811	0.18	0/6	0	0	4/4	0.631	0.125	nuclei, secreted, cytoplasm	37	5/5	1.384	0.329	2/10	0.109	0.057	8/8	1.072	0.551	-0.573	-0.109	-0.441
both	Q66HA8	Heat shock protein 105 kDa (Heat shock 110 kDa protein)	cytoplasm	5	0/4	0	0	0/6	0	0	2/4	0.099	0.061	cytoplasm	3	0/5	0	0	0/10	0	0	3/8	0.051	0.019	0	0	0.048
both	Q5XHZ0	Heat shock protein 75 kDa, mitochondrial (HSP 75) (Tumor necrosis factor type 1 receptor-associated protein) (TRAP-1) (TNFR-associated protein 1)	nuclei, cytoplasm	5	1/4	0.08	0	0/6	0	0	4/4	0.081	0.052	nuclei, secreted, cytoplasm	14	4/5	0.039	0	1/10	0.039	0	8/8	0.146	0.069	0.041	-0.039	-0.065
reference	P42930	Heat shock protein beta-1 (HspB1) (Heat shock 27 kDa protein) (HSP 27)		0	0/4	0	0	0/6	0	0	0/4	0	0	cytoplasm	1	0/5	0	0	0/10	0	0	1/8	0.155	0	0	0	-0.155
both	P82995	Heat shock protein HSP 90-alpha (Heat shock 86 kDa) (HSP 86)	nuclei, cytoplasm	23	3/4	0.754	0.22	0/6	0	0	4/4	0.335	0.2	nuclei, secreted, cytoplasm	36	5/5	1.125	0.167	1/10	0.978	0	8/8	0.519	0.514	-0.371	-0.978	-0.184
both	P34058	Heat shock protein HSP 90-beta (Heat shock 84 kDa) (HSP 84)	nuclei, cytoplasm	23	4/4	0.533	0.363	0/6	0	0	4/4	0.485	0.295	nuclei, secreted, cytoplasm	39	5/5	1.346	0.406	1/10	1.215	0	7/8	0.705	0.629	-0.813	-1.215	-0.22
both	P14659	Heat shock-related 70 kDa protein 2 (Heat shock protein 70.2) (Testis-specific heat shock protein-related) (HST)	cytoplasm	4	0/4	0	0	0/6	0	0	1/4	0.222	0	nuclei, cytoplasm	7	1/5	0.42	0	0/10	0	0	1/8	0.222	0	-0.42	0	0
reference	P06762	Heme oxygenase 1 (HO-1) (HSP32)		0	0/4	0	0	0/6	0	0	0/4	0	0	nuclei, cytoplasm	2	1/5	0.129	0	0/10	0	0	1/8	0.129	0	-0.129	0	-0.129
both	P01946	Hemoglobin subunit alpha-1/2 (Alpha-1/2-globin) (Hemoglobin alpha-1/2 chain)	secreted, cytoplasm	1	0/4	0	0	1/6	0.259	0	3/4	0.259	0	secreted, cytoplasm	10	0/5	0	0	2/10	0.885	0.626	4/8	2.444	3.785	0	-0.626	-2.185
both	P02091	Hemoglobin subunit beta-1 (Hemoglobin beta-1 chain) (Beta-1-globin) (Hemoglobin beta chain, major-form)	cytoplasm	1	0/4	0	0	0/6	0	0	1/4	0.212	0	cytoplasm	1	0/5	0	0	0/10	0	0	1/8	0.212	0	0	0	0
analysis	P11517	Hemoglobin subunit beta-2 (Beta-2-globin) (Hemoglobin beta chain, minor-form) (Hemoglobin beta-2 chain)	cytoplasm	1	0/4	0	0	0/6	0	0	1/4	0.194	0		0	0/5	0	0	0/10	0	0	0/8	0	0	0	0	0.194
both	P20059	Hemopexin	secreted	4	0/4	0	0	3/6	0.095	0.035	0/4	0	0	secreted, cytoplasm	11	0/5	0	0	7/10	0.23	0.109	1/8	0.07	0	0	-0.135	-0.07
both	Q64268	Heparin cofactor 2 (Heparin cofactor II) (HC-II) (Protease inhibitor leuserpin-2) (Serpin D1)	secreted	1	0/4	0	0	1/6	0.066	0	0/4	0	0	secreted	1	0/5	0	0	3/10	0.066	0	0/8	0	0	0	0	0
analysis	Q64709	Hepatic leukemia factor	cytoplasm	1	0/4	0	0	0/6	0	0	1/4	0.155	0		0	0/5	0	0	0/10	0	0	0/8	0	0	0	0	0.155
analysis	P97523	Hepatocyte growth factor receptor (HGF receptor) (HGF/SF receptor) (Proto-oncogene c-Met) (Scatter factor receptor) (SF receptor) (Tyrosine-protein kinase Met)	nuclei	1	1/4	0.025	0	0/6	0	0	0/4	0	0		0	0/5	0	0	0/10	0	0	0/8	0	0	0.025	0	0
both	P15257	Hepatocyte nuclear factor 1-alpha (HNF-1-alpha) (Liver-specific transcription factor LF-B1) (LFB1) (Transcription factor 1) (TCF-1)	secreted, cytoplasm	1	0/4	0	0	4/6	0.116	0	2/4	0.116	0	nuclei, secreted, cytoplasm	1	1/5	0.116	0	2/10	0.116	0	3/8	0.116	0	-0.116	0	0
both	Q6P747	Heterochromatin protein 1-binding protein 3	nuclei	4	3/4	0.139	0.079	0/6	0	0	0/4	0	0	cytoplasm	1	0/5	0	0	0/10	0	0	1/8	0.056	0	0.139	0	-0.056
both	P04256	Heterogeneous nuclear ribonucleoprotein A1 (hnRNP A1) (hnRNP core protein A1) (Helix-destabilizing protein) (HDP) (Single-strand RNA-binding protein)	nuclei, cytoplasm	8	4/4	0.515	0.191	0/6	0	0	1/4	0.101	0	nuclei, cytoplasm	8	4/5	0.471	0.34	0/10	0	0	1/8	0.101	0	0.044	0	0
both	Q6URK4	Heterogeneous nuclear ribonucleoprotein A3 (hnRNP A3)	nuclei	17	4/4	1.8	0.906	0/6	0	0	0/4	0	0	nuclei	16	5/5	1.226	0.665	0/10	0	0	0/8	0	0	0.574	0	0
reference	P17132	Heterogeneous nuclear ribonucleoprotein C (hnRNP C) (hnRNP core protein C)		0	0/4	0	0	0/6	0	0	0/4	0	0	nuclei	1	1/5	0.179	0	0/10	0	0	0/8	0	0	-0.179	0	0
both	Q9JJ54	Heterogeneous nuclear ribonucleoprotein D0 (hnRNP D0) (AU-rich element RNA-binding protein 1)	nuclei	7	4/4	0.434	0.294	0/6	0	0	0/4	0	0	nuclei	5	3/5	0.374	0.117	0/10	0	0	0/8	0	0	0.06	0	0
both	Q3SWU3	Heterogeneous nuclear ribonucleoprotein D-like (hnRNP D-like)	nuclei	2	4/4	0.184	0.048	0/6	0	0	0/4	0	0	nuclei	2	2/5	0.212	0	0/10	0	0	0/8	0	0	-0.028	0	0
both	Q794E4	Heterogeneous nuclear ribonucleoprotein F (hnRNP F)	nuclei, secreted, cytoplasm	4	4/4	0.187	0.096	1/6	0.101	0	3/4	0.101	0	nuclei, cytoplasm	5	4/5	0.187	0.096	0/10	0	0	4/8	0.156	0.055	0	0.101	-0.055
analysis	P84586	Heterogeneous nuclear ribonucleoprotein G (hnRNP G) (RNA-binding motif protein, X chromosome)	nuclei	1	1/4	0.058	0	0/6	0	0	0/4	0	0		0	0/5	0	0	0/10	0	0	0/8	0	0	0.058	0	0
both	Q8VHV7	Heterogeneous nuclear ribonucleoprotein H (hnRNP H) (Ratsg1)	nuclei, cytoplasm	5	3/4	0.274	0.137	0/6	0	0	2/4	0.198	0.106	nuclei, cytoplasm	4	4/5	0.226	0.122	0/10	0	0	1/8	0.093	0	0.048	0	0.105
both	Q6AY09	Heterogeneous nuclear ribonucleoprotein H2 (hnRNP H2) (Heterogeneous nuclear ribonucleoprotein H') (hnRNP H')	nuclei, cytoplasm	4	1/4	0.407	0	0/6	0	0	1/4	0.186	0	nuclei	3	1/5	0.292	0	0/10	0	0	0/8	0	0	0.115	0	0.186
both	P61980	Heterogeneous nuclear ribonucleoprotein K (hnRNP K) (dC stretch-binding protein) (CSBP)	nuclei, cytoplasm	12	4/4	0.656	0.13	0/6	0	0	4/4	0.184	0.072	nuclei, cytoplasm	12	5/5	0.687	0.132	0/10	0	0	8/8	0.278	0.116	-0.031	0	-0.094
both	Q62826	Heterogeneous nuclear ribonucleoprotein M (hnRNP M) (M4 protein)	nuclei	7	4/4	0.125	0.083	0/6	0	0	0/4	0	0	nuclei	7	3/5	0.154	0.081	0/10	0	0	0/8	0	0	-0.029	0	0
both	Q7TP47	Heterogeneous nuclear ribonucleoprotein Q (hnRNP Q) (Liver regeneration-related protein LRRG077) (Synaptotagmin-binding, cytoplasmic RNA-interacting protein)	nuclei	5	4/4	0.199	0.034	0/6	0	0	0/4	0	0	nuclei	2	4/5	0.141	0	0/10	0	0	0/8	0	0	0.058	0	0
both	A7VJC2	Heterogeneous nuclear ribonucleoproteins A2/B1 (hnRNP A2/B1)	nuclei	15	4/4	1.412	0.771	0/6	0	0	0/4	0	0	nuclei, secreted, cytoplasm	14	5/5	1.001	0.652	1/10	1.015	0	1/8	0.105	0	0.411	-1.015	-0.105
reference	P05708	Hexokinase-1 (Hexokinase type I) (HK I) (Brain form hexokinase)		0	0/4	0	0	0/6	0	0	0/4	0	0	cytoplasm	6	0/5	0	0	0/10	0	0	1/8	0.233	0	0	0	-0.233
both	Q66H40	High mobility group nucleosome-binding domain-containing protein 3	nuclei	1	1/4	0.389	0	0/6	0	0	0/4	0	0	nuclei	1	1/5	0.389	0	0/10	0	0	0/8	0	0	0	0	0
both	P63159	High mobility group protein B1 (High mobility group protein 1) (HMG-1) (Amphoterin) (Heparin-binding protein p30)	nuclei, cytoplasm	4	3/4	0.402	0.188	0/6	0	0	4/4	0.284	0.105	nuclei, secreted, cytoplasm	5	2/5	0.514	0.124	1/10	0.179	0	7/8	0.346	0.256	-0.112	-0.179	-0.062
analysis	Q8K585	High mobility group protein HMG-I/HMG-Y (HMG-I(Y)) (High mobility group AT-hook protein 1) (High mobility group protein A1)	nuclei	1	1/4	0.389	0	0/6	0	0	0/4	0	0		0	0/5	0	0	0/10	0	0	0/8	0	0	0.389	0	0
reference	P62749	Hippocalcin-like protein 1 (Neural visinin-like protein 3) (NVL-3) (Visinin-like protein 3) (VILIP-3)		0	0/4	0	0	0/6	0	0	0/4	0	0	cytoplasm	1	0/5	0	0	0/10	0	0	1/8	0.155	0	0	0	-0.155
reference	Q01984	Histamine N-methyltransferase (HMT)		0	0/4	0	0	0/6	0	0	0/4	0	0	cytoplasm	1	0/5	0	0	0/10	0	0	1/8	0.101	0	0	0	-0.101
both	P21213	Histidine ammonia-lyase (Histidase)	cytoplasm	8	0/4	0	0	0/6	0	0	4/4	0.193	0.05	secreted, cytoplasm	12	0/5	0	0	1/10	0.162	0	8/8	0.205	0.124	0	-0.162	-0.012
reference	P16453	Histidine decarboxylase (HDC)		0	0/4	0	0	0/6	0	0	0/4	0	0	cytoplasm	1	0/5	0	0	0/10	0	0	1/8	0.056	0	0	0	-0.056
both	P62959	Histidine triad nucleotide-binding protein 1 (Adenosine 5'-monophosphoramidase) (Protein kinase C inhibitor 1) (Protein kinase C-interacting protein 1) (PKCI-1) (17 kDa inhibitor of protein kinase C)	nuclei, cytoplasm	6	2/4	0.292	0	0/6	0	0	4/4	1.468	0.314	secreted, cytoplasm	10	0/5	0	0	2/10	0.48	0.188	8/8	1.068	0.458	0.292	-0.48	0.4
reference	Q8K3P7	Histidine triad nucleotide-binding protein 3 (HINT-3) (HINT-4)		0	0/4	0	0	0/6	0	0	0/4	0	0	secreted	2	0/5	0	0	1/10	0.389	0	0/8	0	0	0	-0.389	0
analysis	Q4QQW4	Histone deacetylase 1 (HD1)	nuclei	1	1/4	0.07	0	0/6	0	0	0/4	0	0		0	0/5	0	0	0/10	0	0	0/8	0	0	0.07	0	0
analysis	Q569C4	Histone deacetylase 10 (HD10)	cytoplasm	2	0/4	0	0	0/6	0	0	2/4	0.096	0		0	0/5	0	0	0/10	0	0	0/8	0	0	0	0	0.096
both	P43278	Histone H1.0 (Histone H1') (Histone H1(0))	nuclei	2	4/4	0.187	0.072	0/6	0	0	0/4	0	0	nuclei	1	1/5	0.145	0	0/10	0	0	0/8	0	0	0.042	0	0
both	P15865	Histone H1.2 (H1d)	nuclei	8	4/4	0.692	0.62	0/6	0	0	0/4	0	0	nuclei	6	3/5	0.514	0.388	0/10	0	0	0/8	0	0	0.178	0	0
both	P02262	Histone H2A type 1	nuclei, secreted, cytoplasm	6	4/4	2.696	2.15	2/6	1.036	0.647	3/4	0.389	0	nuclei, secreted, cytoplasm	5	5/5	2.09	1.235	4/10	0.983	0.46	1/8	0.389	0	0.606	0.053	0
both	P0C169	Histone H2A type 1-C	cytoplasm	1	0/4	0	0	0/6	0	0	1/4	0.389	0	nuclei	3	2/5	1.036	0.647	0/10	0	0	0/8	0	0	-1.036	0	0.389
both	P0CC09	Histone H2A type 2-A (Histone H2A.2)	nuclei, cytoplasm	4	1/4	2.728	0	0/6	0	0	1/4	0.389	0	cytoplasm	2	0/5	0	0	0/10	0	0	1/8	0.931	0	2.728	0	-0.542
analysis	Q00728	Histone H2A type 4 (Histone H2A, testis) (TH2A)	cytoplasm	1	0/4	0	0	0/6	0	0	1/4	0.389	0		0	0/5	0	0	0/10	0	0	0/8	0	0	0	0	0.389
both	A9UMV8	Histone H2A.J (H2a/j)	cytoplasm	1	0/4	0	0	0/6	0	0	1/4	0.389	0	nuclei	1	1/5	0.389	0	0/10	0	0	0/8	0	0	-0.389	0	0.389
both	P0C0S7	Histone H2A.Z (H2A/z)	nuclei, secreted	5	2/4	1.829	0.898	1/6	0.931	0	0/4	0	0	nuclei, secreted, cytoplasm	5	3/5	1.432	0.354	2/10	0.66	0.271	1/8	0.389	0	0.397	0.271	-0.389
both	Q00715	Histone H2B type 1	nuclei, secreted, cytoplasm	4	4/4	0.966	0.188	2/6	0.495	0.283	2/4	0.212	0	nuclei, secreted, cytoplasm	5	5/5	0.365	0.126	4/10	0.683	0.471	1/8	0.778	0	0.601	-0.188	-0.566
both	Q00729	Histone H2B type 1-A (Histone H2B, testis) (Testis-specific histone H2B)	cytoplasm	1	0/4	0	0	0/6	0	0	1/4	0.212	0	cytoplasm	1	0/5	0	0	0/10	0	0	1/8	0.212	0	0	0	0
both	Q6LED0	Histone H3.1	nuclei, secreted	5	1/4	1.848	0	2/6	0.553	0.32	0/4	0	0	nuclei, secreted	3	4/5	0.376	0.144	2/10	0.697	0.177	0/8	0	0	1.472	-0.144	0
both	P84245	Histone H3.3	nuclei, secreted	5	1/4	1.848	0	1/6	0.874	0	0/4	0	0	nuclei	1	1/5	0.233	0	0/10	0	0	0/8	0	0	1.615	0.874	0
both	P62804	Histone H4	nuclei, secreted	11	4/4	11.899	11.077	2/6	1.315	0.847	0/4	0	0	nuclei, secreted, cytoplasm	7	5/5	3.717	1.885	5/10	0.944	0.665	1/8	0.468	0	8.182	0.371	-0.468
both	P0C2N6	Histone-lysine N-methyltransferase SUV420H2 (Suppressor of variegation 4-20 homolog 2) (Su(var)4-20 homolog 2)	nuclei	1	1/4	0.07	0	0/6	0	0	0/4	0	0	nuclei	1	1/5	0.07	0	0/10	0	0	0/8	0	0	0	0	0
analysis	O08656	Homeobox protein Hox-A1	secreted	1	0/4	0	0	1/6	0.166	0	0/4	0	0		0	0/5	0	0	0/10	0	0	0/8	0	0	0	0.166	0
reference	Q63692	Hsp90 co-chaperone Cdc37 (Hsp90 chaperone protein kinase-targeting subunit) (p50Cdc37)		0	0/4	0	0	0/6	0	0	0/4	0	0	cytoplasm	2	0/5	0	0	0/10	0	0	2/8	0.08	0	0	0	-0.08
analysis	Q76HM9	Hyaluronidase-3 (Hyal-3) (Hyaluronoglucosaminidase-3)	cytoplasm	1	0/4	0	0	0/6	0	0	1/4	0.116	0		0	0/5	0	0	0/10	0	0	0/8	0	0	0	0	0.116
both	Q07523	Hydroxyacid oxidase 2 (HAOX2) ((S)-2-hydroxy-acid oxidase, peroxisomal) (Long chain alpha-hydroxy acid oxidase) (Long-chain L-2-hydroxy acid oxidase)	secreted, cytoplasm	6	0/4	0	0	1/6	0.089	0	2/4	0.296	0.11	nuclei, secreted, cytoplasm	15	3/5	0.089	0	1/10	0.089	0	7/8	0.4	0.289	-0.089	0	-0.104
both	Q4QQW3	Hydroxyacid-oxoacid transhydrogenase, mitochondrial (HOT) (Alcohol dehydrogenase iron-containing protein 1) (ADHFe1)	cytoplasm	3	0/4	0	0	0/6	0	0	2/4	0.156	0.055	cytoplasm	2	0/5	0	0	0/10	0	0	1/8	0.212	0	0	0	-0.056
both	Q9WVK7	Hydroxyacyl-coenzyme A dehydrogenase, mitochondrial (HCDH) (Short-chain 3-hydroxyacyl-CoA dehydrogenase) (Medium and short-chain L-3-hydroxyacyl-coenzyme A dehydrogenase)	nuclei, secreted, cytoplasm	14	3/4	0.419	0.071	2/6	0.315	0.205	4/4	1.679	0.49	nuclei, secreted, cytoplasm	17	5/5	0.688	0.503	7/10	0.219	0.107	8/8	1.128	0.445	-0.269	0.096	0.551
both	O35952	Hydroxyacylglutathione hydrolase, mitochondrial (Glyoxalase II) (Glx II) (Round spermatid protein RSP29)	cytoplasm	4	0/4	0	0	0/6	0	0	1/4	0.52	0	nuclei, secreted, cytoplasm	6	1/5	0.11	0	1/10	0.369	0	2/8	0.172	0.061	-0.11	-0.369	0.348
both	P97519	Hydroxymethylglutaryl-CoA lyase, mitochondrial (HMG-CoA lyase) (3-hydroxy-3-methylglutarate-CoA lyase)	nuclei, cytoplasm	10	1/4	0.11	0	0/6	0	0	4/4	0.717	0.342	nuclei, cytoplasm	11	1/5	0.11	0	0/10	0	0	8/8	0.568	0.161	0	0	0.149
both	P17425	Hydroxymethylglutaryl-CoA synthase, cytoplasmic (HMG-CoA synthase) (3-hydroxy-3-methylglutaryl coenzyme A synthase)	nuclei, cytoplasm	2	1/4	0.179	0	0/6	0	0	1/4	0.179	0	nuclei, cytoplasm	3	2/5	0.132	0.047	0/10	0	0	3/8	0.148	0.044	0.047	0	0.031
both	P22791	Hydroxymethylglutaryl-CoA synthase, mitochondrial (HMG-CoA synthase) (3-hydroxy-3-methylglutaryl coenzyme A synthase)	nuclei, cytoplasm	19	4/4	0.393	0.26	0/6	0	0	4/4	1.372	0.323	nuclei, secreted, cytoplasm	24	5/5	0.377	0.221	1/10	0.233	0	8/8	1.144	0.456	0.016	-0.233	0.228
reference	Q4V8F9	Hydroxysteroid dehydrogenase-like protein 2		0	0/4	0	0	0/6	0	0	0/4	0	0	cytoplasm	4	0/5	0	0	0/10	0	0	3/8	0.137	0.041	0	0	-0.137
both	P27605	Hypoxanthine-guanine phosphoribosyltransferase (HGPRTase)	nuclei, cytoplasm	2	1/4	0.179	0	0/6	0	0	1/4	0.389	0	secreted, cytoplasm	6	0/5	0	0	1/10	0.389	0	5/8	0.371	0.291	0.179	-0.389	0.018
both	Q63617	Hypoxia up-regulated protein 1 (150 kDa oxygen-regulated protein) (ORP-150)	nuclei, cytoplasm	6	3/4	0.052	0.03	0/6	0	0	4/4	0.047	0.028	nuclei, cytoplasm	15	4/5	0.055	0.027	0/10	0	0	8/8	0.109	0.159	-0.003	0	-0.062
analysis	P13599	IgG receptor FcRn large subunit p51 (FcRn) (IgG Fc fragment receptor transporter alpha chain) (Neonatal Fc receptor)	cytoplasm	1	0/4	0	0	0/6	0	0	1/4	0.136	0		0	0/5	0	0	0/10	0	0	0/8	0	0	0	0	0.136
both	Q6AYC2	Immunity-related GTPase family M protein	nuclei	1	1/4	0.083	0	0/6	0	0	0/4	0	0	nuclei, cytoplasm	1	2/5	0.083	0	0/10	0	0	1/8	0.083	0	0	0	-0.083
both	P52296	Importin subunit beta-1 (Karyopherin subunit beta-1) (Nuclear factor p97) (Pore targeting complex 97 kDa subunit) (PTAC97)	nuclei, cytoplasm	5	4/4	0.152	0.038	0/6	0	0	1/4	0.048	0	nuclei, secreted, cytoplasm	9	5/5	0.208	0.064	1/10	0.099	0	3/8	0.12	0.102	-0.056	-0.099	-0.072
both	P18331	Inhibin beta A chain (Activin beta-A chain)	cytoplasm	1	0/4	0	0	0/6	0	0	1/4	0.075	0	secreted	1	0/5	0	0	1/10	0.075	0	0/8	0	0	0	-0.075	0.075
reference	Q9QY78	Inhibitor of nuclear factor kappa-B kinase subunit beta (I-kappa-B-kinase beta) (I-kappa-B kinase 2) (IKK2) (Nuclear factor NF-kappa-B inhibitor kinase beta) (NFKBIKB)		0	0/4	0	0	0/6	0	0	0/4	0	0	cytoplasm	1	0/5	0	0	0/10	0	0	1/8	0.038	0	0	0	-0.038
analysis	Q5BJY3	INO80 complex subunit C	nuclei	1	1/4	0.212	0	0/6	0	0	0/4	0	0		0	0/5	0	0	0/10	0	0	0/8	0	0	0.212	0	0
both	P29994	Inositol 1,4,5-trisphosphate receptor type 1 (Type 1 inositol 1,4,5-trisphosphate receptor) (Type 1 InsP3 receptor) (IP3 receptor isoform 1) (InsP3R1)	nuclei, secreted, cytoplasm	2	1/4	0.012	0	1/6	0.012	0	1/4	0.012	0	nuclei, cytoplasm	2	2/5	0.012	0	0/10	0	0	1/8	0.012	0	0	0.012	0
reference	Q6AYK3	Inositol-3-phosphate synthase 1 (IPS 1) (Myo-inositol-1-phosphate synthase) (MI-1-P synthase)		0	0/4	0	0	0/6	0	0	0/4	0	0	cytoplasm	1	0/5	0	0	0/10	0	0	1/8	0.08	0	0	0	-0.08
reference	P17105	Inositol-trisphosphate 3-kinase A (Inositol 1,4,5-trisphosphate 3-kinase A) (IP3 3-kinase A)		0	0/4	0	0	0/6	0	0	0/4	0	0	cytoplasm	1	0/5	0	0	0/10	0	0	1/8	0.064	0	0	0	-0.064
both	P42335	Inositol-trisphosphate 3-kinase B (Inositol 1,4,5-trisphosphate 3-kinase B) (IP3 3-kinase B)	nuclei	1	1/4	0.036	0	0/6	0	0	0/4	0	0	cytoplasm	1	0/5	0	0	0/10	0	0	1/8	0.036	0	0.036	0	-0.036
reference	P35559	Insulin-degrading enzyme (Insulin protease) (Insulinase) (Insulysin)		0	0/4	0	0	0/6	0	0	0/4	0	0	cytoplasm	1	0/5	0	0	0/10	0	0	1/8	0.031	0	0	0	-0.031
reference	Q08755	Insulin-induced gene 1 protein (INSIG-1) (Immediate-early protein CL-6) (Insulin-induced growth response protein CL-6)		0	0/4	0	0	0/6	0	0	0/4	0	0	nuclei	1	1/5	0.259	0	0/10	0	0	0/8	0	0	-0.259	0	0
analysis	P24062	Insulin-like growth factor 1 receptor (Insulin-like growth factor I receptor) (IGF-I receptor)	nuclei	1	1/4	0.025	0	0/6	0	0	0/4	0	0		0	0/5	0	0	0/10	0	0	0/8	0	0	0.025	0	0
both	P08025	Insulin-like growth factor I (IGF-I) (Somatomedin)	secreted	4	0/4	0	0	2/6	1.037	0.746	0/4	0	0	secreted	4	0/5	0	0	3/10	0.789	0.703	0/8	0	0	0	0.248	0
reference	P21743	Insulin-like growth factor-binding protein 1 (IGF-binding protein 1)		0	0/4	0	0	0/6	0	0	0/4	0	0	secreted	2	0/5	0	0	3/10	0.129	0	0/8	0	0	0	-0.129	0
analysis	P12843	Insulin-like growth factor-binding protein 2 (IBP-2) (BRL-BP)	secreted	1	0/4	0	0	1/6	0.105	0	0/4	0	0		0	0/5	0	0	0/10	0	0	0/8	0	0	0	0.105	0
both	P21744	Insulin-like growth factor-binding protein 4 (IGF-binding protein 4)	secreted	3	0/4	0	0	4/6	0.187	0.072	0/4	0	0	secreted	4	0/5	0	0	6/10	0.26	0.131	0/8	0	0	0	-0.073	0
reference	Q5XIE8	Integral membrane protein 2B		0	0/4	0	0	0/6	0	0	0/4	0	0	secreted	1	0/5	0	0	2/10	0.129	0	0/8	0	0	0	-0.129	0
both	P18614	Integrin alpha-1 (CD49 antigen-like family member A) (Laminin and collagen receptor) (VLA-1)	nuclei	1	1/4	0.032	0	0/6	0	0	0/4	0	0	cytoplasm	23	0/5	0	0	0/10	0	0	1/8	1.087	0	0.032	0	-1.087
both	P49134	Integrin beta-1 (Beta oligodendroglia) (Beta OL) (Fibronectin receptor subunit beta) (VLA-4 subunit beta)	nuclei	1	2/4	0.047	0	0/6	0	0	0/4	0	0	cytoplasm	11	0/5	0	0	0/10	0	0	1/8	0.66	0	0.047	0	-0.66
both	Q99J82	Integrin-linked protein kinase	secreted	1	0/4	0	0	1/6	0.066	0	0/4	0	0	cytoplasm	1	0/5	0	0	0/10	0	0	1/8	0.066	0	0	0.066	-0.066
both	Q63416	Inter-alpha-trypsin inhibitor heavy chain H3 (ITI heavy chain H3)	secreted, cytoplasm	10	0/4	0	0	2/6	0.301	0.256	1/4	0.045	0	secreted, cytoplasm	13	0/5	0	0	3/10	0.358	0.195	1/8	0.045	0	0	-0.057	0
both	P18588	Interferon-induced GTP-binding protein Mx1 (Myxovirus resistance protein 1)	nuclei	1	1/4	0.044	0	0/6	0	0	0/4	0	0	cytoplasm	1	0/5	0	0	0/10	0	0	1/8	0.044	0	0.044	0	-0.044
analysis	P18589	Interferon-induced GTP-binding protein Mx2 (Myxovirus resistance protein 2)	nuclei	1	1/4	0.043	0	0/6	0	0	0/4	0	0		0	0/5	0	0	0/10	0	0	0/8	0	0	0.043	0	0
reference	Q63663	Interferon-induced guanylate-binding protein 2 (Guanine nucleotide-binding protein 2) (GTP-binding protein 2) (GBP-2) (p67)		0	0/4	0	0	0/6	0	0	0/4	0	0	nuclei	1	1/5	0.055	0	0/10	0	0	0/8	0	0	-0.055	0	0
reference	Q63184	Interferon-induced, double-stranded RNA-activated protein kinase (Eukaryotic translation initiation factor 2-alpha kinase 2) (eIF-2A protein kinase 2) (Interferon-inducible RNA-dependent protein kinase) (Protein kinase RNA-activated) (PKR)		0	0/4	0	0	0/6	0	0	0/4	0	0	cytoplasm	1	0/5	0	0	0/10	0	0	1/8	0.058	0	0	0	-0.058
both	Q7TP98	Interleukin enhancer-binding factor 2 (Liver regeneration-related protein LRRG031)	nuclei	1	1/4	0.093	0	0/6	0	0	0/4	0	0	nuclei	1	1/5	0.093	0	0/10	0	0	0/8	0	0	0	0	0
reference	Q9JIL3	Interleukin enhancer-binding factor 3		0	0/4	0	0	0/6	0	0	0/4	0	0	secreted	1	0/5	0	0	1/10	0.045	0	0/8	0	0	0	-0.045	0
analysis	Q63264	Interleukin-1 beta (IL-1 beta)	cytoplasm	1	0/4	0	0	0/6	0	0	1/4	0.179	0		0	0/5	0	0	0/10	0	0	0/8	0	0	0	0	0.179
analysis	Q63621	Interleukin-1 receptor accessory protein (IL-1 receptor accessory protein)	nuclei	1	1/4	0.055	0	0/6	0	0	0/4	0	0		0	0/5	0	0	0/10	0	0	0/8	0	0	0.055	0	0
reference	P51740	Intestinal-type alkaline phosphatase 2 (IAP-2) (Intestinal alkaline phosphatase II) (IAP-II)		0	0/4	0	0	0/6	0	0	0/4	0	0	cytoplasm	1	0/5	0	0	0/10	0	0	1/8	0.086	0	0	0	-0.086
both	Q711G3	Isoamyl acetate-hydrolyzing esterase 1 homolog (Hypertrophic agonist-responsive protein B64)	cytoplasm	3	0/4	0	0	0/6	0	0	3/4	0.177	0.069	secreted, cytoplasm	7	0/5	0	0	1/10	0.129	0	5/8	0.191	0.124	0	-0.129	-0.014
both	Q6I7R3	Isochorismatase domain-containing protein 1 (Down-regulated in nephrectomized rat kidney protein 1) (DR-NR1)	nuclei, cytoplasm	4	1/4	0.136	0	0/6	0	0	3/4	0.314	0.251	secreted, cytoplasm	5	0/5	0	0	2/10	0.302	0.166	5/8	0.198	0.076	0.136	-0.302	0.116
both	Q5U3Z3	Isochorismatase domain-containing protein 2, mitochondrial	cytoplasm	3	0/4	0	0	0/6	0	0	3/4	0.249	0.099	cytoplasm	2	0/5	0	0	0/10	0	0	4/8	0.179	0	0	0	0.07
both	Q99NA5	Isocitrate dehydrogenase [NAD] subunit alpha, mitochondrial (Isocitric dehydrogenase subunit alpha) (NAD(+)-specific ICDH subunit alpha)	cytoplasm	6	0/4	0	0	0/6	0	0	3/4	0.368	0.16	cytoplasm	5	0/5	0	0	0/10	0	0	6/8	0.227	0.123	0	0	0.141
both	P41562	Isocitrate dehydrogenase [NADP] cytoplasmic (IDH) (Cytosolic NADP-isocitrate dehydrogenase) (Oxalosuccinate decarboxylase) (NADP(+)-specific ICDH) (IDP)	secreted, cytoplasm	11	0/4	0	0	1/6	0.062	0	4/4	0.429	0.191	nuclei, secreted, cytoplasm	13	1/5	0.062	0	1/10	0.725	0	7/8	0.458	0.243	-0.062	-0.663	-0.029
both	P56574	Isocitrate dehydrogenase [NADP], mitochondrial (IDH) (Oxalosuccinate decarboxylase) (NADP(+)-specific ICDH) (IDP) (ICD-M)	nuclei, cytoplasm	4	1/4	0.056	0	0/6	0	0	4/4	0.149	0.07	cytoplasm	7	0/5	0	0	0/10	0	0	7/8	0.183	0.104	0.056	0	-0.034
reference	O35760	Isopentenyl-diphosphate Delta-isomerase 1 (Isopentenyl pyrophosphate isomerase 1) (IPP isomerase 1)		0	0/4	0	0	0/6	0	0	0/4	0	0	secreted	2	0/5	0	0	1/10	0.292	0	0/8	0	0	0	-0.292	0
both	P12007	Isovaleryl-CoA dehydrogenase, mitochondrial (IVD)	nuclei, cytoplasm	8	2/4	0.075	0	0/6	0	0	4/4	0.269	0.112	secreted, cytoplasm	9	0/5	0	0	1/10	0.075	0	8/8	0.274	0.169	0.075	-0.075	-0.005
both	Q6P0K8	Junction plakoglobin	nuclei	2	2/4	0.047	0	0/6	0	0	0/4	0	0	nuclei	1	1/5	0.047	0	0/10	0	0	0/8	0	0	0	0	0
analysis	P97924	Kalirin (Huntingtin-associated protein-interacting protein) (PAM COOH-terminal interactor protein 10) (P-CIP10) (Protein Duo) (Serine/threonine-protein kinase with Dbl- and pleckstrin homology domain)	cytoplasm	1	0/4	0	0	0/6	0	0	1/4	0.011	0		0	0/5	0	0	0/10	0	0	0/8	0	0	0	0	0.011
reference	Q566E5	KDEL motif-containing protein 2		0	0/4	0	0	0/6	0	0	0/4	0	0	cytoplasm	3	0/5	0	0	0/10	0	0	1/8	0.184	0	0	0	-0.184
reference	Q5XIA9	Kelch domain-containing protein 8B		0	0/4	0	0	0/6	0	0	0/4	0	0	secreted	1	0/5	0	0	1/10	0.155	0	0/8	0	0	0	-0.155	0
both	Q6JEL3	Kelch-like protein 10	cytoplasm	1	0/4	0	0	0/6	0	0	2/4	0.054	0	cytoplasm	1	0/5	0	0	0/10	0	0	1/8	0.054	0	0	0	0
both	Q6IFW6	Keratin, type I cytoskeletal 10 (Cytokeratin-10) (CK-10) (Keratin-10) (K10) (Type I keratin Ka10)	nuclei, secreted, cytoplasm	8	3/4	0.291	0.153	2/6	0.148	0.078	3/4	0.175	0.101	nuclei, secreted, cytoplasm	11	5/5	0.216	0.132	3/10	0.418	0.197	6/8	0.147	0.063	0.075	-0.27	0.028
reference	Q6IFV1	Keratin, type I cytoskeletal 14 (Cytokeratin-14) (CK-14) (Keratin-14) (K14) (Type I keratin Ka14)		0	0/4	0	0	0/6	0	0	0/4	0	0	cytoplasm	1	0/5	0	0	0/10	0	0	1/8	0.064	0	0	0	-0.064
reference	Q6IFV3	Keratin, type I cytoskeletal 15 (Cytokeratin-15) (CK-15) (Keratin-15) (K15) (Type I keratin Ka15)		0	0/4	0	0	0/6	0	0	0/4	0	0	cytoplasm	2	0/5	0	0	0/10	0	0	1/8	0.136	0	0	0	-0.136
analysis	Q6IFU8	Keratin, type I cytoskeletal 17 (Cytokeratin-17) (CK-17) (Keratin-17) (K17) (Type I keratin Ka17)	nuclei, cytoplasm	3	1/4	0.064	0	0/6	0	0	1/4	0.133	0		0	0/5	0	0	0/10	0	0	0/8	0	0	0.064	0	0.133
both	Q5BJY9	Keratin, type I cytoskeletal 18 (Cytokeratin-18) (CK-18) (Keratin-18) (K18)	nuclei, cytoplasm	14	2/4	0.945	0.341	0/6	0	0	3/4	0.082	0.03	nuclei, secreted, cytoplasm	28	5/5	1.295	0.694	2/10	0.127	0.066	5/8	0.087	0.032	-0.35	-0.127	-0.005
both	Q63279	Keratin, type I cytoskeletal 19 (Cytokeratin-19) (CK-19) (Keratin-19) (K19) (Type I keratin Ka19)	nuclei, secreted	1	1/4	0.068	0	1/6	0.068	0	0/4	0	0	nuclei, secreted, cytoplasm	5	2/5	0.104	0.036	2/10	0.141	0	2/8	0.068	0	-0.036	-0.073	-0.068
reference	Q6IFW3	Keratin, type I cytoskeletal 39 (Cytokeratin-39) (CK-39) (Keratin-39) (K39) (Type I hair keratin Ka35)		0	0/4	0	0	0/6	0	0	0/4	0	0	cytoplasm	1	0/5	0	0	0/10	0	0	1/8	0.064	0	0	0	-0.064
reference	Q6IFW2	Keratin, type I cytoskeletal 40 (Cytokeratin-40) (CK-40) (Keratin-40) (K40) (Type I hair keratin Ka36)		0	0/4	0	0	0/6	0	0	0/4	0	0	cytoplasm	1	0/5	0	0	0/10	0	0	1/8	0.077	0	0	0	-0.077
both	Q6IMF3	Keratin, type II cytoskeletal 1 (Cytokeratin-1) (CK-1) (Keratin-1) (K1) (Type-II keratin Kb1)	nuclei, secreted, cytoplasm	6	1/4	0.166	0	2/6	0.2	0.092	3/4	0.149	0.072	nuclei, cytoplasm	4	3/5	0.147	0.027	0/10	0	0	3/8	0.071	0.026	0.019	0.2	0.078
both	Q6IG01	Keratin, type II cytoskeletal 1b (Cytokeratin-1B) (CK-1B) (Keratin-77) (K77) (Type-II keratin Kb39)	cytoplasm	1	0/4	0	0	0/6	0	0	1/4	0.056	0	nuclei, cytoplasm	2	1/5	0.116	0	0/10	0	0	2/8	0.056	0	-0.116	0	0
both	Q6IG02	Keratin, type II cytoskeletal 2 epidermal (Cytokeratin-2e) (CK-2e) (Epithelial keratin-2e) (Keratin-2 epidermis) (Keratin-2e) (K2e) (Type-II keratin Kb2)	nuclei, secreted	1	1/4	0.044	0	1/6	0.044	0	0/4	0	0	nuclei	2	1/5	0.091	0	0/10	0	0	0/8	0	0	-0.047	0.044	0
both	Q6P6Q2	Keratin, type II cytoskeletal 5 (Cytokeratin-5) (CK-5) (Keratin-5) (K5) (Type-II keratin Kb5)	cytoplasm	1	0/4	0	0	0/6	0	0	1/4	0.055	0	nuclei, cytoplasm	2	2/5	0.084	0.029	0/10	0	0	3/8	0.055	0	-0.084	0	0
both	Q4FZU2	Keratin, type II cytoskeletal 6A (Cytokeratin-6A) (CK-6A) (Keratin-6A) (K6A) (Type-II keratin Kb6)	nuclei, secreted, cytoplasm	6	3/4	0.178	0.091	1/6	0.113	0	3/4	0.155	0.059	nuclei, secreted, cytoplasm	7	5/5	0.163	0.047	3/10	0.154	0.029	5/8	0.138	0.03	0.015	-0.041	0.017
both	Q6IG03	Keratin, type II cytoskeletal 73 (Cytokeratin-73) (CK-73) (Keratin-73) (K73) (Type II inner root sheath-specific keratin-K6irs3) (Type-II keratin Kb36)	cytoplasm	3	0/4	0	0	0/6	0	0	2/4	0.107	0.055	cytoplasm	2	0/5	0	0	0/10	0	0	1/8	0.105	0	0	0	0.002
both	Q6IG05	Keratin, type II cytoskeletal 75 (Cytokeratin-75) (CK-75) (Keratin-6 hair follicle) (Keratin-75) (K75) (Type II keratin-K6hf) (Type-II keratin Kb18)	cytoplasm	1	0/4	0	0	0/6	0	0	1/4	0.059	0	nuclei, cytoplasm	4	2/5	0.091	0.031	0/10	0	0	1/8	0.189	0	-0.091	0	-0.13
both	Q10758	Keratin, type II cytoskeletal 8 (Cytokeratin-8) (CK-8) (Keratin-8) (K8) (Cytokeratin endo A) (Type-II keratin Kb8)	nuclei, cytoplasm	21	3/4	0.635	0.405	0/6	0	0	2/4	0.08	0.028	nuclei, secreted, cytoplasm	36	5/5	1.184	0.824	2/10	0.109	0.057	4/8	0.053	0	-0.549	-0.109	0.027
both	Q02974	Ketohexokinase (Hepatic fructokinase)	nuclei, secreted, cytoplasm	7	1/4	0.101	0	2/6	0.101	0	4/4	0.37	0.107	secreted, cytoplasm	12	0/5	0	0	7/10	0.283	0.243	8/8	0.324	0.131	0.101	-0.182	0.046
both	Q6QLM7	Kinesin heavy chain isoform 5A (Kinesin heavy chain neuron-specific 1) (Neuronal kinesin heavy chain) (NKHC)	cytoplasm	1	0/4	0	0	0/6	0	0	2/4	0.029	0	cytoplasm	1	0/5	0	0	0/10	0	0	2/8	0.029	0	0	0	0
reference	Q2PQA9	Kinesin-1 heavy chain (Conventional kinesin heavy chain) (Ubiquitous kinesin heavy chain) (UKHC)		0	0/4	0	0	0/6	0	0	0/4	0	0	cytoplasm	2	0/5	0	0	0/10	0	0	1/8	0.06	0	0	0	-0.06
both	Q4KLL9	Kinesin-like protein KIF18B	nuclei	1	2/4	0.041	0	0/6	0	0	0/4	0	0	cytoplasm	1	0/5	0	0	0/10	0	0	1/8	0.041	0	0.041	0	-0.041
both	O55165	Kinesin-like protein KIF3C	secreted	1	0/4	0	0	3/6	0.038	0	0/4	0	0	secreted	1	0/5	0	0	3/10	0.038	0	0/8	0	0	0	0	0
both	Q6AYL9	Kinetochore protein Nuf2 (Cell division cycle-associated protein 1)	secreted	1	0/4	0	0	1/6	0.061	0	0/4	0	0	secreted	1	0/5	0	0	2/10	0.061	0	0/8	0	0	0	0	0
reference	Q99MG9	Kv channel-interacting protein 4 (KChIP4) (A-type potassium channel modulatory protein 4) (Potassium channel-interacting protein 4)		0	0/4	0	0	0/6	0	0	0/4	0	0	nuclei	1	1/5	0.122	0	0/10	0	0	0/8	0	0	-0.122	0	0
both	Q64602	Kynurenine/alpha-aminoadipate aminotransferase, mitochondrial (KAT/AadAT) (Kynurenine aminotransferase II) (Kynurenine--oxoglutarate aminotransferase II) (Kynurenine--oxoglutarate transaminase II) (2-aminoadipate transaminase) (2-aminoadipate aminotransfe	nuclei, cytoplasm	6	1/4	0.083	0	0/6	0	0	4/4	0.271	0.071	cytoplasm	6	0/5	0	0	0/10	0	0	7/8	0.301	0.093	0.083	0	-0.03
both	Q08415	Kynurenine--oxoglutarate transaminase 1, mitochondrial (Kynurenine--oxoglutarate transaminase I) (Kynurenine aminotransferase I) (KATI) (Glutamine--phenylpyruvate transaminase) (Glutamine transaminase K) (GTK) (Cysteine-S-conjugate beta-lyase)	cytoplasm	1	0/4	0	0	0/6	0	0	4/4	0.096	0	cytoplasm	2	0/5	0	0	0/10	0	0	5/8	0.096	0	0	0	0
both	Q58FK9	Kynurenine--oxoglutarate transaminase 3 (Kynurenine--oxoglutarate transaminase III) (Kynurenine aminotransferase III) (KATIII) (Cysteine-S-conjugate beta-lyase 2) (Kynurenine--glyoxylate transaminase)	cytoplasm	3	0/4	0	0	0/6	0	0	4/4	0.156	0.059	secreted, cytoplasm	5	0/5	0	0	1/10	0.075	0	4/8	0.136	0.069	0	-0.075	0.02
both	Q6P7Q4	Lactoylglutathione lyase (Methylglyoxalase) (Aldoketomutase) (Glyoxalase I) (Glx I) (Ketone-aldehyde mutase) (S-D-lactoylglutathione methylglyoxal lyase)	cytoplasm	8	0/4	0	0	0/6	0	0	4/4	0.795	0.581	secreted, cytoplasm	9	0/5	0	0	1/10	1.276	0	7/8	1.079	0.644	0	-1.276	-0.284
analysis	Q62733	Lamina-associated polypeptide 2, isoform beta (Thymopoietin isoform beta) (TP beta)	nuclei	2	1/4	0.145	0	0/6	0	0	0/4	0	0		0	0/5	0	0	0/10	0	0	0/8	0	0	0.145	0	0
both	O08984	Lamin-B receptor (Integral nuclear envelope inner membrane protein) (NBP60)	secreted	1	0/4	0	0	1/6	0.068	0	0/4	0	0	cytoplasm	1	0/5	0	0	0/10	0	0	1/8	0.068	0	0	0.068	-0.068
analysis	Q5XI01	La-related protein 7 (La ribonucleoprotein domain family member 7)	cytoplasm	1	0/4	0	0	0/6	0	0	1/4	0.051	0		0	0/5	0	0	0/10	0	0	0/8	0	0	0	0	0.051
analysis	Q6MG49	Large proline-rich protein BAG6 (BCL2-associated athanogene 6) (HLA-B-associated transcript 3)	secreted	1	0/4	0	0	1/6	0.054	0	0/4	0	0		0	0/5	0	0	0/10	0	0	0/8	0	0	0	0.054	0
both	Q9JI61	Lecithin retinol acyltransferase (Phosphatidylcholine--retinol O-acyltransferase)	cytoplasm	1	0/4	0	0	0/6	0	0	1/4	0.145	0	cytoplasm	2	0/5	0	0	0/10	0	0	1/8	0.311	0	0	0	-0.166
reference	Q9R0J8	Legumain (Asparaginyl endopeptidase) (Protease, cysteine 1)		0	0/4	0	0	0/6	0	0	0/4	0	0	cytoplasm	1	0/5	0	0	0/10	0	0	1/8	0.089	0	0	0	-0.089
both	Q5XIN6	LETM1 and EF-hand domain-containing protein 1, mitochondrial (Leucine zipper-EF-hand-containing transmembrane protein 1)	nuclei, secreted, cytoplasm	6	1/4	0.042	0	1/6	0.042	0	3/4	0.086	0.036	nuclei, cytoplasm	6	2/5	0.042	0	0/10	0	0	5/8	0.086	0.04	0	0.042	0
both	Q5SGE0	Leucine-rich PPR motif-containing protein, mitochondrial (130 kDa leucine-rich protein) (LRP 130) (Leucine rich protein 157) (rLRP157)	nuclei, cytoplasm	13	3/4	0.204	0.029	0/6	0	0	2/4	0.019	0	nuclei, secreted, cytoplasm	22	5/5	0.219	0.075	1/10	0.019	0	3/8	0.046	0.025	-0.015	-0.019	-0.027
analysis	Q6AYL8	Leucine-rich repeat and IQ domain-containing protein 3 (Leucine-rich repeat-containing protein 44)	nuclei	1	1/4	0.038	0	0/6	0	0	0/4	0	0		0	0/5	0	0	0/10	0	0	0/8	0	0	0.038	0	0
both	Q66HF9	Leucine-rich repeat flightless-interacting protein 1 (LRR FLII-interacting protein 1)	nuclei, cytoplasm	1	1/4	0.046	0	0/6	0	0	2/4	0.046	0	nuclei	1	1/5	0.046	0	0/10	0	0	0/8	0	0	0	0	0.046
analysis	Q6AYI5	Leucine-rich repeat protein SHOC-2 (Protein soc-2 homolog) (Protein sur-8 homolog)	cytoplasm	1	0/4	0	0	0/6	0	0	1/4	0.07	0		0	0/5	0	0	0/10	0	0	0/8	0	0	0	0	0.07
both	B1H234	Leucine-rich repeat transmembrane protein FLRT3 (Fibronectin-like domain-containing leucine-rich transmembrane protein 3)	secreted, cytoplasm	1	0/4	0	0	1/6	0.048	0	1/4	0.048	0	secreted, cytoplasm	2	0/5	0	0	4/10	0.048	0	1/8	0.048	0	0	0	0
reference	Q8R5M3	Leucine-rich repeat-containing protein 15 (Leucine-rich repeat protein induced by beta-amyloid) (rLib)		0	0/4	0	0	0/6	0	0	0/4	0	0	cytoplasm	1	0/5	0	0	0/10	0	0	1/8	0.093	0	0	0	-0.093
both	Q5RJR8	Leucine-rich repeat-containing protein 59 (Protein p34)	nuclei, cytoplasm	6	3/4	0.538	0.066	0/6	0	0	1/4	0.096	0	nuclei	5	2/5	0.382	0.064	0/10	0	0	0/8	0	0	0.156	0	0.096
analysis	Q5U308	Leucine-rich repeat-containing protein 8D (Leucine-rich repeat-containing protein 5)	cytoplasm	1	0/4	0	0	0/6	0	0	1/4	0.04	0		0	0/5	0	0	0/10	0	0	0/8	0	0	0	0	0.04
reference	Q4G075	Leukocyte elastase inhibitor A (Serine protease inhibitor EIA) (Serpin B1a)		0	0/4	0	0	0/6	0	0	0/4	0	0	cytoplasm	1	0/5	0	0	0/10	0	0	1/8	0.101	0	0	0	-0.101
reference	P30349	Leukotriene A-4 hydrolase (LTA-4 hydrolase) (Leukotriene A(4) hydrolase)		0	0/4	0	0	0/6	0	0	0/4	0	0	secreted, cytoplasm	4	0/5	0	0	1/10	0.049	0	2/8	0.102	0.053	0	-0.049	-0.102
reference	Q99MZ8	LIM and SH3 domain protein 1 (LASP-1)		0	0/4	0	0	0/6	0	0	0/4	0	0	nuclei	1	1/5	0.122	0	0/10	0	0	0/8	0	0	-0.122	0	0
analysis	P36198	LIM/homeobox protein Lhx2 (Homeobox protein LH-2)	cytoplasm	1	0/4	0	0	0/6	0	0	1/4	0.083	0		0	0/5	0	0	0/10	0	0	0/8	0	0	0	0	0.083
analysis	P61376	LIM/homeobox protein Lhx5 (LIM homeobox protein 5) (Homeobox protein LIM-2)	nuclei	1	1/4	0.105	0	0/6	0	0	0/4	0	0		0	0/5	0	0	0/10	0	0	0/8	0	0	0.105	0	0
reference	A1L1J9	Lipase maturation factor 2		0	0/4	0	0	0/6	0	0	0/4	0	0	cytoplasm	1	0/5	0	0	0/10	0	0	1/8	0.077	0	0	0	-0.077
both	Q63313	Lipopolysaccharide-binding protein (LBP)	cytoplasm	1	0/4	0	0	0/6	0	0	1/4	0.083	0	cytoplasm	1	0/5	0	0	0/10	0	0	3/8	0.083	0	0	0	0
both	Q91Z79	Liprin-alpha-3 (Protein tyrosine phosphatase receptor type f polypeptide-interacting protein alpha-3) (PTPRF-interacting protein alpha-3)	secreted	1	0/4	0	0	2/6	0.024	0	0/4	0	0	secreted, cytoplasm	2	0/5	0	0	1/10	0.024	0	1/8	0.024	0	0	0	-0.024
analysis	Q91Z80	Liprin-alpha-4 (Protein tyrosine phosphatase receptor type f polypeptide-interacting protein alpha-4) (PTPRF-interacting protein alpha-4)	cytoplasm	1	0/4	0	0	0/6	0	0	1/4	0.028	0		0	0/5	0	0	0/10	0	0	0/8	0	0	0	0	0.028
both	P10959	Liver carboxylesterase 1 (Carboxyesterase ES-1) (E1) (ES-THET) (Esterase-2) (Retinyl ester hydrolase) (REH) (Neutral retinyl ester hydrolase) (NREH)	secreted, cytoplasm	2	0/4	0	0	2/6	0.08	0	1/4	0.08	0	secreted, cytoplasm	7	0/5	0	0	5/10	0.186	0.067	3/8	0.08	0	0	-0.106	0
both	Q63108	Liver carboxylesterase 3 (Carboxyesterase ES-3) (pI 5.5 esterase) (ES-HTEL)	cytoplasm	3	0/4	0	0	0/6	0	0	4/4	0.181	0.069	secreted, cytoplasm	7	0/5	0	0	2/10	0.086	0	6/8	0.217	0.111	0	-0.086	-0.036
both	Q64573	Liver carboxylesterase 4 (Carboxyesterase ES-4) (Microsomal palmitoyl-CoA hydrolase) (Kidney microsomal carboxylesterase)	nuclei, cytoplasm	7	1/4	0.07	0	0/6	0	0	4/4	0.366	0.167	secreted, cytoplasm	11	0/5	0	0	1/10	0.07	0	8/8	0.441	0.207	0.07	-0.07	-0.075
both	Q63010	Liver carboxylesterase B-1 (Liver microsomal carboxylesterase)	nuclei, cytoplasm	4	1/4	0.066	0	0/6	0	0	3/4	0.213	0.063	cytoplasm	7	0/5	0	0	0/10	0	0	7/8	0.243	0.155	0.066	0	-0.03
both	P04642	L-lactate dehydrogenase A chain (LDH-A) (LDH muscle subunit) (LDH-M)	nuclei, secreted, cytoplasm	20	3/4	0.204	0.046	3/6	0.207	0.088	4/4	1.276	0.759	nuclei, secreted, cytoplasm	33	4/5	0.127	0.045	8/10	0.698	0.958	8/8	1.298	0.412	0.077	-0.491	-0.022
both	P42123	L-lactate dehydrogenase B chain (LDH-B) (LDH heart subunit) (LDH-H)	secreted, cytoplasm	2	0/4	0	0	1/6	0.212	0	1/4	0.101	0	cytoplasm	4	0/5	0	0	0/10	0	0	1/8	0.468	0	0	0.212	-0.367
both	P19629	L-lactate dehydrogenase C chain (LDH-C) (LDH testis subunit) (LDH-X)	cytoplasm	1	0/4	0	0	0/6	0	0	1/4	0.096	0	cytoplasm	1	0/5	0	0	0/10	0	0	1/8	0.096	0	0	0	0
both	Q3MIB4	Lon protease homolog 2, peroxisomal (Lon protease-like protein 2) (Lon protease 2) (Peroxisomal Lon protease)	nuclei, cytoplasm	4	3/4	0.084	0	0/6	0	0	1/4	0.041	0	nuclei, cytoplasm	3	2/5	0.041	0	0/10	0	0	1/8	0.041	0	0.043	0	0
both	Q924S5	Lon protease homolog, mitochondrial (Lon protease-like protein) (LONP) (Mitochondrial ATP-dependent protease Lon) (Serine protease 15)	nuclei, cytoplasm	12	3/4	0.129	0.035	0/6	0	0	4/4	0.142	0.059	nuclei, cytoplasm	21	5/5	0.246	0.165	0/10	0	0	7/8	0.148	0.062	-0.117	0	-0.006
both	P15650	Long-chain specific acyl-CoA dehydrogenase, mitochondrial (LCAD)	nuclei, secreted, cytoplasm	13	2/4	0.319	0.242	1/6	0.077	0	4/4	0.548	0.216	nuclei, cytoplasm	15	2/5	0.212	0.134	0/10	0	0	8/8	0.477	0.199	0.107	0.077	0.071
both	P18163	Long-chain-fatty-acid--CoA ligase 1 (Long-chain acyl-CoA synthetase 1) (LACS 1) (Long-chain-fatty-acid--CoA ligase, liver isozyme)	nuclei, cytoplasm	23	2/4	0.228	0.135	0/6	0	0	4/4	0.603	0.3	nuclei, cytoplasm	27	3/5	0.109	0.023	0/10	0	0	8/8	0.673	0.347	0.119	0	-0.07
both	O88813	Long-chain-fatty-acid--CoA ligase 5 (Long-chain acyl-CoA synthetase 5) (LACS 5)	nuclei, cytoplasm	2	1/4	0.046	0	0/6	0	0	1/4	0.046	0	nuclei	2	3/5	0.046	0	0/10	0	0	0/8	0	0	0	0	0.046
reference	Q63203	Low affinity immunoglobulin gamma Fc region receptor II (Fc-gamma RII) (FcRII) (IgG Fc receptor II beta)		0	0/4	0	0	0/6	0	0	0/4	0	0	cytoplasm	3	0/5	0	0	0/10	0	0	1/8	0.468	0	0	0	-0.468
both	P41498	Low molecular weight phosphotyrosine protein phosphatase (LMW-PTPase) (Low molecular weight cytosolic acid phosphatase)	cytoplasm	6	0/4	0	0	0/6	0	0	4/4	0.722	0.226	secreted, cytoplasm	6	0/5	0	0	1/10	0.638	0	7/8	0.519	0.297	0	-0.638	0.203
analysis	Q9QYP1	Low-density lipoprotein receptor-related protein 4 (LRP-4) (Multiple epidermal growth factor-like domains 7)	nuclei	1	1/4	0.02	0	0/6	0	0	0/4	0	0		0	0/5	0	0	0/10	0	0	0/8	0	0	0.02	0	0
both	P09367	L-serine dehydratase/L-threonine deaminase (L-serine deaminase) (SDH) (L-threonine dehydratase) (TDH)	cytoplasm	9	0/4	0	0	0/6	0	0	4/4	0.744	0.206	secreted, cytoplasm	10	0/5	0	0	1/10	0.11	0	7/8	0.589	0.257	0	-0.11	0.155
both	P38656	Lupus La protein homolog (La autoantigen homolog) (La ribonucleoprotein)	nuclei	3	4/4	0.097	0.059	0/6	0	0	0/4	0	0	nuclei	4	3/5	0.177	0.069	0/10	0	0	0/8	0	0	-0.08	0	0
both	Q920P0	L-xylulose reductase (XR) (Dicarbonyl/L-xylulose reductase)	cytoplasm	6	0/4	0	0	0/6	0	0	4/4	0.727	0.165	nuclei, secreted, cytoplasm	8	1/5	0.145	0	1/10	1.581	0	8/8	0.423	0.238	-0.145	-1.581	0.304
analysis	A1A5Q5	Lysine-specific demethylase 4D (JmjC domain-containing histone demethylation protein 3D) (Jumonji domain-containing protein 2D)	secreted	1	0/4	0	0	1/6	0.077	0	0/4	0	0		0	0/5	0	0	0/10	0	0	0/8	0	0	0	0.077	0
reference	Q64194	Lysosomal acid lipase/cholesteryl ester hydrolase (Acid cholesteryl ester hydrolase) (Cholesteryl esterase) (Lipase A) (Sterol esterase)		0	0/4	0	0	0/6	0	0	0/4	0	0	cytoplasm	2	0/5	0	0	0/10	0	0	2/8	0.172	0.061	0	0	-0.172
analysis	P20611	Lysosomal acid phosphatase (LAP)	cytoplasm	1	0/4	0	0	0/6	0	0	1/4	0.116	0		0	0/5	0	0	0/10	0	0	0/8	0	0	0	0	0.116
reference	Q6P7A9	Lysosomal alpha-glucosidase (Acid maltase)		0	0/4	0	0	0/6	0	0	0/4	0	0	nuclei	1	1/5	0.051	0	0/10	0	0	0/8	0	0	-0.051	0	0
reference	P27615	Lysosome membrane protein 2 (85 kDa lysosomal membrane sialoglycoprotein) (LGP85) (CD36 antigen-like 2) (Lysosome membrane protein II) (LIMP II) (Scavenger receptor class B member 2)		0	0/4	0	0	0/6	0	0	0/4	0	0	cytoplasm	2	0/5	0	0	0/10	0	0	2/8	0.086	0	0	0	-0.086
reference	P14562	Lysosome-associated membrane glycoprotein 1 (LAMP-1) (120 kDa lysosomal membrane glycoprotein) (LGP-120) (CD107 antigen-like family member A)		0	0/4	0	0	0/6	0	0	0/4	0	0	cytoplasm	5	0/5	0	0	0/10	0	0	1/8	0.585	0	0	0	-0.585
both	P17046	Lysosome-associated membrane glycoprotein 2 (Lysosome-associated membrane protein 2) (Lysosomal membrane glycoprotein type B) (LGP-B) (LGP-96) (LGP-110) (CD107 antigen-like family member B)	cytoplasm	2	0/4	0	0	0/6	0	0	4/4	0.134	0.05	cytoplasm	3	0/5	0	0	0/10	0	0	7/8	0.157	0.089	0	0	-0.023
both	Q8K4G6	MACRO domain-containing protein 1 (Protein LRP16)	cytoplasm	1	0/4	0	0	0/6	0	0	1/4	0.11	0	cytoplasm	1	0/5	0	0	0/10	0	0	2/8	0.11	0	0	0	0
both	Q8JZQ0	Macrophage colony-stimulating factor 1 (CSF-1)	cytoplasm	1	0/4	0	0	0/6	0	0	1/4	0.068	0	cytoplasm	1	0/5	0	0	0/10	0	0	2/8	0.068	0	0	0	0
analysis	Q00495	Macrophage colony-stimulating factor 1 receptor (CSF-1-R) (Proto-oncogene c-Fms)	nuclei	1	1/4	0.043	0	0/6	0	0	0/4	0	0		0	0/5	0	0	0/10	0	0	0/8	0	0	0.043	0	0
reference	Q5RKJ1	Macrophage erythroblast attacher		0	0/4	0	0	0/6	0	0	0/4	0	0	cytoplasm	1	0/5	0	0	0/10	0	0	1/8	0.072	0	0	0	-0.072
both	P30904	Macrophage migration inhibitory factor (MIF) (Phenylpyruvate tautomerase) (L-dopachrome tautomerase) (L-dopachrome isomerase) (Glutathione-binding 13 kDa protein)	cytoplasm	2	0/4	0	0	0/6	0	0	4/4	1.154	0	secreted, cytoplasm	3	0/5	0	0	1/10	1.154	0	7/8	1.298	0.353	0	-1.154	-0.144
reference	Q9ET09	Magnesium transporter MRS2 homolog, mitochondrial (MRS2-like protein)		0	0/4	0	0	0/6	0	0	0/4	0	0	cytoplasm	1	0/5	0	0	0/10	0	0	1/8	0.07	0	0	0	-0.07
both	P02761	Major urinary protein (MUP) (Alpha-2u-globulin) (Alpha(2)-euglobulin) (Allergen Rat n I)	nuclei, secreted, cytoplasm	27	3/4	0.597	0.2	6/6	7.465	4.013	4/4	3.727	1.636	nuclei, secreted, cytoplasm	29	3/5	0.359	0	9/10	9.996	3.813	8/8	2.081	1.237	0.238	-2.531	1.646
both	Q62667	Major vault protein (MVP)	nuclei, cytoplasm	9	3/4	0.173	0.096	0/6	0	0	1/4	0.037	0	nuclei, cytoplasm	15	3/5	0.062	0.018	0/10	0	0	2/8	0.346	0.309	0.111	0	-0.309
both	O88989	Malate dehydrogenase, cytoplasmic (Cytosolic malate dehydrogenase)	secreted, cytoplasm	8	0/4	0	0	1/6	0.096	0	4/4	0.63	0.169	nuclei, secreted, cytoplasm	11	2/5	0.096	0	6/10	0.362	0.266	8/8	0.661	0.076	-0.096	-0.266	-0.031
both	P04636	Malate dehydrogenase, mitochondrial	nuclei, secreted, cytoplasm	20	3/4	0.67	0.077	3/6	0.561	0.575	4/4	2.433	0.501	nuclei, secreted, cytoplasm	23	4/5	0.973	0.448	7/10	0.583	0.405	8/8	2.202	0.495	-0.303	-0.022	0.231
both	Q5FVQ4	Malectin	nuclei	3	2/4	0.228	0.123	0/6	0	0	0/4	0	0	nuclei	3	1/5	0.35	0	0/10	0	0	0/8	0	0	-0.122	0	0
both	P57113	Maleylacetoacetate isomerase (MAAI) (GSTZ1-1) (Glutathione S-transferase zeta 1)	cytoplasm	1	0/4	0	0	0/6	0	0	3/4	1.154	0	secreted, cytoplasm	1	0/5	0	0	1/10	1.154	0	3/8	1.154	0	0	-1.154	0
both	Q4G009	Malignant T cell-amplified sequence 1 (MCT-1)	cytoplasm	1	0/4	0	0	0/6	0	0	1/4	0.194	0	cytoplasm	2	0/5	0	0	0/10	0	0	1/8	0.425	0	0	0	-0.231
both	Q920F5	Malonyl-CoA decarboxylase, mitochondrial (MCD)	nuclei	4	3/4	0.171	0.032	0/6	0	0	0/4	0	0	nuclei	5	2/5	0.196	0.071	0/10	0	0	0/8	0	0	-0.025	0	0
reference	Q9JJS8	Mannan-binding lectin serine protease 2 (Mannose-binding protein-associated serine protease 2) (MASP-2) (MBL-associated serine protease 2)		0	0/4	0	0	0/6	0	0	0/4	0	0	secreted	2	0/5	0	0	2/10	0.08	0.028	0/8	0	0	0	-0.08	0
reference	P19999	Mannose-binding protein A (MBP-A) (Mannan-binding protein)		0	0/4	0	0	0/6	0	0	0/4	0	0	secreted	1	0/5	0	0	2/10	0.136	0	0/8	0	0	0	-0.136	0
both	P08661	Mannose-binding protein C (MBP-C) (Mannan-binding protein) (Ra-reactive factor polysaccharide-binding component p28A) (RaRF p28A)	nuclei, secreted, cytoplasm	2	1/4	0.145	0	1/6	0.145	0	1/4	0.145	0	secreted	3	0/5	0	0	4/10	0.317	0.126	0/8	0	0	0.145	-0.172	0.145
both	O88941	Mannosyl-oligosaccharide glucosidase (Glycoprotein-processing glucosidase I)	nuclei, cytoplasm	2	1/4	0.046	0	0/6	0	0	1/4	0.046	0	cytoplasm	1	0/5	0	0	0/10	0	0	1/8	0.046	0	0.046	0	0
both	Q4G050	MAP kinase-interacting serine/threonine-protein kinase 1 (MAP kinase signal-integrating kinase 1) (Mnk1)	secreted	1	0/4	0	0	1/6	0.072	0	0/4	0	0	nuclei	1	1/5	0.072	0	0/10	0	0	0/8	0	0	-0.072	0.072	0
both	P43244	Matrin-3 (Nuclear scaffold protein p130/MAT3)	nuclei	8	2/4	0.263	0.097	0/6	0	0	0/4	0	0	nuclei	5	4/5	0.071	0.055	0/10	0	0	0/8	0	0	0.192	0	0
reference	Q5U2M8	Mediator of DNA damage checkpoint protein 1		0	0/4	0	0	0/6	0	0	0/4	0	0	nuclei	1	1/5	0.036	0	0/10	0	0	0/8	0	0	-0.036	0	0
analysis	Q4V8B3	Mediator of RNA polymerase II transcription subunit 24 (Mediator complex subunit 24) (Thyroid hormone receptor-associated protein 4)	cytoplasm	1	0/4	0	0	0/6	0	0	2/4	0.034	0		0	0/5	0	0	0/10	0	0	0/8	0	0	0	0	0.034
both	P08503	Medium-chain specific acyl-CoA dehydrogenase, mitochondrial (MCAD)	nuclei, cytoplasm	8	3/4	0.157	0.068	0/6	0	0	4/4	0.39	0.143	nuclei, cytoplasm	9	1/5	0.075	0	0/10	0	0	8/8	0.412	0.11	0.082	0	-0.022
both	B5DF51	Membrane magnesium transporter 1 (Transmembrane protein 32)	nuclei	1	1/4	0.292	0	0/6	0	0	0/4	0	0	nuclei	1	2/5	0.292	0	0/10	0	0	0/8	0	0	0	0	0
both	P70580	Membrane-associated progesterone receptor component 1 (Acidic 25 kDa protein) (25-DX) (Ventral midline antigen) (VEMA)	nuclei, cytoplasm	6	2/4	1.382	0.228	0/6	0	0	4/4	0.795	0.243	nuclei, secreted, cytoplasm	7	3/5	0.611	0.398	1/10	0.212	0	8/8	0.74	0.61	0.771	-0.212	0.055
analysis	P28826	Meprin A subunit beta (Endopeptidase-2) (Meprin B)	nuclei	1	1/4	0.07	0	0/6	0	0	0/4	0	0		0	0/5	0	0	0/10	0	0	0/8	0	0	0.07	0	0
analysis	Q63648	Merlin (Moesin-ezrin-radixin-like protein) (Neurofibromin-2) (Schwannomin)	nuclei	1	1/4	0.044	0	0/6	0	0	0/4	0	0		0	0/5	0	0	0/10	0	0	0/8	0	0	0.044	0	0
both	P0C5H9	Mesencephalic astrocyte-derived neurotrophic factor (Protein ARMET) (Arginine-rich protein)	nuclei, cytoplasm	6	2/4	0.563	0.138	0/6	0	0	4/4	0.797	0.253	nuclei, secreted, cytoplasm	5	3/5	0.363	0.239	1/10	0.194	0	7/8	0.477	0.213	0.2	-0.194	0.32
analysis	P35400	Metabotropic glutamate receptor 7 (mGluR7)	secreted	1	0/4	0	0	1/6	0.04	0	0/4	0	0		0	0/5	0	0	0/10	0	0	0/8	0	0	0	0.04	0
reference	Q4V8K1	Metalloreductase STEAP4 (Six-transmembrane epithelial antigen of prostate 4)		0	0/4	0	0	0/6	0	0	0/4	0	0	cytoplasm	13	0/5	0	0	0/10	0	0	1/8	1.712	0	0	0	-1.712
analysis	Q62599	Metastasis-associated protein MTA1	cytoplasm	1	0/4	0	0	0/6	0	0	1/4	0.04	0		0	0/5	0	0	0/10	0	0	0/8	0	0	0	0	0.04
reference	P38062	Methionine aminopeptidase 2 (MAP 2) (Initiation factor 2-associated 67 kDa glycoprotein) (Peptidase M 2) (p67eIF2) (p67)		0	0/4	0	0	0/6	0	0	0/4	0	0	cytoplasm	1	0/5	0	0	0/10	0	0	1/8	0.062	0	0	0	-0.062
both	Q9Z2Q4	Methionine synthase (5-methyltetrahydrofolate--homocysteine methyltransferase) (Vitamin-B12 dependent methionine synthase) (MS)	secreted, cytoplasm	1	0/4	0	0	2/6	0.027	0	1/4	0.027	0	secreted, cytoplasm	1	0/5	0	0	1/10	0.027	0	2/8	0.027	0	0	0	0
analysis	Q00566	Methyl-CpG-binding protein 2 (MeCp-2 protein)	nuclei	4	1/4	0.334	0	0/6	0	0	0/4	0	0		0	0/5	0	0	0/10	0	0	0/8	0	0	0.334	0	0
both	Q5XIT9	Methylcrotonoyl-CoA carboxylase beta chain, mitochondrial (MCCase subunit beta) (3-methylcrotonyl-CoA:carbon dioxide ligase subunit beta) (3-methylcrotonyl-CoA carboxylase non-biotin-containing subunit) (3-methylcrotonyl-CoA carboxylase 2)	nuclei, cytoplasm	7	2/4	0.115	0.06	0/6	0	0	3/4	0.156	0.076	nuclei, cytoplasm	9	2/5	0.113	0	0/10	0	0	3/8	0.156	0.076	0.002	0	0
both	Q5I0C3	Methylcrotonoyl-CoA carboxylase subunit alpha, mitochondrial (MCCase subunit alpha) (3-methylcrotonyl-CoA carboxylase 1) (3-methylcrotonyl-CoA:carbon dioxide ligase subunit alpha) (3-methylcrotonyl-CoA carboxylase biotin-containing subunit)	nuclei, secreted, cytoplasm	9	2/4	0.228	0.135	1/6	0.045	0	4/4	0.057	0.02	nuclei, secreted, cytoplasm	10	4/5	0.134	0.106	1/10	0.045	0	6/8	0.12	0.089	0.094	0	-0.063
both	Q02253	Methylmalonate-semialdehyde dehydrogenase [acylating], mitochondrial (Malonate-semialdehyde dehydrogenase [acylating]) (Aldehyde dehydrogenase family 6 member A1)	nuclei, cytoplasm	21	3/4	0.304	0.187	0/6	0	0	4/4	1.304	0.175	nuclei, cytoplasm	29	4/5	0.161	0.128	0/10	0	0	8/8	1.51	0.477	0.143	0	-0.206
both	Q5HZE4	Methylthioribose-1-phosphate isomerase (MTR-1-P isomerase) (S-methyl-5-thioribose-1-phosphate isomerase) (Translation initiation factor eIF-2B subunit alpha/beta/delta-like protein)	cytoplasm	1	0/4	0	0	0/6	0	0	1/4	0.11	0	cytoplasm	1	0/5	0	0	0/10	0	0	2/8	0.11	0	0	0	0
both	Q562C4	Methyltransferase-like protein 7B (Associated with lipid droplet protein 1) (ALDI)	cytoplasm	7	0/4	0	0	0/6	0	0	4/4	0.435	0.191	cytoplasm	5	0/5	0	0	0/10	0	0	7/8	0.253	0.145	0	0	0.182
both	P08011	Microsomal glutathione S-transferase 1 (Microsomal GST-1) (Microsomal GST-I)	nuclei, cytoplasm	9	3/4	2.323	0.382	0/6	0	0	4/4	3.696	1.568	nuclei, cytoplasm	8	4/5	3.11	1.926	0/10	0	0	8/8	1.945	1.184	-0.787	0	1.751
analysis	P15205	Microtubule-associated protein 1B (MAP-1B) (Neuraxin)	cytoplasm	1	0/4	0	0	0/6	0	0	1/4	0.016	0		0	0/5	0	0	0/10	0	0	0/8	0	0	0	0	0.016
analysis	Q6IMY1	Microtubule-associated tumor suppressor 1 homolog (Angiotensin-II type 2 receptor-interacting protein) (Mitochondrial tumor suppressor 1 homolog)	secreted	1	0/4	0	0	1/6	0.062	0	0/4	0	0		0	0/5	0	0	0/10	0	0	0/8	0	0	0	0.062	0
reference	Q66HG9	Mitochondrial antiviral-signaling protein (MAVS) (Interferon beta promoter stimulator protein 1) (IPS-1) (Virus-induced-signaling adapter) (VISA)		0	0/4	0	0	0/6	0	0	0/4	0	0	cytoplasm	1	0/5	0	0	0/10	0	0	1/8	0.096	0	0	0	-0.096
both	Q5HZE0	Mitochondrial carnitine/acylcarnitine carrier protein CACL (CACT-like) (Solute carrier family 25 member 29)	nuclei	2	2/4	0.19	0.068	0/6	0	0	0/4	0	0	nuclei	1	2/5	0.122	0	0/10	0	0	0/8	0	0	0.068	0	0
both	P84817	Mitochondrial fission 1 protein (FIS1 homolog) (rFis1) (Tetratricopeptide repeat protein 11) (TPR repeat protein 11)	nuclei, cytoplasm	3	1/4	0.212	0	0/6	0	0	4/4	0.481	0.201	nuclei, secreted, cytoplasm	3	3/5	0.212	0	1/10	0.468	0	4/8	0.34	0.128	0	-0.468	0.141
both	Q505J6	Mitochondrial glutamate carrier 2 (GC-2) (Glutamate/H(+) symporter 2) (Solute carrier family 25 member 18)	cytoplasm	1	0/4	0	0	0/6	0	0	1/4	0.105	0	nuclei, cytoplasm	2	1/5	0.105	0	0/10	0	0	3/8	0.105	0	-0.105	0	0
both	P62076	Mitochondrial import inner membrane translocase subunit Tim13	nuclei, cytoplasm	1	1/4	0.389	0	0/6	0	0	4/4	0.389	0	nuclei, cytoplasm	2	4/5	0.389	0	0/10	0	0	7/8	0.467	0.189	0	0	-0.078
reference	Q9JKW1	Mitochondrial import inner membrane translocase subunit Tim22		0	0/4	0	0	0/6	0	0	0/4	0	0	nuclei, cytoplasm	2	1/5	0.179	0	0/10	0	0	1/8	0.179	0	-0.179	0	-0.179
both	Q9WVA1	Mitochondrial import inner membrane translocase subunit Tim8 A (Deafness dystonia protein 1 homolog)	nuclei, cytoplasm	4	2/4	0.66	0.271	0/6	0	0	2/4	1.307	0.376	nuclei, cytoplasm	4	4/5	0.795	0.234	0/10	0	0	7/8	0.544	0.244	-0.135	0	0.763
both	P62078	Mitochondrial import inner membrane translocase subunit Tim8 B (Deafness dystonia protein 2 homolog)	cytoplasm	2	0/4	0	0	0/6	0	0	2/4	0.389	0	cytoplasm	1	0/5	0	0	0/10	0	0	1/8	0.389	0	0	0	0
analysis	Q9WV97	Mitochondrial import inner membrane translocase subunit Tim9	nuclei	1	1/4	0.292	0	0/6	0	0	0/4	0	0		0	0/5	0	0	0/10	0	0	0/8	0	0	0.292	0	0
analysis	Q62760	Mitochondrial import receptor subunit TOM20 homolog (Mitochondrial 20 kDa outer membrane protein) (Outer mitochondrial membrane receptor Tom20)	nuclei	1	2/4	0.334	0	0/6	0	0	0/4	0	0		0	0/5	0	0	0/10	0	0	0/8	0	0	0.334	0	0
reference	Q75Q41	Mitochondrial import receptor subunit TOM22 homolog (rTOM22) (Translocase of outer membrane 22 kDa subunit homolog)		0	0/4	0	0	0/6	0	0	0/4	0	0	nuclei	1	1/5	0.334	0	0/10	0	0	0/8	0	0	-0.334	0	0
both	Q3KR86	Mitochondrial inner membrane protein (Mitofilin)	nuclei, cytoplasm	4	3/4	0.116	0.025	0/6	0	0	3/4	0.135	0.051	nuclei, cytoplasm	4	5/5	0.099	0.033	0/10	0	0	3/8	0.099	0.042	0.017	0	0.036
both	Q5BJN5	Mitochondrial intermembrane space import and assembly protein 40 (Coiled-coil-helix-coiled-coil-helix domain-containing protein 4)	nuclei	1	1/4	0.389	0	0/6	0	0	0/4	0	0	nuclei	1	1/5	0.389	0	0/10	0	0	0/8	0	0	0	0	0
both	P20069	Mitochondrial-processing peptidase subunit alpha (Alpha-MPP) (P-55)	nuclei, cytoplasm	1	3/4	0.064	0	0/6	0	0	4/4	0.064	0	nuclei, cytoplasm	2	5/5	0.064	0	0/10	0	0	8/8	0.064	0	0	0	0
reference	Q03346	Mitochondrial-processing peptidase subunit beta (Beta-MPP) (P-52)		0	0/4	0	0	0/6	0	0	0/4	0	0	cytoplasm	1	0/5	0	0	0/10	0	0	1/8	0.077	0	0	0	-0.077
analysis	Q66H23	Mitoferrin-1 (Mitochondrial iron transporter 1) (Solute carrier family 25 member 37)	nuclei	1	1/4	0.11	0	0/6	0	0	0/4	0	0		0	0/5	0	0	0/10	0	0	0/8	0	0	0.11	0	0
reference	Q9WTY9	Mitogen-activated protein kinase 13 (MAP kinase 13) (Mitogen-activated protein kinase p38 delta) (MAP kinase p38 delta) (Stress-activated protein kinase 4)		0	0/4	0	0	0/6	0	0	0/4	0	0	nuclei	1	1/5	0.083	0	0/10	0	0	0/8	0	0	-0.083	0	0
both	P70618	Mitogen-activated protein kinase 14 (MAP kinase 14) (CRK1) (Mitogen-activated protein kinase p38 alpha) (MAP kinase p38 alpha)	nuclei	1	1/4	0.101	0	0/6	0	0	0/4	0	0	nuclei	1	1/5	0.101	0	0/10	0	0	0/8	0	0	0	0	0
reference	Q63454	Mitogen-activated protein kinase 4 (MAP kinase 4) (Extracellular signal-regulated kinase 4) (ERK-4) (MAP kinase isoform p63) (p63-MAPK) (MNK2)		0	0/4	0	0	0/6	0	0	0/4	0	0	nuclei	1	1/5	0.105	0	0/10	0	0	0/8	0	0	-0.105	0	0
reference	Q63796	Mitogen-activated protein kinase kinase kinase 12 (Dual leucine zipper bearing kinase) (DLK) (Leucine-zipper protein kinase) (ZPK) (MAPK-upstream kinase) (MUK) (Mixed lineage kinase)		0	0/4	0	0	0/6	0	0	0/4	0	0	cytoplasm	1	0/5	0	0	0/10	0	0	1/8	0.04	0	0	0	-0.04
both	Q5U204	Mitogen-activated protein kinase scaffold protein 1 (Mitogen-activated protein kinase kinase 1-interacting protein 1)	cytoplasm	1	0/4	0	0	0/6	0	0	3/4	0.259	0	nuclei, cytoplasm	1	1/5	0.259	0	0/10	0	0	5/8	0.259	0	-0.259	0	0
both	O35763	Moesin (Membrane-organizing extension spike protein)	nuclei	6	2/4	0.151	0	0/6	0	0	0/4	0	0	nuclei, secreted, cytoplasm	8	3/5	0.099	0.042	1/10	0.048	0	1/8	0.389	0	0.052	-0.048	-0.389
reference	Q63691	Monocyte differentiation antigen CD14 (Myeloid cell-specific leucine-rich glycoprotein)		0	0/4	0	0	0/6	0	0	0/4	0	0	nuclei, cytoplasm	2	1/5	0.145	0	0/10	0	0	2/8	0.145	0	-0.145	0	-0.145
analysis	Q8R431	Monoglyceride lipase (MGL) (Monoacylglycerol lipase) (MAGL)	cytoplasm	1	0/4	0	0	0/6	0	0	1/4	0.129	0		0	0/5	0	0	0/10	0	0	0/8	0	0	0	0	0.129
analysis	O88994	MOSC domain-containing protein 2, mitochondrial	nuclei	1	1/4	0.093	0	0/6	0	0	0/4	0	0		0	0/5	0	0	0/10	0	0	0/8	0	0	0.093	0	0
both	O88406	Mothers against decapentaplegic homolog 7 (Mothers against DPP homolog 7) (SMAD family member 7) (SMAD 7)	secreted, cytoplasm	1	0/4	0	0	2/6	0.083	0	1/4	0.083	0	secreted	1	0/5	0	0	3/10	0.083	0	0/8	0	0	0	0	0.083
both	Q9QYU4	Mu-crystallin homolog (CDK108)	cytoplasm	1	0/4	0	0	0/6	0	0	1/4	0.136	0	cytoplasm	1	0/5	0	0	0/10	0	0	3/8	0.136	0	0	0	0
reference	Q6Y306	Multidrug resistance-associated protein 9 (ATP-binding cassette sub-family C member 12)		0	0/4	0	0	0/6	0	0	0/4	0	0	cytoplasm	1	0/5	0	0	0/10	0	0	1/8	0.027	0	0	0	-0.027
both	P51583	Multifunctional protein ADE2	nuclei, cytoplasm	2	3/4	0.095	0.035	0/6	0	0	1/4	0.07	0	nuclei, cytoplasm	4	5/5	0.101	0.062	0/10	0	0	3/8	0.07	0	-0.006	0	0
both	Q9QYP0	Multiple epidermal growth factor-like domains protein 8 (Multiple EGF-like domains protein 8) (Epidermal growth factor-like protein 4) (EGF-like protein 4)	nuclei	1	1/4	0.017	0	0/6	0	0	0/4	0	0	nuclei	1	1/5	0.017	0	0/10	0	0	0/8	0	0	0	0	0
both	Q03626	Murinoglobulin-1 (Alpha-1 inhibitor 3 variant I) (Alpha-X protein)	nuclei, secreted, cytoplasm	47	1/4	0.026	0	6/6	0.588	0.396	2/4	0.128	0.102	secreted, cytoplasm	59	0/5	0	0	10/10	0.568	0.261	2/8	0.109	0.029	0.026	0.02	0.019
both	Q6IE52	Murinoglobulin-2	nuclei, secreted, cytoplasm	21	1/4	0.025	0	2/6	0.285	0.207	1/4	0.222	0	secreted, cytoplasm	34	0/5	0	0	6/10	0.403	0.141	2/8	0.065	0.04	0.025	-0.118	0.157
reference	P08485	Muscarinic acetylcholine receptor M4		0	0/4	0	0	0/6	0	0	0/4	0	0	cytoplasm	1	0/5	0	0	0/10	0	0	1/8	0.101	0	0	0	-0.101
both	O35821	Myb-binding protein 1A (PAR-interacting protein) (PIP)	nuclei	8	3/4	0.098	0.034	0/6	0	0	0/4	0	0	nuclei	1	1/5	0.026	0	0/10	0	0	0/8	0	0	0.072	0	0
analysis	P02688	Myelin basic protein S (MBP S)	nuclei	1	1/4	0.129	0	0/6	0	0	0/4	0	0		0	0/5	0	0	0/10	0	0	0/8	0	0	0.129	0	0
reference	Q6VBQ5	Myeloid-associated differentiation marker (Myeloid up-regulated protein)		0	0/4	0	0	0/6	0	0	0/4	0	0	cytoplasm	1	0/5	0	0	0/10	0	0	1/8	0.212	0	0	0	-0.212
analysis	P02600	Myosin light chain 1/3, skeletal muscle isoform (MLC1/MLC3) (Myosin light chain alkali 1/2) (Myosin light chain A1/A2)	nuclei	1	1/4	0.155	0	0/6	0	0	0/4	0	0		0	0/5	0	0	0/10	0	0	0/8	0	0	0.155	0	0
both	Q64119	Myosin light polypeptide 6 (Smooth muscle and nonmuscle myosin light chain alkali 6) (Myosin light chain alkali 3) (Myosin light chain A3) (Myosin light chain 3) (MLC-3) (17 kDa myosin light chain) (LC17)	nuclei, secreted, cytoplasm	7	4/4	0.886	0.657	1/6	0.194	0	4/4	0.519	0.31	nuclei, secreted, cytoplasm	7	5/5	0.849	0.593	1/10	0.425	0	7/8	0.359	0.105	0.037	-0.231	0.16
both	P18666	Myosin regulatory light chain 12B (Myosin RLC-B) (Myosin regulatory light chain 2-B, smooth muscle isoform) (MLC-2) (Myosin regulatory light chain 20 kDa) (MLC20) (Myosin regulatory light chain MRLC2)	nuclei	5	2/4	0.728	0.303	0/6	0	0	0/4	0	0	nuclei	4	2/5	0.612	0.419	0/10	0	0	0/8	0	0	0.116	0	0
both	P13832	Myosin regulatory light chain RLC-A (Myosin RLC-A) (Myosin regulatory light chain 2-A, smooth muscle isoform)	nuclei	3	1/4	0.778	0	0/6	0	0	0/4	0	0	nuclei, cytoplasm	5	1/5	1.154	0	0/10	0	0	1/8	0.212	0	-0.376	0	-0.212
both	Q9JLT0	Myosin-10 (Cellular myosin heavy chain, type B) (Myosin heavy chain 10) (Myosin heavy chain, non-muscle IIb) (Non-muscle myosin heavy chain B) (NMMHC-B) (Non-muscle myosin heavy chain IIb) (NMMHC II-b)	nuclei	4	3/4	0.028	0.012	0/6	0	0	0/4	0	0	nuclei, cytoplasm	10	2/5	0.05	0.036	0/10	0	0	1/8	0.087	0	-0.022	0	-0.087
analysis	P12847	Myosin-3 (Myosin heavy chain 3) (Myosin heavy chain, fast skeletal muscle, embryonic)	cytoplasm	1	0/4	0	0	0/6	0	0	1/4	0.014	0		0	0/5	0	0	0/10	0	0	0/8	0	0	0	0	0.014
reference	P02564	Myosin-7 (Myosin heavy chain 7) (Myosin heavy chain slow isoform) (MyHC-slow) (Myosin heavy chain, cardiac muscle beta isoform) (MyHC-beta)		0	0/4	0	0	0/6	0	0	0/4	0	0	nuclei	1	1/5	0.014	0	0/10	0	0	0/8	0	0	-0.014	0	0
both	Q62812	Myosin-9 (Cellular myosin heavy chain, type A) (Myosin heavy chain 9) (Myosin heavy chain, non-muscle IIa) (Non-muscle myosin heavy chain A) (NMMHC-A) (Non-muscle myosin heavy chain IIa) (NMMHC II-a)	nuclei	36	4/4	0.233	0.17	0/6	0	0	0/4	0	0	nuclei, cytoplasm	79	4/5	0.237	0.307	0/10	0	0	3/8	0.511	0.684	-0.004	0	-0.511
analysis	O88599	Myosin-binding protein H (MyBP-H) (H-protein)	cytoplasm	1	0/4	0	0	0/6	0	0	1/4	0.083	0		0	0/5	0	0	0/10	0	0	0/8	0	0	0	0	0.083
both	Q05096	Myosin-Ib (Myosin I alpha) (MMI-alpha) (Myosin heavy chain myr 1)	nuclei	7	3/4	0.084	0.024	0/6	0	0	0/4	0	0	nuclei, cytoplasm	5	3/5	0.046	0.013	0/10	0	0	1/8	0.055	0	0.038	0	-0.055
both	Q63355	Myosin-Ic (Myosin I beta) (MMI-beta) (Myosin heavy chain myr 2)	cytoplasm	1	0/4	0	0	0/6	0	0	1/4	0.027	0	cytoplasm	8	0/5	0	0	0/10	0	0	2/8	0.118	0.091	0	0	-0.091
analysis	Q63357	Myosin-Id (Myosin heavy chain myr 4)	nuclei	1	1/4	0.025	0	0/6	0	0	0/4	0	0		0	0/5	0	0	0/10	0	0	0/8	0	0	0.025	0	0
reference	Q63358	Myosin-IXb (Unconventional myosin-9b)		0	0/4	0	0	0/6	0	0	0/4	0	0	cytoplasm	1	0/5	0	0	0/10	0	0	2/8	0.014	0	0	0	-0.014
both	P62775	Myotrophin (Protein V-1) (Granule cell differentiation protein)	cytoplasm	3	0/4	0	0	0/6	0	0	4/4	0.525	0.303	secreted, cytoplasm	3	0/5	0	0	1/10	0.585	0	4/8	0.34	0.141	0	-0.585	0.185
reference	P30009	Myristoylated alanine-rich C-kinase substrate (MARCKS) (Protein kinase C substrate 80 kDa protein)		0	0/4	0	0	0/6	0	0	0/4	0	0	cytoplasm	5	0/5	0	0	0/10	0	0	1/8	1.154	0	0	0	-1.154
both	P30919	N(4)-(Beta-N-acetylglucosaminyl)-L-asparaginase (Glycosylasparaginase) (Aspartylglucosaminidase) (AGA) (N4-(N-acetyl-beta-glucosaminyl)-L-asparagine amidase)	cytoplasm	2	0/4	0	0	0/6	0	0	2/4	0.19	0.068	cytoplasm	4	0/5	0	0	0/10	0	0	3/8	0.213	0.065	0	0	-0.023
both	O08557	N(G),N(G)-dimethylarginine dimethylaminohydrolase 1 (Dimethylarginine dimethylaminohydrolase 1) (DDAHI) (Dimethylargininase-1)	cytoplasm	1	0/4	0	0	0/6	0	0	2/4	0.11	0	secreted, cytoplasm	1	0/5	0	0	1/10	0.11	0	1/8	0.11	0	0	-0.11	0
reference	Q9JJ40	Na(+)/H(+) exchange regulatory cofactor NHE-RF3 (NHERF-3) (C-terminal-linking and modulating protein) (Dietary Pi-regulated RNA-1) (Diphor-1) (Na(+)/H(+) exchanger regulatory factor 3) (Na/Pi cotransporter C-terminal-associated protein 1) (NaPi-Cap1) (PDZ		0	0/4	0	0	0/6	0	0	0/4	0	0	cytoplasm	2	0/5	0	0	0/10	0	0	2/8	0.056	0	0	0	-0.056
reference	Q32KJ6	N-acetylgalactosamine-6-sulfatase (Chondroitinsulfatase) (Chondroitinase) (Galactose-6-sulfate sulfatase) (N-acetylgalactosamine-6-sulfate sulfatase) (GalNAc6S sulfatase)		0	0/4	0	0	0/6	0	0	0/4	0	0	cytoplasm	4	0/5	0	0	0/10	0	0	1/8	0.311	0	0	0	-0.311
analysis	Q63035	NACHT, LRR and PYD domains-containing protein 6 (Angiotensin II/vasopressin receptor) (PYRIN-containing APAF1-like protein 5-like)	cytoplasm	1	0/4	0	0	0/6	0	0	1/4	0.039	0		0	0/5	0	0	0/10	0	0	0/8	0	0	0	0	0.039
both	P69060	N-acylneuraminate cytidylyltransferase (CMP-N-acetylneuraminic acid synthase) (CMP-NeuNAc synthase)	nuclei	8	3/4	0.392	0.075	0/6	0	0	0/4	0	0	nuclei	4	3/5	0.116	0.034	0/10	0	0	0/8	0	0	0.276	0	0
analysis	P05982	NAD(P)H dehydrogenase [quinone] 1 (Azoreductase) (DT-diaphorase) (DTD) (Menadione reductase) (NAD(P)H:quinone oxidoreductase 1) (Phylloquinone reductase) (Quinone reductase 1) (QR1)	cytoplasm	1	0/4	0	0	0/6	0	0	1/4	0.136	0		0	0/5	0	0	0/10	0	0	0/8	0	0	0	0	0.136
analysis	Q5RJQ4	NAD-dependent deacetylase sirtuin-2 (SIR2-like protein 2)	cytoplasm	1	0/4	0	0	0/6	0	0	1/4	0.101	0		0	0/5	0	0	0/10	0	0	0/8	0	0	0	0	0.101
both	Q561S0	NADH dehydrogenase [ubiquinone] 1 alpha subcomplex subunit 10, mitochondrial (NADH-ubiquinone oxidoreductase 42 kDa subunit) (Complex I-42kD) (CI-42kD)	nuclei, cytoplasm	7	2/4	0.083	0	0/6	0	0	4/4	0.129	0.081	nuclei, cytoplasm	5	5/5	0.159	0.113	0/10	0	0	6/8	0.127	0.045	-0.076	0	0.002
both	Q80W89	NADH dehydrogenase [ubiquinone] 1 alpha subcomplex subunit 11 (NADH-ubiquinone oxidoreductase subunit B14.7) (Complex I-B14.7) (CI-B14.7)	nuclei, cytoplasm	3	1/4	0.468	0	0/6	0	0	4/4	0.891	0.734	nuclei, cytoplasm	7	3/5	0.697	0.324	0/10	0	0	7/8	1.722	1.687	-0.229	0	-0.831
both	Q63362	NADH dehydrogenase [ubiquinone] 1 alpha subcomplex subunit 5 (NADH-ubiquinone oxidoreductase 13 kDa-B subunit) (Complex I-13kD-B) (CI-13kD-B) (Complex I subunit B13)	nuclei, cytoplasm	7	1/4	0.212	0	0/6	0	0	4/4	1.08	0.342	nuclei, cytoplasm	8	3/5	0.526	0.444	0/10	0	0	7/8	1.187	0.354	-0.314	0	-0.107
both	Q5BK63	NADH dehydrogenase [ubiquinone] 1 alpha subcomplex subunit 9, mitochondrial (Complex I-39kD) (CI-39kD) (NADH-ubiquinone oxidoreductase 39 kDa subunit)	cytoplasm	2	0/4	0	0	0/6	0	0	4/4	0.144	0.037	nuclei, cytoplasm	5	2/5	0.08	0	0/10	0	0	6/8	0.217	0.117	-0.08	0	-0.073
both	P19234	NADH dehydrogenase [ubiquinone] flavoprotein 2, mitochondrial (NADH-ubiquinone oxidoreductase 24 kDa subunit)	nuclei, cytoplasm	4	3/4	0.213	0.065	0/6	0	0	4/4	0.336	0.077	nuclei, cytoplasm	5	3/5	0.219	0.137	0/10	0	0	8/8	0.355	0.074	-0.006	0	-0.019
both	Q641Y2	NADH dehydrogenase [ubiquinone] iron-sulfur protein 2, mitochondrial (NADH-ubiquinone oxidoreductase 49 kDa subunit) (Complex I-49kD) (CI-49kD)	cytoplasm	1	0/4	0	0	0/6	0	0	3/4	0.064	0	secreted, cytoplasm	3	0/5	0	0	1/10	0.064	0	7/8	0.064	0	0	-0.064	0
both	Q5XIF3	NADH dehydrogenase [ubiquinone] iron-sulfur protein 4, mitochondrial (Complex I-18 kDa) (CI-18 kDa) (NADH-ubiquinone oxidoreductase 18 kDa subunit)	cytoplasm	1	0/4	0	0	0/6	0	0	2/4	0.166	0	nuclei, cytoplasm	4	2/5	0.359	0	0/10	0	0	3/8	0.306	0.198	-0.359	0	-0.14
both	P52504	NADH dehydrogenase [ubiquinone] iron-sulfur protein 6, mitochondrial (NADH-ubiquinone oxidoreductase 13 kDa-A subunit) (Complex I-13kD-A) (CI-13kD-A)	cytoplasm	2	0/4	0	0	0/6	0	0	3/4	0.329	0.135	cytoplasm	1	0/5	0	0	0/10	0	0	1/8	0.233	0	0	0	0.096
both	P20070	NADH-cytochrome b5 reductase 3 (Cytochrome b5 reductase) (Diaphorase-1)	nuclei, cytoplasm	7	1/4	0.096	0	0/6	0	0	4/4	0.454	0.156	cytoplasm	6	0/5	0	0	0/10	0	0	6/8	0.33	0.19	0.096	0	0.124
both	Q66HF1	NADH-ubiquinone oxidoreductase 75 kDa subunit, mitochondrial	nuclei, cytoplasm	11	1/4	0.091	0	0/6	0	0	4/4	0.313	0.063	nuclei, cytoplasm	20	3/5	0.246	0.088	0/10	0	0	8/8	0.422	0.137	-0.155	0	-0.109
reference	P05508	NADH-ubiquinone oxidoreductase chain 4 (NADH dehydrogenase subunit 4)		0	0/4	0	0	0/6	0	0	0/4	0	0	cytoplasm	1	0/5	0	0	0/10	0	0	1/8	0.179	0	0	0	-0.179
both	P13697	NADP-dependent malic enzyme (NADP-ME) (Malic enzyme 1)	nuclei, cytoplasm	4	1/4	0.059	0	0/6	0	0	3/4	0.059	0	cytoplasm	6	0/5	0	0	0/10	0	0	5/8	0.11	0.048	0.059	0	-0.051
both	P56522	NADPH:adrenodoxin oxidoreductase, mitochondrial (AR) (Ferredoxin--NADP(+) reductase) (Ferredoxin reductase)	cytoplasm	1	0/4	0	0	0/6	0	0	1/4	0.062	0	cytoplasm	1	0/5	0	0	0/10	0	0	1/8	0.062	0	0	0	0
both	P00388	NADPH--cytochrome P450 reductase (CPR)	nuclei, cytoplasm	6	3/4	0.136	0.116	0/6	0	0	4/4	0.082	0.028	nuclei, cytoplasm	9	3/5	0.092	0.055	0/10	0	0	8/8	0.128	0.085	0.044	0	-0.046
reference	Q71UE8	NEDD8 (Ubiquitin-like protein NEDD8) (Neddylin)		0	0/4	0	0	0/6	0	0	0/4	0	0	cytoplasm	3	0/5	0	0	0/10	0	0	2/8	0.79	0.205	0	0	-0.79
both	Q5FVL2	Neighbor of COX4	nuclei	2	1/4	0.359	0	0/6	0	0	0/4	0	0	nuclei	3	1/5	0.585	0	0/10	0	0	0/8	0	0	-0.226	0	0
reference	O08721	Netrin receptor UNC5A (Protein unc-5 homolog 1) (Protein unc-5 homolog A)		0	0/4	0	0	0/6	0	0	0/4	0	0	cytoplasm	1	0/5	0	0	0/10	0	0	1/8	0.044	0	0	0	-0.044
reference	O35867	Neurabin-1 (Neurabin-I) (Neural tissue-specific F-actin-binding protein I) (PP1bp175) (Protein phosphatase 1 regulatory subunit 9A) (p180)		0	0/4	0	0	0/6	0	0	0/4	0	0	cytoplasm	1	0/5	0	0	0/10	0	0	1/8	0.034	0	0	0	-0.034
both	P19527	Neurofilament light polypeptide (NF-L) (68 kDa neurofilament protein) (Neurofilament triplet L protein)	nuclei	1	1/4	0.049	0	0/6	0	0	0/4	0	0	cytoplasm	1	0/5	0	0	0/10	0	0	1/8	0.049	0	0.049	0	-0.049
both	P42676	Neurolysin, mitochondrial (Neurotensin endopeptidase) (Mitochondrial oligopeptidase M) (Microsomal endopeptidase) (MEP)	cytoplasm	2	0/4	0	0	0/6	0	0	3/4	0.046	0	cytoplasm	4	0/5	0	0	0/10	0	0	7/8	0.06	0.022	0	0	-0.014
analysis	P02683	Neuron-specific protein family member 1 (Brain neuron cytoplasmic protein 1/2)	cytoplasm	1	0/4	0	0	0/6	0	0	1/4	0.212	0		0	0/5	0	0	0/10	0	0	0/8	0	0	0	0	0.212
reference	Q9EQD2	Neuropeptide FF receptor 2 (G-protein coupled receptor 74) (Neuropeptide G-protein coupled receptor)		0	0/4	0	0	0/6	0	0	0/4	0	0	nuclei	1	1/5	0.145	0	0/10	0	0	0/8	0	0	-0.145	0	0
both	P30152	Neutrophil gelatinase-associated lipocalin (NGAL) (Alpha-2-microglobulin-related protein) (Alpha-2U globulin-related protein) (Lipocalin-2) (p25)	secreted	2	0/4	0	0	1/6	0.468	0	0/4	0	0	secreted	1	0/5	0	0	1/10	0.212	0	0/8	0	0	0	0.256	0
both	P55770	NHP2-like protein 1 (High mobility group-like nuclear protein 2 homolog 1) (OTK27) (U4/U6.U5 tri-snRNP 15.5 kDa protein)	nuclei	1	1/4	0.233	0	0/6	0	0	0/4	0	0	nuclei	3	4/5	0.393	0.278	0/10	0	0	0/8	0	0	-0.16	0	0
analysis	Q9JIL9	Nibrin (Nijmegen breakage syndrome protein 1 homolog)	cytoplasm	1	0/4	0	0	0/6	0	0	1/4	0.046	0		0	0/5	0	0	0/10	0	0	0/8	0	0	0	0	0.046
both	Q5XIA1	Nicalin (Nicastrin-like protein)	nuclei	1	2/4	0.075	0	0/6	0	0	0/4	0	0	nuclei	1	2/5	0.075	0	0/10	0	0	0/8	0	0	0	0	0
reference	Q8CGU6	Nicastrin		0	0/4	0	0	0/6	0	0	0/4	0	0	cytoplasm	2	0/5	0	0	0/10	0	0	1/8	0.116	0	0	0	-0.116
both	Q80Z29	Nicotinamide phosphoribosyltransferase (NAmPRTase) (Pre-B-cell colony-enhancing factor 1 homolog) (PBEF) (Visfatin)	cytoplasm	2	0/4	0	0	0/6	0	0	2/4	0.066	0	cytoplasm	3	0/5	0	0	0/10	0	0	5/8	0.066	0	0	0	0
both	Q6XQN1	Nicotinate phosphoribosyltransferase (NAPRTase) (Nicotinate phosphoribosyltransferase domain-containing protein 1)	cytoplasm	1	0/4	0	0	0/6	0	0	3/4	0.08	0	secreted, cytoplasm	1	0/5	0	0	1/10	0.08	0	4/8	0.08	0	0	-0.08	0
both	Q5I0M2	Nicotinate-nucleotide pyrophosphorylase [carboxylating] (Quinolinate phosphoribosyltransferase [decarboxylating]) (QAPRTase)	cytoplasm	1	0/4	0	0	0/6	0	0	1/4	0.179	0	secreted, cytoplasm	3	0/5	0	0	1/10	0.179	0	5/8	0.221	0.084	0	-0.179	-0.042
analysis	P08460	Nidogen-1 (NID-1) (Entactin)	secreted	1	0/4	0	0	1/6	0.155	0	0/4	0	0		0	0/5	0	0	0/10	0	0	0/8	0	0	0	0.155	0
both	Q7TQ94	Nitrilase homolog 1	nuclei, cytoplasm	4	3/4	0.168	0.065	0/6	0	0	4/4	0.263	0.103	nuclei, secreted, cytoplasm	6	2/5	0.122	0	3/10	0.219	0.137	8/8	0.197	0.153	0.046	-0.219	0.066
both	Q62736	Non-muscle caldesmon (CDM) (L-caldesmon)	nuclei	4	3/4	0.094	0.027	0/6	0	0	0/4	0	0	nuclei, cytoplasm	9	4/5	0.181	0.126	0/10	0	0	1/8	0.055	0	-0.087	0	-0.055
both	Q5FVM4	Non-POU domain-containing octamer-binding protein (NonO protein)	nuclei	14	4/4	0.372	0.22	0/6	0	0	0/4	0	0	nuclei	4	2/5	0.199	0	0/10	0	0	0/8	0	0	0.173	0	0
both	P11915	Non-specific lipid-transfer protein (NSL-TP) (Propanoyl-CoA C-acyltransferase) (Sterol carrier protein 2) (SCP-2) (Sterol carrier protein X) (SCP-X) (SCP-chi) (SCPX)	nuclei, secreted, cytoplasm	16	1/4	0.122	0	1/6	0.122	0	4/4	0.862	0.138	nuclei, secreted, cytoplasm	21	1/5	0.259	0	4/10	0.37	0.502	7/8	0.551	0.241	-0.137	-0.248	0.311
both	O35987	NSFL1 cofactor p47 (p97 cofactor p47) (XY body-associated protein XY40)	nuclei	4	1/4	0.389	0	0/6	0	0	0/4	0	0	nuclei	4	1/5	0.389	0	0/10	0	0	0/8	0	0	0	0	0
analysis	Q9ESB5	N-terminal EF-hand calcium-binding protein 1 (EF-hand calcium-binding protein 1) (Neuronal calcium-binding protein 1) (Synaptotagmin-interacting protein 1) (Stip-1)	nuclei	1	1/4	0.122	0	0/6	0	0	0/4	0	0		0	0/5	0	0	0/10	0	0	0/8	0	0	0.122	0	0
reference	Q56A27	Nuclear cap-binding protein subunit 1 (80 kDa nuclear cap-binding protein) (CBP80)		0	0/4	0	0	0/6	0	0	0/4	0	0	cytoplasm	1	0/5	0	0	0/10	0	0	1/8	0.047	0	0	0	-0.047
analysis	B1WC40	Nuclear cap-binding protein subunit 2 (20 kDa nuclear cap-binding protein) (NCBP 20 kDa subunit) (CBP20)	nuclei	1	1/4	0.155	0	0/6	0	0	0/4	0	0		0	0/5	0	0	0/10	0	0	0/8	0	0	0.155	0	0
analysis	Q641W3	Nuclear fragile X mental retardation-interacting protein 1 (Nuclear FMRP-interacting protein 1)	cytoplasm	1	0/4	0	0	0/6	0	0	1/4	0.101	0		0	0/5	0	0	0/10	0	0	0/8	0	0	0	0	0.101
reference	Q63525	Nuclear migration protein nudC (Nuclear distribution protein C homolog) (c15)		0	0/4	0	0	0/6	0	0	0/4	0	0	cytoplasm	1	0/5	0	0	0/10	0	0	1/8	0.089	0	0	0	-0.089
analysis	P49791	Nuclear pore complex protein Nup153 (153 kDa nucleoporin) (Nucleoporin Nup153)	cytoplasm	1	0/4	0	0	0/6	0	0	1/4	0.032	0		0	0/5	0	0	0/10	0	0	0/8	0	0	0	0	0.032
both	P37199	Nuclear pore complex protein Nup155 (155 kDa nucleoporin) (Nucleoporin Nup155) (P140)	nuclei	5	3/4	0.067	0.037	0/6	0	0	0/4	0	0	nuclei	1	1/5	0.028	0	0/10	0	0	0/8	0	0	0.039	0	0
analysis	P11654	Nuclear pore membrane glycoprotein 210 (Nuclear pore protein gp210) (Nuclear envelope pore membrane protein POM 210) (POM210) (Nucleoporin Nup210) (Pore membrane protein of 210 kDa)	cytoplasm	1	0/4	0	0	0/6	0	0	2/4	0.026	0		0	0/5	0	0	0/10	0	0	0/8	0	0	0	0	0.026
analysis	O88984	Nuclear RNA export factor 1 (Tip-associated protein) (Tip-associating protein) (mRNA export factor TAP)	nuclei	1	1/4	0.051	0	0/6	0	0	0/4	0	0		0	0/5	0	0	0/10	0	0	0/8	0	0	0.051	0	0
both	P61972	Nuclear transport factor 2 (NTF-2)	cytoplasm	1	0/4	0	0	0/6	0	0	2/4	0.334	0	secreted, cytoplasm	3	0/5	0	0	1/10	0.334	0	2/8	0.334	0	0	-0.334	0
both	P62961	Nuclease-sensitive element-binding protein 1 (CCAAT-binding transcription factor I subunit A) (CBF-A) (DNA-binding protein B) (DBPB) (Enhancer factor I subunit A) (EFI-A) (Y-box transcription factor) (Y-box-binding protein 1) (YB-1)	nuclei, cytoplasm	3	4/4	0.134	0.05	0/6	0	0	1/4	0.105	0	nuclei, cytoplasm	5	2/5	0.228	0.123	0/10	0	0	1/8	0.105	0	-0.094	0	0
reference	Q63083	Nucleobindin-1 (Bone 63 kDa calcium-binding protein) (CALNUC)		0	0/4	0	0	0/6	0	0	0/4	0	0	cytoplasm	1	0/5	0	0	0/10	0	0	1/8	0.056	0	0	0	-0.056
reference	Q9JI85	Nucleobindin-2 (DNA-binding protein NEFA)		0	0/4	0	0	0/6	0	0	0/4	0	0	cytoplasm	1	0/5	0	0	0/10	0	0	1/8	0.061	0	0	0	-0.061
both	P41777	Nucleolar and coiled-body phosphoprotein 1 (140 kDa nucleolar phosphoprotein) (Nopp140) (Nucleolar 130 kDa protein) (Nucleolar phosphoprotein p130)	nuclei	4	3/4	0.081	0.048	0/6	0	0	0/4	0	0	nuclei	1	2/5	0.047	0	0/10	0	0	0/8	0	0	0.034	0	0
analysis	Q1RP77	Nucleolar protein 16 (Protein ZH1)	nuclei	1	1/4	0.194	0	0/6	0	0	0/4	0	0		0	0/5	0	0	0/10	0	0	0/8	0	0	0.194	0	0
both	Q3B8Q1	Nucleolar RNA helicase 2 (DEAD box protein 21) (Gu-alpha) (Nucleolar RNA helicase Gu) (Nucleolar RNA helicase II) (RH II/Gu)	nuclei	8	4/4	0.173	0.078	0/6	0	0	0/4	0	0	nuclei	4	3/5	0.088	0.037	0/10	0	0	0/8	0	0	0.085	0	0
both	P13383	Nucleolin (Protein C23)	nuclei	22	4/4	0.579	0.189	0/6	0	0	0/4	0	0	nuclei	14	5/5	0.252	0.14	0/10	0	0	0/8	0	0	0.327	0	0
both	P13084	Nucleophosmin (NPM) (Nucleolar phosphoprotein B23) (Nucleolar protein NO38) (Numatrin)	nuclei	8	4/4	0.443	0.208	0/6	0	0	0/4	0	0	nuclei	6	3/5	0.304	0.182	0/10	0	0	0/8	0	0	0.139	0	0
reference	Q68FY1	Nucleoporin NUP53 (35 kDa nucleoporin) (Nuclear pore complex protein Nup53) (Nucleoporin Nup35)		0	0/4	0	0	0/6	0	0	0/4	0	0	nuclei	1	1/5	0.166	0	0/10	0	0	0/8	0	0	-0.166	0	0
both	Q05982	Nucleoside diphosphate kinase A (NDP kinase A) (Tumor metastatic process-associated protein) (Metastasis inhibition factor NM23)	nuclei, secreted, cytoplasm	10	2/4	0.784	0.146	2/6	0.514	0.124	4/4	1.876	0.659	nuclei, secreted, cytoplasm	13	5/5	1.021	0.313	2/10	1.683	1.045	8/8	1.718	0.985	-0.237	-1.169	0.158
both	P19804	Nucleoside diphosphate kinase B (NDP kinase B) (P18)	nuclei, secreted, cytoplasm	15	4/4	1.045	0.387	1/6	0.638	0	4/4	4.215	0.606	nuclei, secreted, cytoplasm	16	5/5	1.265	0.512	4/10	2.295	1.71	8/8	2.796	1.95	-0.22	-1.657	1.419
reference	Q641Y7	Nucleoside diphosphate-linked moiety X motif 18 (Nudix motif 18)		0	0/4	0	0	0/6	0	0	0/4	0	0	cytoplasm	1	0/5	0	0	0/10	0	0	1/8	0.11	0	0	0	-0.11
both	Q9Z2G8	Nucleosome assembly protein 1-like 1 (NAP-1-related protein)	nuclei	1	1/4	0.129	0	0/6	0	0	0/4	0	0	cytoplasm	1	0/5	0	0	0/10	0	0	1/8	0.129	0	0.129	0	-0.129
reference	Q5U2Z3	Nucleosome assembly protein 1-like 4		0	0/4	0	0	0/6	0	0	0/4	0	0	cytoplasm	1	0/5	0	0	0/10	0	0	1/8	0.105	0	0	0	-0.105
both	A1L1I3	Numb-like protein	nuclei	1	1/4	0.068	0	0/6	0	0	0/4	0	0	nuclei	1	1/5	0.068	0	0/10	0	0	0/8	0	0	0	0	0
both	A0JPJ7	Obg-like ATPase 1	nuclei, cytoplasm	1	3/4	0.077	0	0/6	0	0	3/4	0.077	0	nuclei, cytoplasm	1	5/5	0.077	0	0/10	0	0	4/8	0.077	0	0	0	0
both	B0K025	Oligosaccharyltransferase complex subunit OSTC	nuclei, cytoplasm	1	3/4	0.389	0	0/6	0	0	1/4	0.389	0	nuclei	1	4/5	0.389	0	0/10	0	0	0/8	0	0	0	0	0.389
both	Q497B0	Omega-amidase NIT2 (Nitrilase homolog 2)	nuclei, secreted, cytoplasm	12	2/4	0.317	0.072	1/6	0.389	0	4/4	1.777	0.344	nuclei, secreted, cytoplasm	14	3/5	0.159	0.061	6/10	0.517	0.543	8/8	1.672	0.749	0.158	-0.128	0.105
analysis	Q75PQ8	Origin recognition complex subunit 2	cytoplasm	1	0/4	0	0	0/6	0	0	1/4	0.056	0		0	0/5	0	0	0/10	0	0	0/8	0	0	0	0	0.056
reference	Q4R180	Origin recognition complex subunit 3		0	0/4	0	0	0/6	0	0	0/4	0	0	nuclei	1	1/5	0.046	0	0/10	0	0	0/8	0	0	-0.046	0	0
analysis	Q6P9Z8	Origin recognition complex subunit 4	cytoplasm	1	0/4	0	0	0/6	0	0	1/4	0.077	0		0	0/5	0	0	0/10	0	0	0/8	0	0	0	0	0.077
reference	P04182	Ornithine aminotransferase, mitochondrial (Ornithine--oxo-acid aminotransferase)		0	0/4	0	0	0/6	0	0	0/4	0	0	cytoplasm	6	0/5	0	0	0/10	0	0	6/8	0.24	0.126	0	0	-0.24
both	P00481	Ornithine carbamoyltransferase, mitochondrial (Ornithine transcarbamylase) (OTCase)	nuclei, secreted, cytoplasm	24	3/4	0.546	0.309	2/6	0.628	0.527	4/4	2.133	0.537	nuclei, secreted, cytoplasm	24	5/5	0.648	0.458	5/10	0.397	0.338	8/8	1.867	0.829	-0.102	0.231	0.266
reference	Q6P686	Osteoclast-stimulating factor 1		0	0/4	0	0	0/6	0	0	0/4	0	0	secreted, cytoplasm	2	0/5	0	0	1/10	0.155	0	2/8	0.155	0	0	-0.155	-0.155
reference	Q6AYX5	Outer dense fiber protein 2 (84 kDa outer dense fiber protein) (Cenexin) (Outer dense fiber of sperm tails protein 2)		0	0/4	0	0	0/6	0	0	0/4	0	0	cytoplasm	1	0/5	0	0	0/10	0	0	1/8	0.031	0	0	0	-0.031
reference	Q2L4T2	Paired box protein Pax-9		0	0/4	0	0	0/6	0	0	0/4	0	0	cytoplasm	1	0/5	0	0	0/10	0	0	1/8	0.136	0	0	0	-0.136
reference	P54318	Pancreatic lipase-related protein 2 (PL-RP2) (Galactolipase) (Secretory glycoprotein GP-3)		0	0/4	0	0	0/6	0	0	0/4	0	0	cytoplasm	1	0/5	0	0	0/10	0	0	1/8	0.077	0	0	0	-0.077
analysis	P60572	Pannexin-3	cytoplasm	1	0/4	0	0	0/6	0	0	1/4	0.11	0		0	0/5	0	0	0/10	0	0	0/8	0	0	0	0	0.11
reference	Q7TT47	Paraplegin		0	0/4	0	0	0/6	0	0	0/4	0	0	nuclei	1	1/5	0.04	0	0/10	0	0	0/8	0	0	-0.04	0	0
analysis	Q4KLH4	Paraspeckle component 1	nuclei	2	2/4	0.091	0.031	0/6	0	0	0/4	0	0		0	0/5	0	0	0/10	0	0	0/8	0	0	0.091	0	0
both	P04550	Parathymosin (Zinc-binding 11.5 kDa protein)	nuclei, cytoplasm	1	1/4	0.778	0	0/6	0	0	4/4	0.778	0	nuclei, secreted, cytoplasm	1	3/5	0.778	0	1/10	0.778	0	7/8	0.778	0	0	-0.778	0
reference	Q9Z340	Partitioning defective 3 homolog (PAR-3) (Atypical PKC isotype-specific-interacting protein) (ASIP) (Atypical PKC-specific-binding protein) (ASBP)		0	0/4	0	0	0/6	0	0	0/4	0	0	nuclei	1	1/5	0.025	0	0/10	0	0	0/8	0	0	-0.025	0	0
reference	Q66H76	Paxillin		0	0/4	0	0	0/6	0	0	0/4	0	0	cytoplasm	2	0/5	0	0	0/10	0	0	1/8	0.133	0	0	0	-0.133
analysis	Q812D1	PC4 and SFRS1-interacting protein (Lens epithelium-derived growth factor)	nuclei	1	1/4	0.055	0	0/6	0	0	0/4	0	0		0	0/5	0	0	0/10	0	0	0/8	0	0	0.055	0	0
both	P52944	PDZ and LIM domain protein 1 (C-terminal LIM domain protein 1) (Elfin) (LIM domain protein CLP-36)	nuclei	4	2/4	0.273	0.061	0/6	0	0	0/4	0	0	nuclei, cytoplasm	6	3/5	0.26	0.154	0/10	0	0	1/8	0.101	0	0.013	0	-0.101
analysis	Q62920	PDZ and LIM domain protein 5 (Enigma homolog) (Enigma-like PDZ and LIM domains protein)	nuclei	1	1/4	0.066	0	0/6	0	0	0/4	0	0		0	0/5	0	0	0/10	0	0	0/8	0	0	0.066	0	0
reference	Q9QZR8	PDZ domain-containing protein 2 (PDZ domain-containing protein 3) (Plakophilin-related armadillo repeat protein-interacting PDZ protein)		0	0/4	0	0	0/6	0	0	0/4	0	0	nuclei	1	1/5	0.012	0	0/10	0	0	0/8	0	0	-0.012	0	0
both	Q923M1	Peptide methionine sulfoxide reductase (Protein-methionine-S-oxide reductase) (PMSR) (Peptide-methionine (S)-S-oxide reductase) (Peptide Met(O) reductase)	cytoplasm	2	0/4	0	0	0/6	0	0	2/4	0.19	0.068	cytoplasm	3	0/5	0	0	0/10	0	0	4/8	0.156	0.059	0	0	0.034
both	P10111	Peptidyl-prolyl cis-trans isomerase A (PPIase A) (Rotamase A) (Cyclophilin A) (Cyclosporin A-binding protein) (p31) (p1B15)	nuclei, secreted, cytoplasm	15	4/4	0.367	0.148	2/6	0.359	0	4/4	2.383	0.746	nuclei, secreted, cytoplasm	14	5/5	0.366	0.133	5/10	1.049	1.021	8/8	1.633	0.808	0.001	-0.69	0.75
both	P24368	Peptidyl-prolyl cis-trans isomerase B (PPIase B) (Rotamase B) (Cyclophilin B) (S-cyclophilin) (SCYLP) (CYP-S1)	nuclei, cytoplasm	21	4/4	3.456	1.981	0/6	0	0	4/4	0.767	0.384	nuclei, secreted, cytoplasm	18	5/5	1.715	0.981	3/10	0.232	0.146	8/8	0.507	0.277	1.741	-0.232	0.26
analysis	Q5XIB2	Peptidyl-prolyl cis-trans isomerase CWC27 homolog (PPIase CWC27)	nuclei	1	1/4	0.077	0	0/6	0	0	0/4	0	0		0	0/5	0	0	0/10	0	0	0/8	0	0	0.077	0	0
analysis	Q6DGG0	Peptidyl-prolyl cis-trans isomerase D (PPIase D) (Rotamase D) (40 kDa peptidyl-prolyl cis-trans isomerase) (Cyclophilin-40) (CYP-40)	cytoplasm	2	0/4	0	0	0/6	0	0	2/4	0.077	0		0	0/5	0	0	0/10	0	0	0/8	0	0	0	0	0.077
both	P29117	Peptidyl-prolyl cis-trans isomerase F, mitochondrial (PPIase F) (Rotamase F) (Cyclophilin F)	nuclei, cytoplasm	6	1/4	0.122	0	0/6	0	0	4/4	0.46	0.136	nuclei, cytoplasm	6	1/5	0.122	0	0/10	0	0	6/8	0.425	0.197	0	0	0.035
both	Q62658	Peptidyl-prolyl cis-trans isomerase FKBP1A (PPIase FKBP1A) (FK506-binding protein 1A) (FKBP-1A) (Rotamase) (Immunophilin FKBP12) (12 kDa FK506-binding protein) (12 kDa FKBP)	cytoplasm	2	0/4	0	0	0/6	0	0	2/4	0.334	0	secreted, cytoplasm	3	0/5	0	0	1/10	0.778	0	3/8	0.334	0	0	-0.778	0
analysis	O55035	Peptidyl-prolyl cis-trans isomerase G (PPIase G) (Cyclophilin G) (Matrin cyclophilin) (Matrin-cyp) (Rotamase G)	nuclei	1	1/4	0.048	0	0/6	0	0	0/4	0	0		0	0/5	0	0	0/10	0	0	0/8	0	0	0.048	0	0
both	Q63716	Peroxiredoxin-1 (Thioredoxin peroxidase 2) (Thioredoxin-dependent peroxide reductase 2) (Heme-binding 23 kDa protein) (HBP23)	nuclei, secreted, cytoplasm	21	3/4	2.677	0.431	3/6	0.689	0.508	4/4	4.721	2.832	nuclei, secreted, cytoplasm	27	5/5	1.539	0.38	7/10	3.785	5.373	8/8	5.03	5.951	1.138	-3.096	-0.309
both	P35704	Peroxiredoxin-2 (Thioredoxin peroxidase 1) (Thioredoxin-dependent peroxide reductase 1) (Thiol-specific antioxidant protein) (TSA)	nuclei, cytoplasm	4	2/4	0.468	0	0/6	0	0	4/4	0.872	0.163	nuclei, secreted, cytoplasm	6	2/5	0.623	0.155	3/10	0.678	0.659	8/8	0.638	0.273	-0.155	-0.678	0.234
both	Q9Z0V5	Peroxiredoxin-4 (Peroxiredoxin IV) (Prx-IV) (Thioredoxin peroxidase AO372) (Thioredoxin-dependent peroxide reductase A0372) (Antioxidant enzyme AOE372)	nuclei, secreted, cytoplasm	11	3/4	1.098	0.336	2/6	0.202	0.073	4/4	0.595	0.245	nuclei, secreted, cytoplasm	11	5/5	0.611	0.294	3/10	0.274	0	8/8	0.56	0.159	0.487	-0.072	0.035
both	Q9R063	Peroxiredoxin-5, mitochondrial (Peroxiredoxin V) (Prx-V) (Peroxisomal antioxidant enzyme) (PLP) (Thioredoxin reductase) (Thioredoxin peroxidase PMP20) (Antioxidant enzyme B166) (AOEB166)	nuclei, secreted, cytoplasm	15	3/4	0.533	0.281	1/6	0.166	0	4/4	5.122	0.801	nuclei, secreted, cytoplasm	17	3/5	0.435	0.106	6/10	1.6	2.173	8/8	3.483	2.141	0.098	-1.434	1.639
both	O35244	Peroxiredoxin-6 (Antioxidant protein 2) (1-Cys peroxiredoxin) (1-Cys PRX) (Acidic calcium-independent phospholipase A2) (aiPLA2) (Non-selenium glutathione peroxidase) (NSGPx) (Thiol-specific antioxidant protein)	secreted, cytoplasm	13	0/4	0	0	2/6	0.214	0.078	4/4	2.496	0.885	secreted, cytoplasm	14	0/5	0	0	5/10	0.791	0.91	8/8	1.079	0.502	0	-0.577	1.417
both	Q9Z2M4	Peroxisomal 2,4-dienoyl-CoA reductase (2,4-dienoyl-CoA reductase 2) (DCR-AKL) (pVI-AKL)	nuclei, cytoplasm	5	3/4	0.5	0.087	0/6	0	0	2/4	0.129	0	nuclei, cytoplasm	3	2/5	0.274	0	0/10	0	0	2/8	0.129	0	0.226	0	0
both	Q5XIC0	Peroxisomal 3,2-trans-enoyl-CoA isomerase (pECI) (Dodecenoyl-CoA isomerase) (Delta(3),delta(2)-enoyl-CoA isomerase) (D3,D2-enoyl-CoA isomerase)	nuclei, cytoplasm	5	1/4	0.093	0	0/6	0	0	4/4	0.226	0.122	secreted, cytoplasm	7	0/5	0	0	1/10	0.093	0	8/8	0.228	0.139	0.093	-0.093	-0.002
both	P07872	Peroxisomal acyl-coenzyme A oxidase 1 (AOX) (Palmitoyl-CoA oxidase)	nuclei, secreted, cytoplasm	8	2/4	0.104	0.054	1/6	0.103	0	4/4	0.16	0.071	nuclei, secreted, cytoplasm	14	3/5	0.126	0.107	3/10	0.147	0.137	7/8	0.209	0.151	-0.022	-0.044	-0.049
both	P97562	Peroxisomal acyl-coenzyme A oxidase 2 (3-alpha,7-alpha,12-alpha-trihydroxy-5-beta-cholestanoyl-CoA 24-hydroxylase) (3-alpha,7-alpha,12-alpha-trihydroxy-5-beta-cholestanoyl-CoA oxidase) (Trihydroxycoprostanoyl-CoA oxidase) (THCA-CoA oxidase)	nuclei, cytoplasm	11	3/4	0.274	0.137	0/6	0	0	4/4	0.118	0.055	nuclei, cytoplasm	14	5/5	0.345	0.229	0/10	0	0	6/8	0.069	0.037	-0.071	0	0.049
both	Q63448	Peroxisomal acyl-coenzyme A oxidase 3 (Branched-chain acyl-CoA oxidase) (BRCACox) (Pristanoyl-CoA oxidase)	cytoplasm	2	0/4	0	0	0/6	0	0	1/4	0.093	0	nuclei, cytoplasm	3	1/5	0.045	0	0/10	0	0	2/8	0.045	0	-0.045	0	0.048
both	P07896	Peroxisomal bifunctional enzyme (PBE)	nuclei, cytoplasm	28	3/4	1.176	0.489	0/6	0	0	4/4	0.172	0.047	nuclei, secreted, cytoplasm	35	5/5	0.901	0.412	1/10	0.094	0	8/8	0.342	0.215	0.275	-0.094	-0.17
reference	Q9QYU1	Peroxisomal biogenesis factor 19 (Peroxin-19) (Peroxisomal farnesylated protein)		0	0/4	0	0	0/6	0	0	0/4	0	0	cytoplasm	2	0/5	0	0	0/10	0	0	2/8	0.202	0.073	0	0	-0.202
both	Q07066	Peroxisomal membrane protein 2 (22 kDa peroxisomal membrane protein)	nuclei, cytoplasm	3	2/4	0.563	0.138	0/6	0	0	2/4	0.194	0	nuclei, cytoplasm	5	2/5	0.701	0	0/10	0	0	4/8	0.378	0.209	-0.138	0	-0.184
both	Q642G4	Peroxisomal membrane protein PEX14 (PTS1 receptor-docking protein) (Peroxin-14) (Peroxisomal membrane anchor protein PEX14)	nuclei	1	2/4	0.11	0	0/6	0	0	0/4	0	0	nuclei	2	2/5	0.11	0	0/10	0	0	0/8	0	0	0	0	0
both	P97852	Peroxisomal multifunctional enzyme type 2 (MFE-2) (D-bifunctional protein) (DBP) (17-beta-hydroxysteroid dehydrogenase 4) (17-beta-HSD 4)	nuclei, secreted, cytoplasm	20	3/4	0.992	0.202	1/6	0.105	0	4/4	0.337	0.101	nuclei, secreted, cytoplasm	23	5/5	0.501	0.351	1/10	0.162	0	8/8	0.429	0.173	0.491	-0.057	-0.092
both	Q9WVK3	Peroxisomal trans-2-enoyl-CoA reductase (TERP) (RLF98) (Peroxisomal 2,4-dienoyl-CoA reductase) (PX-2,4-DCR1)	nuclei, cytoplasm	12	3/4	2.043	0.431	0/6	0	0	4/4	0.392	0.161	nuclei, cytoplasm	12	5/5	1.28	1.096	0/10	0	0	8/8	0.4	0.23	0.763	0	-0.008
reference	Q9ESQ7	PH and SEC7 domain-containing protein 1 (Exchange factor for ARF6) (Pleckstrin homology and SEC7 domain-containing protein 1)		0	0/4	0	0	0/6	0	0	0/4	0	0	nuclei	1	1/5	0.054	0	0/10	0	0	0/8	0	0	-0.054	0	0
analysis	Q5I0E2	PHD finger protein 11	nuclei	1	2/4	0.11	0	0/6	0	0	0/4	0	0		0	0/5	0	0	0/10	0	0	0/8	0	0	0.11	0	0
reference	Q4V9H5	PHD finger protein 20-like protein 1		0	0/4	0	0	0/6	0	0	0/4	0	0	cytoplasm	1	0/5	0	0	0/10	0	0	1/8	0.033	0	0	0	-0.033
both	P83871	PHD finger-like domain-containing protein 5A (PHD finger-like domain protein 5A) (Splicing factor 3B-associated 14 kDa protein) (SF3b14b)	nuclei	2	3/4	0.259	0	0/6	0	0	0/4	0	0	nuclei	1	3/5	0.259	0	0/10	0	0	0/8	0	0	0	0	0
both	Q68G31	Phenazine biosynthesis-like domain-containing protein	cytoplasm	10	0/4	0	0	0/6	0	0	4/4	1.015	0.366	secreted, cytoplasm	9	0/5	0	0	1/10	0.778	0	6/8	0.622	0.374	0	-0.778	0.393
both	P04176	Phenylalanine-4-hydroxylase (PAH) (Phe-4-monooxygenase)	nuclei, cytoplasm	10	1/4	0.075	0	0/6	0	0	4/4	0.446	0.203	secreted, cytoplasm	13	0/5	0	0	1/10	0.433	0	8/8	0.622	0.276	0.075	-0.433	-0.176
both	Q505J8	Phenylalanyl-tRNA synthetase alpha chain (Phenylalanine--tRNA ligase alpha chain) (PheRS)	nuclei	1	3/4	0.059	0	0/6	0	0	0/4	0	0	nuclei	1	2/5	0.059	0	0/10	0	0	0/8	0	0	0	0	0
reference	P62025	Phosphatase and actin regulator 2		0	0/4	0	0	0/6	0	0	0/4	0	0	cytoplasm	1	0/5	0	0	0/10	0	0	1/8	0.066	0	0	0	-0.066
both	P16036	Phosphate carrier protein, mitochondrial (Phosphate transport protein) (PTP) (Solute carrier family 25 member 3)	cytoplasm	2	0/4	0	0	0/6	0	0	1/4	0.179	0	cytoplasm	2	0/5	0	0	0/10	0	0	2/8	0.086	0	0	0	0.093
analysis	P53809	Phosphatidylcholine transfer protein (PC-TP) (START domain-containing protein 2) (StARD2) (StAR-related lipid transfer protein 2)	cytoplasm	1	0/4	0	0	0/6	0	0	1/4	0.155	0		0	0/5	0	0	0/10	0	0	0/8	0	0	0	0	0.155
both	P31044	Phosphatidylethanolamine-binding protein 1 (PEBP-1) (HCNPpp) (23 kDa morphine-binding protein) (P23K)	nuclei, cytoplasm	10	1/4	0.212	0	0/6	0	0	4/4	2.931	0.831	secreted, cytoplasm	12	0/5	0	0	6/10	1.006	1.19	8/8	2.149	1.733	0.212	-1.006	0.782
reference	P16446	Phosphatidylinositol transfer protein alpha isoform (PI-TP-alpha)		0	0/4	0	0	0/6	0	0	0/4	0	0	nuclei	1	1/5	0.086	0	0/10	0	0	0/8	0	0	-0.086	0	0
analysis	Q9Z1L0	Phosphatidylinositol-4,5-bisphosphate 3-kinase catalytic subunit beta isoform (PI3-kinase subunit beta) (Phosphatidylinositol-4,5-bisphosphate 3-kinase 110 kDa catalytic subunit beta) (PtdIns-3-kinase subunit p110-beta)	nuclei	1	1/4	0.028	0	0/6	0	0	0/4	0	0		0	0/5	0	0	0/10	0	0	0/8	0	0	0.028	0	0
both	O55012	Phosphatidylinositol-binding clathrin assembly protein (Clathrin assembly lymphoid myeloid leukemia protein) (rCALM)	nuclei	4	4/4	0.146	0.055	0/6	0	0	0/4	0	0	nuclei	8	5/5	0.302	0.148	0/10	0	0	0/8	0	0	-0.156	0	0
both	Q8R2H5	Phosphatidylinositol-glycan-specific phospholipase D (PI-G PLD) (Glycoprotein phospholipase D) (Glycosyl-phosphatidylinositol-specific phospholipase D) (GPI-PLD)	nuclei, secreted, cytoplasm	1	1/4	0.044	0	3/6	0.044	0	3/4	0.044	0	secreted, cytoplasm	2	0/5	0	0	1/10	0.044	0	2/8	0.044	0	0.044	0	0
both	P07379	Phosphoenolpyruvate carboxykinase, cytosolic [GTP] (PEPCK-C) (Phosphoenolpyruvate carboxylase)	cytoplasm	9	0/4	0	0	0/6	0	0	4/4	0.162	0.084	cytoplasm	10	0/5	0	0	0/10	0	0	6/8	0.231	0.197	0	0	-0.069
both	P38652	Phosphoglucomutase-1 (PGM 1) (Glucose phosphomutase 1)	nuclei, cytoplasm	12	1/4	0.11	0	0/6	0	0	4/4	0.325	0.147	nuclei, secreted, cytoplasm	17	2/5	0.054	0	2/10	0.054	0	8/8	0.351	0.155	0.056	-0.054	-0.026
both	P16617	Phosphoglycerate kinase 1	nuclei, secreted, cytoplasm	14	1/4	0.212	0	1/6	0.066	0	4/4	0.455	0.175	nuclei, secreted, cytoplasm	17	2/5	0.174	0.038	2/10	0.179	0.113	8/8	0.507	0.21	0.038	-0.113	-0.052
both	P25113	Phosphoglycerate mutase 1 (Phosphoglycerate mutase isozyme B) (PGAM-B) (BPG-dependent PGAM 1)	secreted, cytoplasm	12	0/4	0	0	1/6	0.129	0	4/4	0.979	0.619	nuclei, secreted, cytoplasm	12	1/5	0.129	0	4/10	0.253	0.214	8/8	0.528	0.275	-0.129	-0.124	0.451
both	P54319	Phospholipase A-2-activating protein (PLA2P)	cytoplasm	1	0/4	0	0	0/6	0	0	1/4	0.045	0	cytoplasm	1	0/5	0	0	0/10	0	0	1/8	0.045	0	0	0	0
both	P36970	Phospholipid hydroperoxide glutathione peroxidase, mitochondrial (PHGPx) (Glutathione peroxidase 4) (GSHPx-4)	cytoplasm	1	0/4	0	0	0/6	0	0	2/4	0.129	0	nuclei, cytoplasm	3	1/5	0.274	0	0/10	0	0	3/8	0.281	0.126	-0.274	0	-0.152
both	Q91XR8	Phospholipid hydroperoxide glutathione peroxidase, nuclear (Glutathione peroxidase 4) (GPx-4)	nuclei	1	1/4	0.129	0	0/6	0	0	0/4	0	0	nuclei	2	1/5	0.274	0	0/10	0	0	0/8	0	0	-0.145	0	0
both	Q5I0D5	Phospholysine phosphohistidine inorganic pyrophosphate phosphatase	cytoplasm	1	0/4	0	0	0/6	0	0	1/4	0.166	0	cytoplasm	3	0/5	0	0	0/10	0	0	3/8	0.306	0.198	0	0	-0.14
both	Q63468	Phosphoribosyl pyrophosphate synthase-associated protein 1 (PRPP synthase-associated protein 1) (39 kDa phosphoribosypyrophosphate synthase-associated protein) (PAP39)	nuclei	2	3/4	0.117	0.044	0/6	0	0	0/4	0	0	nuclei	3	1/5	0.28	0	0/10	0	0	0/8	0	0	-0.163	0	0
reference	O08618	Phosphoribosyl pyrophosphate synthase-associated protein 2 (PRPP synthase-associated protein 2) (41 kDa phosphoribosypyrophosphate synthetase-associated protein) (PAP41)		0	0/4	0	0	0/6	0	0	0/4	0	0	nuclei	1	1/5	0.083	0	0/10	0	0	0/8	0	0	-0.083	0	0
reference	Q63530	Phosphotriesterase-related protein (Parathion hydrolase-related protein) (Resiniferotoxin-binding phosphotriesterase-related protein)		0	0/4	0	0	0/6	0	0	0/4	0	0	cytoplasm	1	0/5	0	0	0/10	0	0	1/8	0.105	0	0	0	-0.105
both	Q5BJP9	Phytanoyl-CoA dioxygenase domain-containing protein 1	cytoplasm	1	0/4	0	0	0/6	0	0	2/4	0.145	0	cytoplasm	2	0/5	0	0	0/10	0	0	1/8	0.311	0	0	0	-0.166
both	P57093	Phytanoyl-CoA dioxygenase, peroxisomal (Phytanoyl-CoA alpha-hydroxylase) (PhyH) (Phytanic acid oxidase)	nuclei, cytoplasm	5	3/4	0.355	0.111	0/6	0	0	4/4	0.27	0.224	nuclei, secreted, cytoplasm	5	4/5	0.257	0.102	1/10	0.105	0	2/8	0.105	0	0.098	-0.105	0.165
both	Q5M827	Pirin	cytoplasm	1	0/4	0	0	0/6	0	0	1/4	0.11	0	secreted, cytoplasm	2	0/5	0	0	1/10	0.11	0	2/8	0.11	0	0	-0.11	0
analysis	P13589	Pituitary adenylate cyclase-activating polypeptide (PACAP)	secreted	1	0/4	0	0	1/6	0.259	0	0/4	0	0		0	0/5	0	0	0/10	0	0	0/8	0	0	0	0.259	0
both	Q6IRK9	Plasma glutamate carboxypeptidase (Liver annexin-like protein 1) (LAL-1) (Hematopoietic lineage switch 2 related protein) (Hls2-rp)	cytoplasm	4	0/4	0	0	0/6	0	0	3/4	0.161	0.122	cytoplasm	5	0/5	0	0	0/10	0	0	5/8	0.194	0.123	0	0	-0.033
both	P14272	Plasma kallikrein (Plasma prekallikrein) (Kininogenin) (Fletcher factor)	secreted	1	0/4	0	0	1/6	0.051	0	0/4	0	0	secreted	2	0/5	0	0	3/10	0.051	0	0/8	0	0	0	0	0
analysis	P11506	Plasma membrane calcium-transporting ATPase 2 (PMCA2) (Plasma membrane calcium ATPase isoform 2) (Plasma membrane calcium pump isoform 2)	cytoplasm	1	0/4	0	0	0/6	0	0	1/4	0.029	0		0	0/5	0	0	0/10	0	0	0/8	0	0	0	0	0.029
both	Q6P734	Plasma protease C1 inhibitor (C1 Inh) (C1 esterase inhibitor) (C1-inhibiting factor) (Serpin G1)	secreted	3	0/4	0	0	2/6	0.119	0.042	0/4	0	0	secreted	7	0/5	0	0	6/10	0.258	0.15	0/8	0	0	0	-0.139	0
both	Q01177	Plasminogen	nuclei, secreted	7	2/4	0.043	0	6/6	0.104	0.058	0/4	0	0	nuclei, secreted, cytoplasm	11	4/5	0.054	0.019	8/10	0.162	0.099	1/8	0.043	0	-0.011	-0.058	-0.043
both	P20961	Plasminogen activator inhibitor 1 (PAI-1) (Endothelial plasminogen activator inhibitor) (Serpin E1)	secreted	3	0/4	0	0	6/6	0.132	0.047	0/4	0	0	nuclei, secreted	7	1/5	0.086	0	6/10	0.217	0.253	0/8	0	0	-0.086	-0.085	0
both	Q6AXS5	Plasminogen activator inhibitor 1 RNA-binding protein (PAI1 RNA-binding protein 1) (PAI-RBP1) (RDA288) (SERPINE1 mRNA-binding protein 1)	nuclei	1	2/4	0.072	0	0/6	0	0	0/4	0	0	nuclei	1	1/5	0.072	0	0/10	0	0	0/8	0	0	0	0	0
both	Q63598	Plastin-3 (T-plastin)	nuclei, cytoplasm	3	1/4	0.108	0	0/6	0	0	1/4	0.053	0	nuclei, cytoplasm	2	1/5	0.053	0	0/10	0	0	2/8	0.053	0	0.055	0	0
both	P63004	Platelet-activating factor acetylhydrolase IB subunit alpha (PAF acetylhydrolase 45 kDa subunit) (PAF-AH 45 kDa subunit) (PAF-AH alpha) (PAFAH alpha) (Lissencephaly-1 protein) (LIS-1)	secreted, cytoplasm	2	0/4	0	0	1/6	0.072	0	1/4	0.072	0	secreted, cytoplasm	2	0/5	0	0	2/10	0.072	0	1/8	0.072	0	0	0	0
analysis	O35264	Platelet-activating factor acetylhydrolase IB subunit beta (PAF acetylhydrolase 30 kDa subunit) (PAF-AH 30 kDa subunit) (PAF-AH subunit beta) (PAFAH subunit beta) (Platelet-activating factor acetylhydrolase alpha 2 subunit) (PAF-AH alpha 2)	cytoplasm	1	0/4	0	0	0/6	0	0	1/4	0.155	0		0	0/5	0	0	0/10	0	0	0/8	0	0	0	0	0.155
both	P30427	Plectin (PCN) (Plectin-1)	cytoplasm	1	0/4	0	0	0/6	0	0	1/4	0.006	0	nuclei	2	1/5	0.011	0	0/10	0	0	0/8	0	0	-0.011	0	0.006
analysis	Q9WUC8	Pleiotropic regulator 1	nuclei	1	1/4	0.072	0	0/6	0	0	0/4	0	0		0	0/5	0	0	0/10	0	0	0/8	0	0	0.072	0	0
analysis	P27008	Poly [ADP-ribose] polymerase 1 (PARP-1) (NAD(+) ADP-ribosyltransferase 1) (ADPRT 1) (Poly[ADP-ribose] synthase 1)	nuclei	9	3/4	0.171	0.084	0/6	0	0	0/4	0	0		0	0/5	0	0	0/10	0	0	0/8	0	0	0.171	0	0
reference	Q5U2Q4	Poly [ADP-ribose] polymerase 16 (PARP-16)		0	0/4	0	0	0/6	0	0	0/4	0	0	cytoplasm	1	0/5	0	0	0/10	0	0	1/8	0.11	0	0	0	-0.11
analysis	Q9QYM2	Poly(ADP-ribose) glycohydrolase	cytoplasm	1	0/4	0	0	0/6	0	0	1/4	0.031	0		0	0/5	0	0	0/10	0	0	0/8	0	0	0	0	0.031
both	Q9WV25	Poly(U)-binding-splicing factor PUF60 (60 kDa poly(U)-binding-splicing factor) (RNA-binding protein Siah-BP) (Siah-binding protein 1)	nuclei	4	3/4	0.174	0.073	0/6	0	0	0/4	0	0	nuclei	1	3/5	0.07	0	0/10	0	0	0/8	0	0	0.104	0	0
both	Q9EPH8	Polyadenylate-binding protein 1 (PABP-1)	nuclei, cytoplasm	8	4/4	0.146	0.037	0/6	0	0	2/4	0.07	0.024	nuclei, cytoplasm	12	5/5	0.33	0.137	0/10	0	0	1/8	0.046	0	-0.184	0	0.024
both	P15083	Polymeric immunoglobulin receptor (Poly-Ig receptor)	secreted, cytoplasm	7	0/4	0	0	3/6	0.157	0.08	4/4	0.101	0.037	secreted, cytoplasm	10	0/5	0	0	8/10	0.151	0.083	6/8	0.084	0.039	0	0.006	0.017
both	Q00438	Polypyrimidine tract-binding protein 1 (PTB) (Heterogeneous nuclear ribonucleoprotein I) (hnRNP I) (Pyrimidine-binding protein) (PYBP)	nuclei, secreted, cytoplasm	11	4/4	0.38	0.173	1/6	0.072	0	1/4	0.072	0	nuclei, cytoplasm	7	4/5	0.309	0.159	0/10	0	0	1/8	0.072	0	0.071	0.072	0
both	P0CG51	Polyubiquitin-B	nuclei, cytoplasm	8	4/4	0.288	0.222	0/6	0	0	4/4	0.138	0.051	nuclei, secreted, cytoplasm	7	5/5	0.168	0.077	2/10	0.377	0	5/8	0.182	0.062	0.12	-0.377	-0.044
analysis	P19356	Porphobilinogen deaminase (PBG-D) (Hydroxymethylbilane synthase) (HMBS) (Pre-uroporphyrinogen synthase)	cytoplasm	1	0/4	0	0	0/6	0	0	2/4	0.096	0		0	0/5	0	0	0/10	0	0	0/8	0	0	0	0	0.096
analysis	Q9ERS0	Potassium channel subfamily K member 13 (Tandem pore domain halothane-inhibited potassium channel 1) (THIK-1)	cytoplasm	1	0/4	0	0	0/6	0	0	1/4	0.105	0		0	0/5	0	0	0/10	0	0	0/8	0	0	0	0	0.105
reference	Q9QYU3	Potassium voltage-gated channel subfamily G member 2 (Cardiac potassium channel subunit) (Voltage-gated potassium channel subunit Kv6.2)		0	0/4	0	0	0/6	0	0	0/4	0	0	cytoplasm	1	0/5	0	0	0/10	0	0	1/8	0.062	0	0	0	-0.062
reference	Q9JKA7	Potassium/sodium hyperpolarization-activated cyclic nucleotide-gated channel 4		0	0/4	0	0	0/6	0	0	0/4	0	0	nuclei	1	1/5	0.037	0	0/10	0	0	0/8	0	0	-0.037	0	0
reference	P54708	Potassium-transporting ATPase alpha chain 2 (Non-gastric H(+)/K(+) ATPase subunit alpha) (Proton pump)		0	0/4	0	0	0/6	0	0	0/4	0	0	cytoplasm	2	0/5	0	0	0/10	0	0	2/8	0.059	0.02	0	0	-0.059
reference	B0BN18	Prefoldin subunit 2		0	0/4	0	0	0/6	0	0	0/4	0	0	cytoplasm	1	0/5	0	0	0/10	0	0	1/8	0.166	0	0	0	-0.166
both	Q9JMJ4	Pre-mRNA-processing factor 19 (Neuronal differentiation-related gene protein) (PRP19/PSO4 homolog)	nuclei	2	2/4	0.137	0.048	0/6	0	0	0/4	0	0	nuclei	2	1/5	0.186	0	0/10	0	0	0/8	0	0	-0.049	0	0
reference	Q6AXY7	Pre-mRNA-splicing factor 38B		0	0/4	0	0	0/6	0	0	0/4	0	0	secreted	1	0/5	0	0	1/10	0.068	0	0/8	0	0	0	-0.068	0
reference	Q99ML5	Prenylcysteine oxidase (Chloride ion pump-associated 55 kDa protein)		0	0/4	0	0	0/6	0	0	0/4	0	0	cytoplasm	4	0/5	0	0	0/10	0	0	2/8	0.143	0.075	0	0	-0.143
both	Q4KLP0	Probable 2-oxoglutarate dehydrogenase E1 component DHKTD1, mitochondrial (Dehydrogenase E1 and transketolase domain-containing protein 1)	nuclei, cytoplasm	18	3/4	0.37	0.127	0/6	0	0	4/4	0.388	0.161	nuclei, cytoplasm	21	5/5	0.175	0.076	0/10	0	0	8/8	0.493	0.247	0.195	0	-0.105
reference	Q6AYP0	Probable allantoicase (Allantoate amidinohydrolase)		0	0/4	0	0	0/6	0	0	0/4	0	0	cytoplasm	1	0/5	0	0	0/10	0	0	1/8	0.093	0	0	0	-0.093
both	Q62780	Probable ATP-dependent RNA helicase DDX46 (DEAD box protein 46) (Helicase of 117.4 kDa)	nuclei	5	2/4	0.11	0.049	0/6	0	0	0/4	0	0	nuclei	1	1/5	0.03	0	0/10	0	0	0/8	0	0	0.08	0	0
both	Q5PQN1	Probable E3 ubiquitin-protein ligase HERC4 (HECT domain and RCC1-like domain-containing protein 4)	cytoplasm	1	0/4	0	0	0/6	0	0	1/4	0.034	0	cytoplasm	1	0/5	0	0	0/10	0	0	1/8	0.034	0	0	0	0
both	Q32PY9	Probable gluconokinase (Gluconate kinase)	cytoplasm	1	0/4	0	0	0/6	0	0	3/4	0.166	0	secreted, cytoplasm	1	0/5	0	0	1/10	0.166	0	5/8	0.166	0	0	-0.166	0
reference	Q7TQN7	Probable G-protein coupled receptor 135		0	0/4	0	0	0/6	0	0	0/4	0	0	cytoplasm	1	0/5	0	0	0/10	0	0	1/8	0.105	0	0	0	-0.105
reference	Q9WVS2	Probable O-sialoglycoprotein endopeptidase (Pasteurella haemolytica metalloprotease homolog with glycoprotein substrates/gpc-like protein 1) (Prsmg1/Gcpl1)		0	0/4	0	0	0/6	0	0	0/4	0	0	nuclei, cytoplasm	2	1/5	0.259	0	0/10	0	0	1/8	0.122	0	-0.259	0	-0.122
both	Q2V057	Probable proline dehydrogenase 2 (Probable proline oxidase 2) (Proline oxidase-like protein)	cytoplasm	3	0/4	0	0	0/6	0	0	2/4	0.101	0.035	cytoplasm	2	0/5	0	0	0/10	0	0	2/8	0.101	0.035	0	0	0
both	Q6AY30	Probable saccharopine dehydrogenase	cytoplasm	1	0/4	0	0	0/6	0	0	1/4	0.086	0	cytoplasm	1	0/5	0	0	0/10	0	0	1/8	0.086	0	0	0	0
analysis	B5DEQ3	Probable Xaa-Pro aminopeptidase 3 (X-Pro aminopeptidase 3) (Aminopeptidase P3) (APP3)	secreted	1	0/4	0	0	1/6	0.075	0	0/4	0	0		0	0/5	0	0	0/10	0	0	0/8	0	0	0	0.075	0
analysis	O08628	Procollagen C-endopeptidase enhancer 1 (Procollagen COOH-terminal proteinase enhancer 1) (Procollagen C-proteinase enhancer 1) (Type I procollagen COOH-terminal proteinase enhancer) (Type 1 procollagen C-proteinase enhancer protein)	secreted	1	0/4	0	0	1/6	0.089	0	0/4	0	0		0	0/5	0	0	0/10	0	0	0/8	0	0	0	0.089	0
reference	Q5U367	Procollagen-lysine,2-oxoglutarate 5-dioxygenase 3 (Lysyl hydroxylase 3) (LH3)		0	0/4	0	0	0/6	0	0	0/4	0	0	cytoplasm	2	0/5	0	0	0/10	0	0	1/8	0.099	0	0	0	-0.099
both	P62963	Profilin-1 (Profilin I)	nuclei, secreted, cytoplasm	9	3/4	0.368	0.154	3/6	0.504	0.347	4/4	3.563	1.008	nuclei, secreted, cytoplasm	10	4/5	0.919	0.381	5/10	0.951	1.055	8/8	2.759	0.813	-0.551	-0.447	0.804
analysis	Q63449	Progesterone receptor (PR) (Nuclear receptor subfamily 3 group C member 3)	nuclei	1	1/4	0.049	0	0/6	0	0	0/4	0	0		0	0/5	0	0	0/10	0	0	0/8	0	0	0.049	0	0
both	Q9QZA2	Programmed cell death 6-interacting protein (ALG-2-interacting protein 1)	cytoplasm	5	0/4	0	0	0/6	0	0	4/4	0.086	0.066	secreted, cytoplasm	4	0/5	0	0	1/10	0.037	0	6/8	0.062	0.029	0	-0.037	0.024
both	P67779	Prohibitin	nuclei, cytoplasm	13	4/4	1.611	0.879	0/6	0	0	4/4	1.67	0.281	nuclei, cytoplasm	15	5/5	1.519	0.186	0/10	0	0	8/8	1.166	0.291	0.092	0	0.504
both	Q5XIH7	Prohibitin-2 (B-cell receptor-associated protein BAP37) (BAP-37)	nuclei, cytoplasm	18	3/4	1.455	0.182	0/6	0	0	4/4	0.668	0.262	nuclei, cytoplasm	16	5/5	0.866	0.267	0/10	0	0	8/8	0.54	0.206	0.589	0	0.128
reference	P04961	Proliferating cell nuclear antigen (PCNA) (Cyclin)		0	0/4	0	0	0/6	0	0	0/4	0	0	cytoplasm	1	0/5	0	0	0/10	0	0	1/8	0.122	0	0	0	-0.122
reference	D4A9R4	Proline-rich transmembrane protein 4		0	0/4	0	0	0/6	0	0	0/4	0	0	nuclei	1	1/5	0.066	0	0/10	0	0	0/8	0	0	-0.066	0	0
reference	P54001	Prolyl 4-hydroxylase subunit alpha-1 (4-PH alpha-1) (Procollagen-proline,2-oxoglutarate-4-dioxygenase subunit alpha-1)		0	0/4	0	0	0/6	0	0	0/4	0	0	cytoplasm	1	0/5	0	0	0/10	0	0	1/8	0.053	0	0	0	-0.053
both	P14200	Pro-MCH	cytoplasm	1	0/4	0	0	0/6	0	0	1/4	0.179	0	nuclei, cytoplasm	1	1/5	0.179	0	0/10	0	0	1/8	0.179	0	-0.179	0	0
both	P14882	Propionyl-CoA carboxylase alpha chain, mitochondrial (PCCase subunit alpha) (Propanoyl-CoA:carbon dioxide ligase subunit alpha)	cytoplasm	7	0/4	0	0	0/6	0	0	4/4	0.11	0.07	cytoplasm	17	0/5	0	0	0/10	0	0	8/8	0.194	0.207	0	0	-0.084
both	P07633	Propionyl-CoA carboxylase beta chain, mitochondrial (PCCase subunit beta) (Propanoyl-CoA:carbon dioxide ligase subunit beta)	cytoplasm	5	0/4	0	0	0/6	0	0	4/4	0.171	0.081	cytoplasm	12	0/5	0	0	0/10	0	0	8/8	0.227	0.186	0	0	-0.056
reference	P59996	Proprotein convertase subtilisin/kexin type 9 (Proprotein convertase 9) (PC9) (Subtilisin/kexin-like protease PC9) (Neural apoptosis-regulated convertase 1) (NARC-1)		0	0/4	0	0	0/6	0	0	0/4	0	0	secreted, cytoplasm	2	0/5	0	0	3/10	0.054	0	1/8	0.054	0	0	-0.054	-0.054
both	P83868	Prostaglandin E synthase 3 (Cytosolic prostaglandin E2 synthase) (cPGES) (Telomerase-binding protein p23) (Hsp90 co-chaperone) (Progesterone receptor complex p23)	nuclei, cytoplasm	2	3/4	0.382	0.121	0/6	0	0	4/4	0.34	0.128	nuclei, secreted, cytoplasm	4	5/5	0.468	0	1/10	0.468	0	5/8	0.479	0.18	-0.086	-0.468	-0.139
both	Q63921	Prostaglandin G/H synthase 1 (Cyclooxygenase-1) (COX-1) (Prostaglandin H2 synthase 1) (PGH synthase 1) (Prostaglandin-endoperoxide synthase 1)	cytoplasm	1	0/4	0	0	0/6	0	0	1/4	0.072	0	cytoplasm	3	0/5	0	0	0/10	0	0	1/8	0.233	0	0	0	-0.161
reference	P35355	Prostaglandin G/H synthase 2 (Cyclooxygenase-2) (COX-2) (PHS II) (Prostaglandin H2 synthase 2) (PGH synthase 2) (Prostaglandin-endoperoxide synthase 2)		0	0/4	0	0	0/6	0	0	0/4	0	0	cytoplasm	1	0/5	0	0	0/10	0	0	1/8	0.056	0	0	0	-0.056
both	P97584	Prostaglandin reductase 1 (PRG-1) (NADP-dependent leukotriene B4 12-hydroxydehydrogenase) (15-oxoprostaglandin 13-reductase) (Dithiolethione-inducible gene 1 protein) (D3T-inducible gene 1 protein)	cytoplasm	3	0/4	0	0	0/6	0	0	4/4	0.225	0.087	secreted, cytoplasm	9	0/5	0	0	2/10	0.666	0.561	8/8	0.178	0.056	0	-0.666	0.047
both	Q63797	Proteasome activator complex subunit 1 (Proteasome activator 28 subunit alpha) (PA28alpha) (Activator of multicatalytic protease subunit 1) (11S regulator complex subunit alpha) (REG-alpha)	nuclei, cytoplasm	10	3/4	0.338	0.105	0/6	0	0	4/4	0.417	0.233	nuclei, secreted, cytoplasm	11	5/5	0.25	0.204	3/10	0.223	0.173	8/8	0.34	0.133	0.088	-0.223	0.077
both	Q63798	Proteasome activator complex subunit 2 (Proteasome activator 28 subunit beta) (PA28beta) (Activator of multicatalytic protease subunit 2) (11S regulator complex subunit beta) (REG-beta)	nuclei, cytoplasm	10	3/4	0.507	0.202	0/6	0	0	4/4	0.67	0.263	nuclei, secreted, cytoplasm	13	4/5	0.289	0.117	2/10	0.299	0.194	6/8	0.56	0.227	0.218	-0.299	0.11
both	P18420	Proteasome subunit alpha type-1 (Proteasome component C2) (Macropain subunit C2) (Multicatalytic endopeptidase complex subunit C2) (Proteasome nu chain)	nuclei, cytoplasm	5	2/4	0.423	0.307	0/6	0	0	1/4	0.116	0	nuclei, secreted, cytoplasm	12	4/5	0.497	0.295	1/10	0.73	0	1/8	0.245	0	-0.074	-0.73	-0.129
both	P17220	Proteasome subunit alpha type-2 (Proteasome component C3) (Macropain subunit C3) (Multicatalytic endopeptidase complex subunit C3)	nuclei, secreted, cytoplasm	7	3/4	1.371	0	1/6	0.155	0	4/4	0.4	0.23	nuclei, secreted, cytoplasm	8	5/5	0.934	0.427	3/10	0.214	0.084	8/8	0.199	0.077	0.437	-0.059	0.201
both	P18422	Proteasome subunit alpha type-3 (Proteasome component C8) (Macropain subunit C8) (Multicatalytic endopeptidase complex subunit C8) (Proteasome subunit K)	nuclei, cytoplasm	8	2/4	0.519	0.26	0/6	0	0	3/4	0.168	0.065	nuclei, secreted, cytoplasm	8	4/5	0.345	0.173	1/10	0.259	0	4/8	0.267	0.145	0.174	-0.259	-0.099
both	P21670	Proteasome subunit alpha type-4 (Proteasome component C9) (Macropain subunit C9) (Multicatalytic endopeptidase complex subunit C9) (Proteasome subunit L)	nuclei, cytoplasm	8	3/4	0.745	0.356	0/6	0	0	2/4	0.267	0.145	nuclei, secreted, cytoplasm	8	5/5	0.427	0.198	1/10	0.122	0	5/8	0.149	0.055	0.318	-0.122	0.118
both	P34064	Proteasome subunit alpha type-5 (Proteasome zeta chain) (Macropain zeta chain) (Multicatalytic endopeptidase complex zeta chain)	nuclei, cytoplasm	4	3/4	0.37	0.171	0/6	0	0	2/4	0.166	0	nuclei, secreted, cytoplasm	4	4/5	0.263	0.097	1/10	0.166	0	5/8	0.166	0	0.107	-0.166	0
both	P60901	Proteasome subunit alpha type-6 (Proteasome iota chain) (Macropain iota chain) (Multicatalytic endopeptidase complex iota chain)	nuclei, cytoplasm	6	3/4	1.068	0.242	0/6	0	0	3/4	0.214	0.084	nuclei, secreted, cytoplasm	7	5/5	0.793	0.23	1/10	1.371	0	4/8	0.289	0.077	0.275	-1.371	-0.075
both	P48004	Proteasome subunit alpha type-7 (Proteasome subunit RC6-1)	nuclei, cytoplasm	6	3/4	0.525	0.13	0/6	0	0	2/4	0.11	0	nuclei, secreted, cytoplasm	8	5/5	0.411	0.191	1/10	0.233	0	6/8	0.194	0.095	0.114	-0.233	-0.084
both	P18421	Proteasome subunit beta type-1 (Proteasome component C5) (Macropain subunit C5) (Multicatalytic endopeptidase complex subunit C5) (Proteasome gamma chain)	nuclei, secreted, cytoplasm	10	3/4	0.923	0.734	1/6	0.145	0	3/4	0.438	0.09	nuclei, secreted, cytoplasm	10	5/5	0.728	0.464	1/10	0.719	0	6/8	0.232	0.135	0.195	-0.574	0.206
reference	Q4KM35	Proteasome subunit beta type-10 (Proteasome subunit beta-2i) (Proteasome MECl-1) (Macropain subunit MECl-1) (Multicatalytic endopeptidase complex subunit MECl-1) (Low molecular mass protein 10)		0	0/4	0	0	0/6	0	0	0/4	0	0	nuclei	1	1/5	0.122	0	0/10	0	0	0/8	0	0	-0.122	0	0
both	P40307	Proteasome subunit beta type-2 (Proteasome component C7-I) (Macropain subunit C7-I) (Multicatalytic endopeptidase complex subunit C7-I)	nuclei, secreted, cytoplasm	7	3/4	0.833	0.138	1/6	0.179	0	4/4	0.284	0.105	nuclei, secreted, cytoplasm	9	5/5	0.624	0.368	2/10	0.931	0.752	8/8	0.373	0.178	0.209	-0.752	-0.089
both	P40112	Proteasome subunit beta type-3 (Proteasome theta chain) (Proteasome chain 13) (Proteasome component C10-II)	nuclei, cytoplasm	5	3/4	2.053	0.382	0/6	0	0	4/4	0.911	0.243	nuclei, secreted, cytoplasm	6	5/5	1.308	0.426	3/10	0.789	0.703	8/8	0.541	0.29	0.745	-0.789	0.37
both	P34067	Proteasome subunit beta type-4 (Proteasome beta chain) (Macropain beta chain) (Multicatalytic endopeptidase complex beta chain) (Proteasome chain 3) (RN3)	nuclei	3	3/4	0.24	0.073	0/6	0	0	0/4	0	0	nuclei, secreted, cytoplasm	7	3/5	0.24	0.073	1/10	0.668	0	1/8	0.136	0	0	-0.668	-0.136
both	P28075	Proteasome subunit beta type-5 (Proteasome epsilon chain) (Macropain epsilon chain) (Multicatalytic endopeptidase complex epsilon chain) (Proteasome subunit X) (Proteasome chain 6)	nuclei, cytoplasm	8	3/4	0.82	0.107	0/6	0	0	1/4	0.136	0	nuclei, secreted, cytoplasm	12	4/5	0.365	0.313	1/10	1.783	0	3/8	0.357	0.156	0.455	-1.783	-0.221
both	P28073	Proteasome subunit beta type-6 (Proteasome delta chain) (Macropain delta chain) (Multicatalytic endopeptidase complex delta chain) (Proteasome subunit Y) (Proteasome chain 5)	nuclei	3	2/4	0.263	0.097	0/6	0	0	0/4	0	0	nuclei, secreted, cytoplasm	3	4/5	0.166	0	3/10	0.23	0.091	1/8	0.166	0	0.097	-0.23	-0.166
both	Q9JHW0	Proteasome subunit beta type-7 (Proteasome subunit Z) (Macropain chain Z) (Multicatalytic endopeptidase complex chain Z)	nuclei	1	2/4	0.166	0	0/6	0	0	0/4	0	0	nuclei	3	4/5	0.214	0.084	0/10	0	0	0/8	0	0	-0.048	0	0
both	P28064	Proteasome subunit beta type-8 (Proteasome subunit beta-5i) (Proteasome component C13) (Macropain subunit C13) (Multicatalytic endopeptidase complex subunit C13)	nuclei, cytoplasm	7	3/4	0.51	0.363	0/6	0	0	1/4	0.122	0	nuclei, secreted, cytoplasm	3	3/5	0.122	0	1/10	0.122	0	1/8	0.122	0	0.388	-0.122	0
both	P28077	Proteasome subunit beta type-9 (Proteasome subunit beta-1i) (Proteasome chain 7) (Macropain chain 7) (Multicatalytic endopeptidase complex chain 7) (Really interesting new gene 12 protein) (Low molecular mass protein 2)	nuclei, cytoplasm	4	3/4	0.4	0.267	0/6	0	0	1/4	0.212	0	nuclei, secreted, cytoplasm	4	4/5	0.276	0.111	1/10	0.468	0	1/8	0.212	0	0.124	-0.468	0
both	Q64240	Protein AMBP	secreted, cytoplasm	17	0/4	0	0	6/6	1.194	0.427	1/4	0.096	0	secreted	22	0/5	0	0	8/10	1.636	0.598	0/8	0	0	0	-0.442	0.096
reference	Q5U201	Protein AMN1 homolog		0	0/4	0	0	0/6	0	0	0/4	0	0	cytoplasm	1	0/5	0	0	0/10	0	0	1/8	0.129	0	0	0	-0.129
reference	O88778	Protein bassoon		0	0/4	0	0	0/6	0	0	0/4	0	0	nuclei	1	1/5	0.01	0	0/10	0	0	0/8	0	0	-0.01	0	0
both	Q5XIM5	Protein CDV3 homolog	cytoplasm	1	0/4	0	0	0/6	0	0	1/4	0.136	0	cytoplasm	3	0/5	0	0	0/10	0	0	2/8	0.214	0.078	0	0	-0.078
both	Q6MGD0	Protein CutA (Brain acetylcholinesterase putative membrane anchor)	cytoplasm	1	0/4	0	0	0/6	0	0	2/4	0.334	0	cytoplasm	1	0/5	0	0	0/10	0	0	2/8	0.334	0	0	0	0
analysis	Q6AXS3	Protein DEK	nuclei	6	1/4	0.585	0	0/6	0	0	0/4	0	0		0	0/5	0	0	0/10	0	0	0/8	0	0	0.585	0	0
both	P04785	Protein disulfide-isomerase (PDI) (Prolyl 4-hydroxylase subunit beta) (Cellular thyroid hormone-binding protein)	nuclei, cytoplasm	12	3/4	0.275	0.236	0/6	0	0	4/4	0.463	0.063	nuclei, cytoplasm	22	5/5	0.212	0.102	0/10	0	0	8/8	0.616	0.293	0.063	0	-0.153
both	P11598	Protein disulfide-isomerase A3 (Disulfide isomerase ER-60) (Endoplasmic reticulum resident protein 60) (ER protein 60) (Endoplasmic reticulum resident protein 57) (ER protein 57) (58 kDa microsomal protein) (p58) (HIP-70) (Q-2) (58 kDa glucose-regulated p	nuclei, cytoplasm	14	4/4	0.256	0.172	0/6	0	0	4/4	0.669	0.166	nuclei, cytoplasm	32	5/5	0.779	0.7	0/10	0	0	8/8	0.797	0.523	-0.523	0	-0.128
both	P38659	Protein disulfide-isomerase A4 (Endoplasmic reticulum resident protein 72) (ER protein 72) (Endoplasmic reticulum resident protein 70) (ER protein 70) (Calcium-binding protein 2) (CaBP2)	nuclei, cytoplasm	3	2/4	0.049	0	0/6	0	0	2/4	0.075	0.026	nuclei, cytoplasm	19	5/5	0.112	0.022	0/10	0	0	4/8	0.341	0.417	-0.063	0	-0.266
both	Q5I0H9	Protein disulfide-isomerase A5	nuclei, cytoplasm	9	3/4	0.294	0.087	0/6	0	0	1/4	0.072	0	nuclei	3	4/5	0.172	0.067	0/10	0	0	0/8	0	0	0.122	0	0.072
both	Q63081	Protein disulfide-isomerase A6 (Protein disulfide isomerase P5) (Calcium-binding protein 1) (CaBP1) (Thioredoxin domain-containing protein 7)	nuclei, cytoplasm	11	4/4	0.646	0.3	0/6	0	0	4/4	0.214	0.084	nuclei, cytoplasm	11	5/5	0.751	0.214	0/10	0	0	8/8	0.251	0.295	-0.105	0	-0.037
both	O88767	Protein DJ-1 (Parkinson disease protein 7 homolog) (Contraception-associated protein 1) (Protein CAP1) (Fertility protein SP22)	cytoplasm	8	0/4	0	0	0/6	0	0	4/4	1.129	0.504	secreted, cytoplasm	15	0/5	0	0	2/10	2.783	1.629	8/8	1.173	0.821	0	-2.783	-0.044
analysis	Q8K3E7	Protein dpy-30 homolog (Dpy-30-like protein) (Dpy-30L) (Protein rAIP1)	nuclei	1	1/4	0.389	0	0/6	0	0	0/4	0	0		0	0/5	0	0	0/10	0	0	0/8	0	0	0.389	0	0
reference	Q5FVM3	Protein FAM134B		0	0/4	0	0	0/6	0	0	0/4	0	0	nuclei	1	1/5	0.096	0	0/10	0	0	0/8	0	0	-0.096	0	0
both	B0BN94	Protein FAM136A	cytoplasm	1	0/4	0	0	0/6	0	0	1/4	0.194	0	cytoplasm	2	0/5	0	0	0/10	0	0	4/8	0.252	0.1	0	0	-0.058
reference	B0BNK8	Protein FAM46B		0	0/4	0	0	0/6	0	0	0/4	0	0	nuclei	1	1/5	0.08	0	0/10	0	0	0/8	0	0	-0.08	0	0
both	Q5XI89	Protein FAM55D	secreted	1	0/4	0	0	3/6	0.061	0	0/4	0	0	secreted	1	0/5	0	0	3/10	0.061	0	0/8	0	0	0	0	0
both	Q66H38	Protein FAM71B	cytoplasm	1	0/4	0	0	0/6	0	0	1/4	0.05	0	nuclei	1	1/5	0.05	0	0/10	0	0	0/8	0	0	-0.05	0	0.05
analysis	Q5FWT1	Protein FAM98A	nuclei	1	1/4	0.077	0	0/6	0	0	0/4	0	0		0	0/5	0	0	0/10	0	0	0/8	0	0	0.077	0	0
reference	Q9Z250	Protein lin-7 homolog A (Lin-7A) (Mammalian lin-seven protein 1) (MALS-1) (Vertebrate lin-7 homolog 1) (Veli-1)		0	0/4	0	0	0/6	0	0	0/4	0	0	nuclei	1	1/5	0.145	0	0/10	0	0	0/8	0	0	-0.145	0	0
both	Q9Z252	Protein lin-7 homolog B (Lin-7B) (Mammalian lin-seven protein 2) (MALS-2) (Vertebrate lin-7 homolog 2) (Veli-2)	secreted	1	0/4	0	0	1/6	0.122	0	0/4	0	0	nuclei, cytoplasm	1	1/5	0.122	0	0/10	0	0	3/8	0.122	0	-0.122	0.122	-0.122
both	Q27W02	Protein mago nashi homolog (Mago-nashi-like proliferation-associated protein)	nuclei	1	2/4	0.179	0	0/6	0	0	0/4	0	0	nuclei	1	1/5	0.179	0	0/10	0	0	0/8	0	0	0	0	0
both	Q6JE36	Protein NDRG1 (N-myc downstream-regulated gene 1 protein) (Protein Ndr1)	secreted	1	0/4	0	0	2/6	0.122	0	0/4	0	0	nuclei, secreted	2	1/5	0.122	0	1/10	0.122	0	0/8	0	0	-0.122	0	0
both	Q8VBU2	Protein NDRG2 (NDRG1-related protein) (Antidepressant-related protein ADRG123)	cytoplasm	4	0/4	0	0	0/6	0	0	3/4	0.535	0.094	secreted, cytoplasm	4	0/5	0	0	1/10	0.468	0	8/8	0.341	0.138	0	-0.468	0.194
both	Q710E6	Protein osteopotentia homolog	cytoplasm	2	0/4	0	0	0/6	0	0	1/4	0.066	0	cytoplasm	1	0/5	0	0	0/10	0	0	3/8	0.032	0	0	0	0.034
analysis	Q5XIP1	Protein pelota homolog	nuclei	1	1/4	0.075	0	0/6	0	0	0/4	0	0		0	0/5	0	0	0/10	0	0	0/8	0	0	0.075	0	0
analysis	Q99MC0	Protein phosphatase 1 regulatory subunit 14A (17 kDa PKC-potentiated inhibitory protein of PP1) (Protein kinase C-potentiated inhibitor protein of 17 kDa) (CPI-17)	cytoplasm	1	0/4	0	0	0/6	0	0	1/4	0.233	0		0	0/5	0	0	0/10	0	0	0/8	0	0	0	0	0.233
both	P20650	Protein phosphatase 1A (Protein phosphatase 2C isoform alpha) (PP2C-alpha) (Protein phosphatase IA)	cytoplasm	2	0/4	0	0	0/6	0	0	2/4	0.08	0	secreted, cytoplasm	1	0/5	0	0	1/10	0.08	0	2/8	0.08	0	0	-0.08	0
both	P35815	Protein phosphatase 1B (Protein phosphatase 2C isoform beta) (PP2C-beta)	nuclei	1	1/4	0.08	0	0/6	0	0	0/4	0	0	nuclei	1	2/5	0.08	0	0/10	0	0	0/8	0	0	0	0	0
analysis	Q5U1Z8	Protein preY, mitochondrial	cytoplasm	1	0/4	0	0	0/6	0	0	1/4	0.334	0		0	0/5	0	0	0/10	0	0	0/8	0	0	0	0	0.334
analysis	Q4KLH6	Protein QN1 homolog	secreted, cytoplasm	1	0/4	0	0	2/6	0.02	0	1/4	0.02	0		0	0/5	0	0	0/10	0	0	0/8	0	0	0	0.02	0.02
analysis	Q6B345	Protein S100-A11 (Calgizzarin) (S100 calcium-binding protein A11)	nuclei	3	1/4	2.162	0	0/6	0	0	0/4	0	0		0	0/5	0	0	0/10	0	0	0/8	0	0	2.162	0	0
both	Q5XFW8	Protein SEC13 homolog (SEC13-like protein 1)	cytoplasm	1	0/4	0	0	0/6	0	0	2/4	0.129	0	nuclei, cytoplasm	1	1/5	0.129	0	0/10	0	0	5/8	0.129	0	-0.129	0	0
analysis	Q80Z70	Protein sel-1 homolog 1 (Suppressor of lin-12-like protein 1) (Sel-1L)	nuclei	1	1/4	0.046	0	0/6	0	0	0/4	0	0		0	0/5	0	0	0/10	0	0	0/8	0	0	0.046	0	0
both	Q63945	Protein SET (Liver regeneration-related protein LRRGR00002) (Phosphatase 2A inhibitor I2PP2A) (I-2PP2A) (Template-activating factor I) (TAF-I)	nuclei	2	2/4	0.244	0.089	0/6	0	0	0/4	0	0	nuclei	2	2/5	0.155	0	0/10	0	0	0/8	0	0	0.089	0	0
reference	Q7TP36	Protein Shroom2 (Liver regeneration-related protein LRRG167) (Protein Apxl)		0	0/4	0	0	0/6	0	0	0/4	0	0	secreted	1	0/5	0	0	1/10	0.022	0	0/8	0	0	0	-0.022	0
reference	Q5BJL5	Protein strawberry notch homolog 1		0	0/4	0	0	0/6	0	0	0/4	0	0	cytoplasm	1	0/5	0	0	0/10	0	0	1/8	0.027	0	0	0	-0.027
reference	Q5M9G9	Protein TBRG4 (Transforming growth factor beta regulator 4)		0	0/4	0	0	0/6	0	0	0/4	0	0	cytoplasm	1	0/5	0	0	0/10	0	0	1/8	0.053	0	0	0	-0.053
both	Q9Z2Y1	Protein timeless homolog (rTIM) (Timeless-like protein) (rTLP)	nuclei, secreted, cytoplasm	1	2/4	0.026	0	2/6	0.026	0	4/4	0.026	0	nuclei, secreted, cytoplasm	1	3/5	0.026	0	3/10	0.026	0	5/8	0.026	0	0	0	0
both	Q9Z2Q1	Protein transport protein Sec31A (SEC31-like protein 1) (SEC31-related protein A) (Vesicle-associated protein 1)	nuclei, cytoplasm	4	1/4	0.036	0	0/6	0	0	1/4	0.112	0	cytoplasm	6	0/5	0	0	0/10	0	0	5/8	0.074	0.034	0.036	0	0.038
both	P61621	Protein transport protein Sec61 subunit alpha isoform 1 (Sec61 alpha-1)	nuclei	5	3/4	0.483	0.218	0/6	0	0	0/4	0	0	nuclei, cytoplasm	4	4/5	0.302	0.121	0/10	0	0	1/8	0.122	0	0.181	0	-0.122
reference	Q5PPK9	Protein TSSC1		0	0/4	0	0	0/6	0	0	0/4	0	0	nuclei	1	1/5	0.105	0	0/10	0	0	0/8	0	0	-0.105	0	0
both	Q62769	Protein unc-13 homolog B (Munc13-2)	secreted	1	0/4	0	0	1/6	0.019	0	0/4	0	0	secreted	1	0/5	0	0	3/10	0.019	0	0/8	0	0	0	0	0
reference	Q6TUD4	Protein YIPF3 (Liver regeneration-related protein LRRGT00110) (YIP1 family member 3)		0	0/4	0	0	0/6	0	0	0/4	0	0	nuclei	1	1/5	0.155	0	0/10	0	0	0/8	0	0	-0.155	0	0
both	Q62975	Protein Z-dependent protease inhibitor (PZ-dependent protease inhibitor) (Serpin A10) (Regeneration-associated serpin 1) (RASP-1)	secreted	2	0/4	0	0	1/6	0.155	0	0/4	0	0	secreted	1	0/5	0	0	2/10	0.075	0	0/8	0	0	0	0.08	0
both	P0C089	Protein-tyrosine phosphatase mitochondrial 1	nuclei, cytoplasm	2	2/4	0.244	0.089	0/6	0	0	2/4	0.155	0	nuclei, cytoplasm	1	2/5	0.155	0	0/10	0	0	4/8	0.155	0	0.089	0	0
reference	P18292	Prothrombin (Coagulation factor II)		0	0/4	0	0	0/6	0	0	0/4	0	0	secreted	1	0/5	0	0	3/10	0.054	0	0/8	0	0	0	-0.054	0
analysis	P01150	Prothyroliberin	secreted	1	0/4	0	0	2/6	0.11	0	0/4	0	0		0	0/5	0	0	0/10	0	0	0/8	0	0	0	0.11	0
both	Q8R508	Protocadherin Fat 3 (FAT tumor suppressor homolog 3)	nuclei	1	1/4	0.01	0	0/6	0	0	0/4	0	0	nuclei, secreted	3	1/5	0.01	0	2/10	0.01	0	0/8	0	0	0	-0.01	0
reference	Q2VWP9	Protogenin (Protein Shen-Dan)		0	0/4	0	0	0/6	0	0	0/4	0	0	cytoplasm	1	0/5	0	0	0/10	0	0	1/8	0.036	0	0	0	-0.036
analysis	Q921A2	Proton myo-inositol cotransporter (H(+)-myo-inositol cotransporter) (H(+)-myo-inositol symporter)	secreted	1	0/4	0	0	1/6	0.077	0	0/4	0	0		0	0/5	0	0	0/10	0	0	0/8	0	0	0	0.077	0
both	P12841	Proto-oncogene c-Fos (Cellular oncogene fos)	nuclei, secreted	1	2/4	0.233	0	1/6	0.233	0	0/4	0	0	nuclei, secreted	1	2/5	0.233	0	1/10	0.233	0	0/8	0	0	0	0	0
analysis	P26794	Proto-oncogene serine/threonine-protein kinase pim-1	nuclei	1	1/4	0.116	0	0/6	0	0	0/4	0	0		0	0/5	0	0	0/10	0	0	0/8	0	0	0.116	0	0
both	P61459	Pterin-4-alpha-carbinolamine dehydratase (PHS) (4-alpha-hydroxy-tetrahydropterin dehydratase) (Phenylalanine hydroxylase-stimulating protein) (Pterin carbinolamine dehydratase) (PCD) (Dimerization cofactor of hepatocyte nuclear factor 1-alpha) (Dimerizati	nuclei, cytoplasm	7	2/4	0.376	0.144	0/6	0	0	4/4	1.604	0.422	nuclei, secreted, cytoplasm	7	3/5	0.233	0	2/10	1.184	0.664	8/8	1.122	0.68	0.143	-1.184	0.482
both	P85973	Purine nucleoside phosphorylase (PNP) (Inosine phosphorylase)	nuclei, secreted, cytoplasm	13	3/4	0.192	0.058	1/6	0.11	0	4/4	0.862	0.361	nuclei, secreted, cytoplasm	18	1/5	0.11	0	5/10	0.534	0.664	8/8	0.961	0.373	0.082	-0.424	-0.099
reference	Q6AXX9	Putative C->U-editing enzyme APOBEC-4 (Apolipoprotein B mRNA-editing enzyme catalytic polypeptide-like 4)		0	0/4	0	0	0/6	0	0	0/4	0	0	secreted	1	0/5	0	0	1/10	0.11	0	0/8	0	0	0	-0.11	0
both	Q5I0J9	Putative L-aspartate dehydrogenase (Aspartate dehydrogenase domain-containing protein)	cytoplasm	6	0/4	0	0	0/6	0	0	3/4	0.475	0.356	secreted, cytoplasm	8	0/5	0	0	2/10	0.946	0.635	5/8	0.216	0.143	0	-0.946	0.259
reference	Q5U2V4	Putative phospholipase B-like 1 (LAMA-like protein 1) (Lamina ancestor homolog 1) (Phospholipase B domain-containing protein 1)		0	0/4	0	0	0/6	0	0	0/4	0	0	cytoplasm	1	0/5	0	0	0/10	0	0	1/8	0.07	0	0	0	-0.07
analysis	Q4QQW8	Putative phospholipase B-like 2 (LAMA-like protein 2) (Lamina ancestor homolog 2) (Phospholipase B domain-containing protein 2)	cytoplasm	1	0/4	0	0	0/6	0	0	1/4	0.072	0		0	0/5	0	0	0/10	0	0	0/8	0	0	0	0	0.072
reference	Q925G0	Putative RNA-binding protein 3 (RNA-binding motif protein 3)		0	0/4	0	0	0/6	0	0	0/4	0	0	nuclei	1	1/5	0.194	0	0/10	0	0	0/8	0	0	-0.194	0	0
both	Q68FT3	Pyridine nucleotide-disulfide oxidoreductase domain-containing protein 2	nuclei, cytoplasm	2	2/4	0.083	0	0/6	0	0	4/4	0.105	0.039	cytoplasm	3	0/5	0	0	0/10	0	0	6/8	0.112	0.042	0.083	0	-0.007
both	O35331	Pyridoxal kinase (Pyridoxine kinase)	cytoplasm	2	0/4	0	0	0/6	0	0	3/4	0.138	0.052	secreted, cytoplasm	7	0/5	0	0	2/10	0.34	0.128	3/8	0.252	0.058	0	-0.34	-0.114
both	O88794	Pyridoxine-5'-phosphate oxidase (Pyridoxamine-phosphate oxidase)	cytoplasm	1	0/4	0	0	0/6	0	0	1/4	0.122	0	cytoplasm	2	0/5	0	0	0/10	0	0	2/8	0.122	0	0	0	0
both	Q76IC5	Pyroglutamyl-peptidase 1 (Pyroglutamyl-peptidase I) (PGP-I) (Pyrrolidone-carboxylate peptidase) (5-oxoprolyl-peptidase) (Pyroglutamyl aminopeptidase I) (PAP-I)	nuclei, cytoplasm	1	2/4	0.212	0	0/6	0	0	1/4	0.212	0	nuclei, cytoplasm	1	5/5	0.212	0	0/10	0	0	1/8	0.212	0	0	0	0
both	P52873	Pyruvate carboxylase, mitochondrial (Pyruvic carboxylase) (PCB)	nuclei, cytoplasm	42	3/4	0.208	0.106	0/6	0	0	4/4	0.967	0.281	nuclei, cytoplasm	54	5/5	0.442	0.154	0/10	0	0	8/8	1.037	0.278	-0.234	0	-0.07
both	P26284	Pyruvate dehydrogenase E1 component subunit alpha, somatic form, mitochondrial (PDHE1-A type I)	cytoplasm	1	0/4	0	0	0/6	0	0	1/4	0.075	0	nuclei	1	2/5	0.075	0	0/10	0	0	0/8	0	0	-0.075	0	0.075
both	P49432	Pyruvate dehydrogenase E1 component subunit beta, mitochondrial (PDHE1-B)	nuclei, cytoplasm	5	1/4	0.274	0	0/6	0	0	3/4	0.446	0.143	nuclei, cytoplasm	7	2/5	0.284	0.155	0/10	0	0	8/8	0.341	0.142	-0.01	0	0.105
reference	P11980	Pyruvate kinase isozymes M1/M2 (Pyruvate kinase muscle isozyme)		0	0/4	0	0	0/6	0	0	0/4	0	0	nuclei, cytoplasm	13	1/5	0.668	0	0/10	0	0	2/8	0.325	0.034	-0.668	0	-0.325
both	P12928	Pyruvate kinase isozymes R/L (L-PK)	cytoplasm	8	0/4	0	0	0/6	0	0	4/4	0.189	0.163	nuclei, secreted, cytoplasm	13	1/5	0.056	0	1/10	0.245	0	8/8	0.37	0.156	-0.056	-0.245	-0.181
both	Q6AYT0	Quinone oxidoreductase (NADPH:quinone reductase) (Zeta-crystallin)	cytoplasm	2	0/4	0	0	0/6	0	0	3/4	0.126	0.048	cytoplasm	3	0/5	0	0	0/10	0	0	5/8	0.113	0.04	0	0	0.013
both	B0BNC9	Quinone oxidoreductase-like protein 2	nuclei	3	3/4	0.293	0.068	0/6	0	0	0/4	0	0	nuclei	3	3/5	0.25	0.112	0/10	0	0	0/8	0	0	0.043	0	0
both	P50398	Rab GDP dissociation inhibitor alpha (Rab GDI alpha) (Guanosine diphosphate dissociation inhibitor 1) (GDI-1)	cytoplasm	2	0/4	0	0	0/6	0	0	3/4	0.105	0.039	nuclei, cytoplasm	6	1/5	0.16	0	0/10	0	0	5/8	0.168	0.144	-0.16	0	-0.063
both	P50399	Rab GDP dissociation inhibitor beta (Rab GDI beta) (Guanosine diphosphate dissociation inhibitor 2) (GDI-2) (GDI-3)	cytoplasm	4	0/4	0	0	0/6	0	0	2/4	0.236	0.086	nuclei, secreted, cytoplasm	14	1/5	0.072	0	1/10	0.417	0	8/8	0.299	0.395	-0.072	-0.417	-0.063
both	Q62835	Rab GTPase-binding effector protein 2 (MP13 protein) (Rabaptin-5beta)	nuclei	1	1/4	0.058	0	0/6	0	0	0/4	0	0	nuclei	1	2/5	0.058	0	0/10	0	0	0/8	0	0	0	0	0
both	P37727	Rab proteins geranylgeranyltransferase component A 1 (Choroideraemia protein homolog) (Rab escort protein 1) (REP-1)	secreted, cytoplasm	2	0/4	0	0	1/6	0.058	0	1/4	0.119	0	cytoplasm	1	0/5	0	0	0/10	0	0	1/8	0.058	0	0	0.058	0.061
reference	P69735	Rab3 GTPase-activating protein catalytic subunit (RAB3 GTPase-activating protein 130 kDa subunit) (Rab3-GAP p130) (Rab3-GAP)		0	0/4	0	0	0/6	0	0	0/4	0	0	nuclei	1	2/5	0.044	0	0/10	0	0	0/8	0	0	-0.044	0	0
analysis	P11345	RAF proto-oncogene serine/threonine-protein kinase (Proto-oncogene c-RAF) (cRaf) (Raf-1)	nuclei, cytoplasm	2	1/4	0.048	0	0/6	0	0	2/4	0.048	0		0	0/5	0	0	0/10	0	0	0/8	0	0	0.048	0	0.048
both	P83900	Rap guanine nucleotide exchange factor 5 (M-Ras-regulated Rap GEF) (MR-GEF)	nuclei, secreted, cytoplasm	2	1/4	0.051	0	1/6	0.051	0	1/4	0.051	0	secreted	1	0/5	0	0	2/10	0.051	0	0/8	0	0	0.051	0	0.051
both	Q6RUV5	Ras-related C3 botulinum toxin substrate 1 (p21-Rac1)	cytoplasm	1	0/4	0	0	0/6	0	0	1/4	0.212	0	nuclei, secreted, cytoplasm	2	1/5	0.468	0	1/10	0.212	0	2/8	0.212	0	-0.468	-0.212	0
both	P35281	Ras-related protein Rab-10	nuclei, cytoplasm	2	1/4	0.145	0	0/6	0	0	1/4	0.311	0	cytoplasm	1	0/5	0	0	0/10	0	0	1/8	0.145	0	0.145	0	0.166
both	P62494	Ras-related protein Rab-11A (Rab-11) (24KG)	cytoplasm	4	0/4	0	0	0/6	0	0	3/4	0.35	0.083	nuclei, secreted, cytoplasm	4	1/5	0.136	0	1/10	0.136	0	4/8	0.253	0.067	-0.136	-0.136	0.097
both	O35509	Ras-related protein Rab-11B	cytoplasm	2	0/4	0	0	0/6	0	0	1/4	0.274	0	cytoplasm	2	0/5	0	0	0/10	0	0	1/8	0.274	0	0	0	0
both	P61107	Ras-related protein Rab-14	cytoplasm	1	0/4	0	0	0/6	0	0	1/4	0.155	0	cytoplasm	5	0/5	0	0	0/10	0	0	1/8	1.054	0	0	0	-0.899
both	P35289	Ras-related protein Rab-15	cytoplasm	2	0/4	0	0	0/6	0	0	1/4	0.245	0	cytoplasm	1	0/5	0	0	0/10	0	0	1/8	0.116	0	0	0	0.129
both	Q5EB77	Ras-related protein Rab-18	cytoplasm	2	0/4	0	0	0/6	0	0	1/4	0.311	0	cytoplasm	2	0/5	0	0	0/10	0	0	1/8	0.311	0	0	0	0
both	Q6NYB7	Ras-related protein Rab-1A	nuclei, cytoplasm	4	1/4	0.292	0	0/6	0	0	4/4	0.435	0.191	secreted, cytoplasm	4	0/5	0	0	1/10	0.136	0	4/8	0.386	0.163	0.292	-0.136	0.049
both	P10536	Ras-related protein Rab-1B	cytoplasm	2	0/4	0	0	0/6	0	0	1/4	0.292	0	cytoplasm	1	0/5	0	0	0/10	0	0	1/8	0.136	0	0	0	0.156
both	P05712	Ras-related protein Rab-2A	cytoplasm	4	0/4	0	0	0/6	0	0	2/4	0.323	0.178	nuclei, secreted, cytoplasm	4	1/5	0.145	0	1/10	0.145	0	3/8	0.256	0.078	-0.145	-0.145	0.067
both	Q5U316	Ras-related protein Rab-35	nuclei, cytoplasm	2	1/4	0.155	0	0/6	0	0	2/4	0.244	0.089	cytoplasm	1	0/5	0	0	0/10	0	0	1/8	0.155	0	0.155	0	0.089
analysis	Q53B90	Ras-related protein Rab-43	cytoplasm	1	0/4	0	0	0/6	0	0	1/4	0.136	0		0	0/5	0	0	0/10	0	0	0/8	0	0	0	0	0.136
analysis	P05714	Ras-related protein Rab-4A	cytoplasm	1	0/4	0	0	0/6	0	0	1/4	0.155	0		0	0/5	0	0	0/10	0	0	0/8	0	0	0	0	0.155
both	Q9WVB1	Ras-related protein Rab-6A (Rab-6)	cytoplasm	1	0/4	0	0	0/6	0	0	1/4	0.136	0	cytoplasm	1	0/5	0	0	0/10	0	0	1/8	0.136	0	0	0	0
both	P09527	Ras-related protein Rab-7a (Ras-related protein p23) (Ras-related protein BRL-RAS)	nuclei, cytoplasm	9	1/4	0.292	0	0/6	0	0	4/4	0.797	0.256	nuclei, secreted, cytoplasm	9	1/5	0.292	0	1/10	1.154	0	8/8	0.677	0.624	0	-1.154	0.12
both	P35280	Ras-related protein Rab-8A	cytoplasm	2	0/4	0	0	0/6	0	0	1/4	0.274	0	nuclei	1	1/5	0.129	0	0/10	0	0	0/8	0	0	-0.129	0	0.274
analysis	P36860	Ras-related protein Ral-B	cytoplasm	1	0/4	0	0	0/6	0	0	1/4	0.145	0		0	0/5	0	0	0/10	0	0	0/8	0	0	0	0	0.145
both	P62836	Ras-related protein Rap-1A (Ras-related protein Krev-1)	nuclei, cytoplasm	3	1/4	0.166	0	0/6	0	0	4/4	0.319	0.173	nuclei, secreted, cytoplasm	4	2/5	0.375	0.209	1/10	0.359	0	7/8	0.411	0.249	-0.209	-0.359	-0.092
analysis	Q62636	Ras-related protein Rap-1b (GTP-binding protein smg p21B)	cytoplasm	1	0/4	0	0	0/6	0	0	1/4	0.166	0		0	0/5	0	0	0/10	0	0	0/8	0	0	0	0	0.166
both	Q5XI60	Receptor expression-enhancing protein 6 (Polyposis locus protein 1-like 1)	cytoplasm	2	0/4	0	0	0/6	0	0	4/4	0.309	0.116	secreted, cytoplasm	2	0/5	0	0	1/10	0.425	0	2/8	0.194	0	0	-0.425	0.115
analysis	Q62799	Receptor tyrosine-protein kinase erbB-3 (Proto-oncogene-like protein c-ErbB-3)	nuclei	1	1/4	0.029	0	0/6	0	0	0/4	0	0		0	0/5	0	0	0/10	0	0	0/8	0	0	0.029	0	0
analysis	Q64612	Receptor-type tyrosine-protein phosphatase V (R-PTP-V) (Embryonic stem cell protein-tyrosine phosphatase) (ES cell phosphatase) (Osteotesticular protein-tyrosine phosphatase) (OST-PTP)	nuclei	1	1/4	0.029	0	0/6	0	0	0/4	0	0		0	0/5	0	0	0/10	0	0	0/8	0	0	0.029	0	0
both	Q03336	Regucalcin (RC) (Senescence marker protein 30) (SMP-30)	nuclei, secreted, cytoplasm	13	2/4	0.089	0	2/6	0.186	0	4/4	0.744	0.386	nuclei, secreted, cytoplasm	23	4/5	0.14	0.088	6/10	0.917	0.91	8/8	0.979	0.392	-0.051	-0.731	-0.235
both	Q9JIR3	Regulating synaptic membrane exocytosis protein 3 (Nim3) (RIM3 gamma) (Rab-3-interacting molecule 3) (RIM 3)	cytoplasm	1	0/4	0	0	0/6	0	0	2/4	0.129	0	secreted, cytoplasm	2	0/5	0	0	1/10	0.129	0	2/8	0.129	0	0	-0.129	0
both	Q9Z118	Regulator of differentiation 1 (Rod1)	nuclei	1	2/4	0.077	0	0/6	0	0	0/4	0	0	cytoplasm	1	0/5	0	0	0/10	0	0	1/8	0.077	0	0.077	0	-0.077
reference	O08773	Regulator of G-protein signaling 14 (RGS14)		0	0/4	0	0	0/6	0	0	0/4	0	0	secreted, cytoplasm	2	0/5	0	0	1/10	0.064	0	1/8	0.064	0	0	-0.064	-0.064
analysis	P49797	Regulator of G-protein signaling 3 (RGS3) (SRB-RGS)	cytoplasm	1	0/4	0	0	0/6	0	0	1/4	0.039	0		0	0/5	0	0	0/10	0	0	0/8	0	0	0	0	0.039
both	Q498D5	Regulator of microtubule dynamics protein 2 (RMD-2) (Protein FAM82A1)	nuclei	4	2/4	0.153	0.08	0/6	0	0	0/4	0	0	nuclei	4	2/5	0.236	0.086	0/10	0	0	0/8	0	0	-0.083	0	0
both	Q66H15	Regulator of microtubule dynamics protein 3 (RMD-3) (Protein FAM82A2) (Protein FAM82C)	nuclei	4	3/4	0.252	0.076	0/6	0	0	0/4	0	0	nuclei	2	3/5	0.16	0	0/10	0	0	0/8	0	0	0.092	0	0
analysis	Q6AXS4	Renin receptor (ATPase H(+)-transporting lysosomal accessory protein 2) (ATPase H(+)-transporting lysosomal-interacting protein 2) (Renin/prorenin receptor)	secreted	1	0/4	0	0	1/6	0.136	0	0/4	0	0		0	0/5	0	0	0/10	0	0	0/8	0	0	0	0.136	0
both	P51647	Retinal dehydrogenase 1 (RALDH 1) (ALDH-E1) (ALHDII) (Aldehyde dehydrogenase family 1 member A1) (Aldehyde dehydrogenase, cytosolic)	nuclei, cytoplasm	9	1/4	0.15	0	0/6	0	0	4/4	0.313	0.196	secreted, cytoplasm	7	0/5	0	0	1/10	0.52	0	3/8	0.072	0	0.15	-0.52	0.241
reference	P51842	Retinal guanylyl cyclase 2 (RETGC-2) (Guanylate cyclase 2F, retinal) (Guanylate cyclase F) (GC-F) (Rod outer segment membrane guanylate cyclase 2) (ROS-GC2)		0	0/4	0	0	0/6	0	0	0/4	0	0	cytoplasm	1	0/5	0	0	0/10	0	0	1/8	0.033	0	0	0	-0.033
both	Q920A6	Retinoid-inducible serine carboxypeptidase (Serine carboxypeptidase 1)	cytoplasm	1	0/4	0	0	0/6	0	0	1/4	0.077	0	cytoplasm	6	0/5	0	0	0/10	0	0	1/8	0.562	0	0	0	-0.485
both	P50170	Retinol dehydrogenase 2 (Retinol dehydrogenase type II) (RODH II) (29 kDa protein)	cytoplasm	10	0/4	0	0	0/6	0	0	4/4	0.625	0.33	secreted, cytoplasm	5	0/5	0	0	1/10	0.116	0	4/8	0.217	0.113	0	-0.116	0.408
both	P50169	Retinol dehydrogenase 3 (Retinol dehydrogenase type I) (RODH I)	cytoplasm	11	0/4	0	0	0/6	0	0	4/4	0.537	0.402	secreted, cytoplasm	8	0/5	0	0	1/10	0.222	0	3/8	0.234	0.183	0	-0.222	0.303
both	P55006	Retinol dehydrogenase 7 (Retinol dehydrogenase type III) (RODH III)	cytoplasm	6	0/4	0	0	0/6	0	0	1/4	0.823	0	secreted, cytoplasm	4	0/5	0	0	1/10	0.222	0	2/8	0.299	0.194	0	-0.222	0.524
both	P02696	Retinol-binding protein 1 (Cellular retinol-binding protein I) (CRBP-I) (Cellular retinol-binding protein) (CRBP)	cytoplasm	7	0/4	0	0	0/6	0	0	4/4	0.804	0.655	secreted, cytoplasm	11	0/5	0	0	1/10	1.424	0	8/8	0.812	0.35	0	-1.424	-0.008
both	P04916	Retinol-binding protein 4 (Plasma retinol-binding protein) (PRBP)	secreted, cytoplasm	7	0/4	0	0	5/6	0.588	0.458	2/4	0.425	0	secreted, cytoplasm	12	0/5	0	0	8/10	2.171	1.357	4/8	0.657	0.299	0	-1.583	-0.232
both	Q5XI73	Rho GDP-dissociation inhibitor 1 (Rho GDI 1) (Rho-GDI alpha)	secreted, cytoplasm	3	0/4	0	0	1/6	0.145	0	4/4	0.406	0.095	secreted, cytoplasm	6	0/5	0	0	2/10	0.323	0.178	8/8	0.299	0.165	0	-0.178	0.107
both	Q5U2Z7	Rho GTPase-activating protein 24 (Down-regulated in nephrectomized rat kidney #2) (Rho-type GTPase-activating protein 24)	nuclei	1	2/4	0.04	0	0/6	0	0	0/4	0	0	nuclei	1	1/5	0.04	0	0/10	0	0	0/8	0	0	0	0	0
reference	Q6TLK4	Rho GTPase-activating protein 27 (CIN85-associated multi-domain-containing Rho GTPase-activating protein 1) (Rho-type GTPase-activating protein 27)		0	0/4	0	0	0/6	0	0	0/4	0	0	nuclei	1	1/5	0.048	0	0/10	0	0	0/8	0	0	-0.048	0	0
reference	Q5PQJ5	Rho GTPase-activating protein 29 (Rho-type GTPase-activating protein 29)		0	0/4	0	0	0/6	0	0	0/4	0	0	nuclei	1	1/5	0.023	0	0/10	0	0	0/8	0	0	-0.023	0	0
reference	Q5XXR3	Rho guanine nucleotide exchange factor 6 (Rac/Cdc42 guanine nucleotide exchange factor 6)		0	0/4	0	0	0/6	0	0	0/4	0	0	cytoplasm	1	0/5	0	0	0/10	0	0	1/8	0.044	0	0	0	-0.044
both	Q6P791	RhoA activator C11orf59 homolog (p27Kip1-releasing factor from RhoA) (p27RF-Rho)	nuclei, cytoplasm	3	2/4	0.627	0.368	0/6	0	0	2/4	0.422	0.163	nuclei, cytoplasm	2	3/5	0.368	0.154	0/10	0	0	2/8	0.259	0	0.259	0	0.163
analysis	Q62868	Rho-associated protein kinase 2 (Rho-associated, coiled-coil-containing protein kinase 2) (RhoA-binding kinase 2) (p150 ROK-alpha) (ROKalpha) (p164 ROCK-2)	nuclei, secreted	2	1/4	0.019	0	1/6	0.019	0	0/4	0	0		0	0/5	0	0	0/10	0	0	0/8	0	0	0.019	0.019	0
reference	Q6V7V2	Rhotekin		0	0/4	0	0	0/6	0	0	0/4	0	0	nuclei	1	1/5	0.059	0	0/10	0	0	0/8	0	0	-0.059	0	0
both	O55004	Ribonuclease 4 (RNase 4) (RL3)	secreted	3	0/4	0	0	3/6	0.542	0.262	0/4	0	0	nuclei, secreted	6	1/5	0.233	0	7/10	0.734	0.281	0/8	0	0	-0.233	-0.192	0
both	P29315	Ribonuclease inhibitor (Ribonuclease/angiogenin inhibitor 1)	nuclei	5	2/4	0.33	0.158	0/6	0	0	0/4	0	0	nuclei	7	3/5	0.303	0.311	0/10	0	0	0/8	0	0	0.027	0	0
both	P52759	Ribonuclease UK114 (14.5 kDa translational inhibitor protein) (Perchloric acid soluble protein)	nuclei, secreted, cytoplasm	13	3/4	1.945	0.307	6/6	1.638	1.053	4/4	11.11	2.404	nuclei, secreted, cytoplasm	14	5/5	2.436	0.955	9/10	3.497	2.202	8/8	7.369	3.372	-0.491	-1.859	3.741
analysis	Q5XI28	Ribonucleoprotein PTB-binding 1 (Protein raver-1)	cytoplasm	1	0/4	0	0	0/6	0	0	1/4	0.058	0		0	0/5	0	0	0/10	0	0	0/8	0	0	0	0	0.058
both	P60892	Ribose-phosphate pyrophosphokinase 1 (Phosphoribosyl pyrophosphate synthase I) (PRS-I)	nuclei	5	3/4	0.276	0.218	0/6	0	0	0/4	0	0	nuclei, cytoplasm	4	2/5	0.267	0.145	0/10	0	0	1/8	0.122	0	0.009	0	-0.122
reference	Q4KLI2	RNA (guanine-9-)-methyltransferase domain-containing protein 2		0	0/4	0	0	0/6	0	0	0/4	0	0	cytoplasm	1	0/5	0	0	0/10	0	0	1/8	0.101	0	0	0	-0.101
reference	Q4KLK9	RNA polymerase II subunit A C-terminal domain phosphatase SSU72 (CTD phosphatase SSU72)		0	0/4	0	0	0/6	0	0	0/4	0	0	nuclei	1	1/5	0.194	0	0/10	0	0	0/8	0	0	-0.194	0	0
reference	Q66H68	RNA-binding protein 47 (RNA-binding motif protein 47)		0	0/4	0	0	0/6	0	0	0/4	0	0	nuclei	1	1/5	0.064	0	0/10	0	0	0/8	0	0	-0.064	0	0
reference	B2GV05	RNA-binding protein 5 (RNA-binding motif protein 5)		0	0/4	0	0	0/6	0	0	0/4	0	0	cytoplasm	1	0/5	0	0	0/10	0	0	1/8	0.044	0	0	0	-0.044
both	Q27W01	RNA-binding protein 8A (RNA-binding motif protein 8A) (Ribonucleoprotein RBM8A)	nuclei, cytoplasm	2	1/4	0.292	0	0/6	0	0	1/4	0.292	0	nuclei, cytoplasm	2	1/5	0.292	0	0/10	0	0	1/8	0.292	0	0	0	0
both	P22509	rRNA 2'-O-methyltransferase fibrillarin (Nucleolar protein 1)	nuclei	1	1/4	0.093	0	0/6	0	0	0/4	0	0	nuclei	1	1/5	0.093	0	0/10	0	0	0/8	0	0	0	0	0
both	P16391	RT1 class I histocompatibility antigen, AA alpha chain	secreted	1	0/4	0	0	1/6	0.093	0	0/4	0	0	secreted, cytoplasm	4	0/5	0	0	5/10	0.153	0.05	2/8	0.143	0.051	0	-0.06	-0.143
both	P60123	RuvB-like 1 (49 kDa TATA box-binding protein-interacting protein) (49 kDa TBP-interacting protein) (DNA helicase p50) (Pontin 52) (TIP49a)	nuclei, cytoplasm	3	1/4	0.16	0	0/6	0	0	1/4	0.077	0	nuclei	1	1/5	0.077	0	0/10	0	0	0/8	0	0	0.083	0	0.077
both	P13444	S-adenosylmethionine synthase isoform type-1 (AdoMet synthase 1) (Methionine adenosyltransferase 1) (MAT 1) (Methionine adenosyltransferase I/III) (MAT-I/III)	nuclei, cytoplasm	8	1/4	0.08	0	0/6	0	0	4/4	0.317	0.159	nuclei, secreted, cytoplasm	5	1/5	0.166	0	1/10	0.259	0	8/8	0.274	0.087	-0.086	-0.259	0.043
analysis	P0C219	Sarcolemmal membrane-associated protein	nuclei	1	1/4	0.031	0	0/6	0	0	0/4	0	0		0	0/5	0	0	0/10	0	0	0/8	0	0	0.031	0	0
reference	P11507	Sarcoplasmic/endoplasmic reticulum calcium ATPase 2 (SERCA2) (Calcium pump 2) (Calcium-transporting ATPase sarcoplasmic reticulum type, slow twitch skeletal muscle isoform) (Endoplasmic reticulum class 1/2 Ca(2+) ATPase)		0	0/4	0	0	0/6	0	0	0/4	0	0	nuclei	2	1/5	0.075	0	0/10	0	0	0/8	0	0	-0.075	0	0
both	Q64380	Sarcosine dehydrogenase, mitochondrial (SarDH)	nuclei, cytoplasm	19	1/4	0.32	0	0/6	0	0	4/4	0.523	0.266	nuclei, cytoplasm	28	4/5	0.094	0.048	0/10	0	0	8/8	0.553	0.318	0.226	0	-0.03
analysis	Q62991	Sec1 family domain-containing protein 1 (SLY1 homolog) (Sly1p) (Syntaxin-binding protein 1-like 2) (Vesicle transport-related protein Ra410)	nuclei	1	1/4	0.055	0	0/6	0	0	0/4	0	0		0	0/5	0	0	0/10	0	0	0/8	0	0	0.055	0	0
both	Q99MS0	SEC14-like protein 2 (Alpha-tocopherol-associated protein) (TAP) (Squalene transfer protein) (Supernatant protein factor) (SPF)	cytoplasm	1	0/4	0	0	0/6	0	0	1/4	0.083	0	secreted, cytoplasm	2	0/5	0	0	1/10	0.083	0	2/8	0.083	0	0	-0.083	0
reference	Q6AY84	Secernin-1		0	0/4	0	0	0/6	0	0	0/4	0	0	nuclei	1	1/5	0.089	0	0/10	0	0	0/8	0	0	-0.089	0	0
both	Q62740	Secreted phosphoprotein 24 (Spp-24) (Secreted phosphoprotein 2)	secreted	3	0/4	0	0	5/6	0.411	0.159	0/4	0	0	secreted	3	0/5	0	0	5/10	0.366	0.133	0/8	0	0	0	0.045	0
analysis	P23811	Secretin receptor (SCT-R)	cytoplasm	1	0/4	0	0	0/6	0	0	1/4	0.089	0		0	0/5	0	0	0/10	0	0	0/8	0	0	0	0	0.089
both	O35314	Secretogranin-1 (Chromogranin-B) (CgB) (Glucagonoma peptide) (Secretogranin-I) (SgI)	secreted, cytoplasm	2	0/4	0	0	1/6	0.042	0	1/4	0.042	0	nuclei, secreted	2	1/5	0.042	0	1/10	0.042	0	0/8	0	0	-0.042	0	0.042
both	Q8VIF7	Selenium-binding protein 1 (Selenium-binding protein 2) (56 kDa selenium-binding protein) (SBP56)	cytoplasm	15	0/4	0	0	0/6	0	0	4/4	0.814	0.095	nuclei, secreted, cytoplasm	17	1/5	0.077	0	1/10	0.562	0	8/8	0.671	0.258	-0.077	-0.562	0.143
both	Q68FT9	Selenocysteine lyase	cytoplasm	1	0/4	0	0	0/6	0	0	4/4	0.086	0	secreted, cytoplasm	5	0/5	0	0	1/10	0.28	0	6/8	0.101	0.035	0	-0.28	-0.015
both	P25236	Selenoprotein P (SeP)	secreted	1	0/4	0	0	4/6	0.105	0	0/4	0	0	secreted	1	0/5	0	0	5/10	0.105	0	0/8	0	0	0	0	0
both	P18297	Sepiapterin reductase (SPR)	nuclei, cytoplasm	6	2/4	0.155	0	0/6	0	0	4/4	0.756	0.389	nuclei, secreted, cytoplasm	8	2/5	0.155	0	1/10	1.738	0	8/8	0.637	0.192	0	-1.738	0.119
reference	B3GNI6	Septin-11		0	0/4	0	0	0/6	0	0	0/4	0	0	cytoplasm	2	0/5	0	0	0/10	0	0	1/8	0.16	0	0	0	-0.16
both	Q91Y81	Septin-2 (Vascular endothelial cell specific protein 11)	nuclei	4	4/4	0.205	0.078	0/6	0	0	0/4	0	0	nuclei, cytoplasm	5	1/5	0.318	0	0/10	0	0	2/8	0.271	0.174	-0.113	0	-0.271
reference	Q9WVC0	Septin-7 (CDC10 protein homolog)		0	0/4	0	0	0/6	0	0	0/4	0	0	cytoplasm	1	0/5	0	0	0/10	0	0	1/8	0.07	0	0	0	-0.07
reference	Q9QZR6	Septin-9 (Eighth septin) (Eseptin) (Septin-like protein) (SLP)		0	0/4	0	0	0/6	0	0	0/4	0	0	nuclei, cytoplasm	2	1/5	0.051	0	0/10	0	0	1/8	0.051	0	-0.051	0	-0.051
reference	Q05511	Serine protease hepsin		0	0/4	0	0	0/6	0	0	0/4	0	0	nuclei	1	1/5	0.089	0	0/10	0	0	0/8	0	0	-0.089	0	0
both	P05545	Serine protease inhibitor A3K (Serpin A3K) (Contrapsin-like protease inhibitor 1) (CPI-21) (Kallikrein-binding protein) (KBP) (Growth hormone-regulated proteinase inhibitor) (GHR-P63) (Serine protease inhibitor 2) (SPI-2) (SPI-2.3) (Thyroid hormone-regula	secreted, cytoplasm	14	0/4	0	0	6/6	0.877	0.427	3/4	0.117	0.044	secreted, cytoplasm	12	0/5	0	0	8/10	0.85	0.363	5/8	0.123	0.046	0	0.027	-0.006
both	P05544	Serine protease inhibitor A3L (Serpin A3L) (Contrapsin-like protease inhibitor 3) (CPI-23) (Serine protease inhibitor 1) (SPI-1)	secreted, cytoplasm	14	0/4	0	0	6/6	0.546	0.235	1/4	0.083	0	secreted, cytoplasm	16	0/5	0	0	8/10	0.636	0.294	1/8	0.083	0	0	-0.09	0
both	Q63556	Serine protease inhibitor A3M (Serpin A3M) (Serine protease inhibitor 2.4) (SPI-2.4)	secreted	3	0/4	0	0	5/6	0.118	0.044	0/4	0	0	secreted	3	0/5	0	0	5/10	0.12	0.075	0/8	0	0	0	-0.002	0
both	P09006	Serine protease inhibitor A3N (Serpin A3N) (Contrapsin-like protease inhibitor 6) (CPI-26) (Serine protease inhibitor 3) (SPI-3) (SPI-2.2)	secreted, cytoplasm	28	0/4	0	0	6/6	2.19	1.227	3/4	0.175	0.076	secreted, cytoplasm	25	0/5	0	0	9/10	1.223	0.858	3/8	0.237	0.046	0	0.967	-0.062
reference	P09656	Serine protease inhibitor Kazal-type 3 (Calcium transport inhibitor) (Caltrin) (Pancreatic secretory trypsin inhibitor II) (PSTI-II)		0	0/4	0	0	0/6	0	0	0/4	0	0	secreted	4	0/5	0	0	1/10	5.31	0	0/8	0	0	0	-5.31	0
both	Q6PDU1	Serine/arginine-rich splicing factor 2 (Splicing component, 35 kDa) (Splicing factor SC35) (SC-35) (Splicing factor, arginine/serine-rich 2)	nuclei	2	3/4	0.295	0.091	0/6	0	0	0/4	0	0	nuclei	1	1/5	0.166	0	0/10	0	0	0/8	0	0	0.129	0	0
both	Q09167	Serine/arginine-rich splicing factor 5 (Delayed-early protein HRS) (Insulin-induced growth response protein CL-4) (Pre-mRNA-splicing factor SRP40) (Splicing factor, arginine/serine-rich 5)	nuclei	3	3/4	0.212	0	0/6	0	0	0/4	0	0	nuclei	3	1/5	0.334	0	0/10	0	0	0/8	0	0	-0.122	0	0
analysis	O54748	Serine/threonine-protein kinase 3 (Mammalian STE20-like protein kinase 2) (MST-2) (STE20-like kinase MST2)	nuclei	1	1/4	0.075	0	0/6	0	0	0/4	0	0		0	0/5	0	0	0/10	0	0	0/8	0	0	0.075	0	0
analysis	O08678	Serine/threonine-protein kinase MARK1 (MAP/microtubule affinity-regulating kinase 1)	cytoplasm	1	0/4	0	0	0/6	0	0	1/4	0.042	0		0	0/5	0	0	0/10	0	0	0/8	0	0	0	0	0.042
analysis	Q7TT49	Serine/threonine-protein kinase MRCK beta (CDC42-binding protein kinase beta) (DMPK-like beta) (Myotonic dystrophy kinase-related CDC42-binding kinase beta) (MRCK beta)	nuclei	1	1/4	0.018	0	0/6	0	0	0/4	0	0		0	0/5	0	0	0/10	0	0	0/8	0	0	0.018	0	0
reference	P42346	Serine/threonine-protein kinase mTOR (FK506-binding protein 12-rapamycin complex-associated protein 1) (FKBP12-rapamycin complex-associated protein) (Mammalian target of rapamycin) (mTOR) (Mechanistic target of rapamycin) (Rapamycin target protein 1) (RAP		0	0/4	0	0	0/6	0	0	0/4	0	0	secreted	1	0/5	0	0	1/10	0.013	0	0/8	0	0	0	-0.013	0
reference	B2GUY1	Serine/threonine-protein kinase PLK4 (Polo-like kinase 4) (PLK-4) (Serine/threonine-protein kinase Sak)		0	0/4	0	0	0/6	0	0	0/4	0	0	nuclei	1	1/5	0.032	0	0/10	0	0	0/8	0	0	-0.032	0	0
reference	P36876	Serine/threonine-protein phosphatase 2A 55 kDa regulatory subunit B alpha isoform (PP2A subunit B isoform B55-alpha) (PP2A subunit B isoform BRA) (PP2A subunit B isoform PR55-alpha) (PP2A subunit B isoform R2-alpha) (PP2A subunit B isoform alpha)		0	0/4	0	0	0/6	0	0	0/4	0	0	nuclei	1	1/5	0.07	0	0/10	0	0	0/8	0	0	-0.07	0	0
both	Q4QQT4	Serine/threonine-protein phosphatase 2A 65 kDa regulatory subunit A beta isoform (PP2A subunit A isoform PR65-beta) (PP2A subunit A isoform R1-beta)	nuclei	3	3/4	0.096	0.028	0/6	0	0	0/4	0	0	nuclei, cytoplasm	5	5/5	0.128	0.025	0/10	0	0	3/8	0.138	0.058	-0.032	0	-0.138
both	P63331	Serine/threonine-protein phosphatase 2A catalytic subunit alpha isoform (PP2A-alpha)	nuclei	1	3/4	0.101	0	0/6	0	0	0/4	0	0	nuclei, cytoplasm	1	2/5	0.101	0	0/10	0	0	1/8	0.101	0	0	0	-0.101
both	P62138	Serine/threonine-protein phosphatase PP1-alpha catalytic subunit (PP-1A)	nuclei, cytoplasm	6	4/4	0.36	0.158	0/6	0	0	1/4	0.105	0	nuclei, cytoplasm	5	4/5	0.338	0.239	0/10	0	0	4/8	0.134	0.05	0.022	0	-0.029
both	P62142	Serine/threonine-protein phosphatase PP1-beta catalytic subunit (PP-1B)	nuclei, cytoplasm	3	1/4	0.334	0	0/6	0	0	1/4	0.101	0	nuclei	3	2/5	0.217	0.116	0/10	0	0	0/8	0	0	0.117	0	0.101
both	P63088	Serine/threonine-protein phosphatase PP1-gamma catalytic subunit (PP-1G) (Protein phosphatase 1C catalytic subunit)	cytoplasm	1	0/4	0	0	0/6	0	0	1/4	0.096	0	nuclei	3	2/5	0.207	0.111	0/10	0	0	0/8	0	0	-0.207	0	0.096
analysis	P09139	Serine--pyruvate aminotransferase, mitochondrial (SPT) (Alanine--glyoxylate aminotransferase) (AGT)	cytoplasm	2	0/4	0	0	0/6	0	0	1/4	0.186	0		0	0/5	0	0	0/10	0	0	0/8	0	0	0	0	0.186
both	P12346	Serotransferrin (Transferrin) (Siderophilin) (Beta-1 metal-binding globulin) (Liver regeneration-related protein LRRG03)	nuclei, secreted, cytoplasm	36	1/4	0.05	0	6/6	0.816	0.678	4/4	0.594	0.352	nuclei, secreted, cytoplasm	35	2/5	0.05	0	10/10	0.925	0.599	8/8	0.335	0.281	0	-0.109	0.259
both	P29457	Serpin H1 (47 kDa heat shock protein) (Collagen-binding protein) (Colligin) (GP46)	nuclei	1	1/4	0.068	0	0/6	0	0	0/4	0	0	nuclei, cytoplasm	13	1/5	0.068	0	0/10	0	0	2/8	0.71	0.642	0	0	-0.71
both	P02770	Serum albumin	nuclei, secreted, cytoplasm	55	3/4	0.171	0.112	6/6	3.049	1.575	4/4	1.023	0.355	nuclei, secreted, cytoplasm	53	4/5	0.176	0.061	10/10	2.413	0.912	8/8	1.025	0.354	-0.005	0.636	-0.002
both	P23680	Serum amyloid P-component (SAP)	secreted	4	0/4	0	0	4/6	0.49	0.255	0/4	0	0	secreted	6	0/5	0	0	6/10	0.616	0.32	0/8	0	0	0	-0.126	0
both	P55159	Serum paraoxonase/arylesterase 1 (PON 1) (Serum aryldialkylphosphatase 1) (Aromatic esterase 1) (A-esterase 1)	nuclei, secreted, cytoplasm	5	1/4	0.369	0	2/6	0.11	0	3/4	0.237	0.106	nuclei, secreted, cytoplasm	6	1/5	0.11	0	3/10	0.247	0.193	3/8	0.233	0	0.259	-0.137	0.004
both	Q6AXM8	Serum paraoxonase/arylesterase 2 (PON 2) (Serum aryldialkylphosphatase 2) (Aromatic esterase 2) (A-esterase 2)	cytoplasm	1	0/4	0	0	0/6	0	0	3/4	0.116	0	cytoplasm	4	0/5	0	0	0/10	0	0	3/8	0.25	0.112	0	0	-0.134
both	Q68FP2	Serum paraoxonase/lactonase 3	nuclei, cytoplasm	4	1/4	0.233	0	0/6	0	0	4/4	0.236	0.091	cytoplasm	4	0/5	0	0	0/10	0	0	5/8	0.217	0.159	0.233	0	0.019
analysis	Q66H19	Serum response factor-binding protein 1 (SRF-dependent transcription regulation-associated protein) (p49/STRAP)	cytoplasm	1	0/4	0	0	0/6	0	0	1/4	0.068	0		0	0/5	0	0	0/10	0	0	0/8	0	0	0	0	0.068
both	Q6P799	Seryl-tRNA synthetase, cytoplasmic (Serine--tRNA ligase) (SerRS) (Seryl-tRNA(Ser/Sec) synthetase)	nuclei	4	2/4	0.155	0.097	0/6	0	0	0/4	0	0	nuclei	6	2/5	0.229	0.171	0/10	0	0	0/8	0	0	-0.074	0	0
both	B0BNE5	S-formylglutathione hydrolase (FGH) (Esterase D)	cytoplasm	6	0/4	0	0	0/6	0	0	4/4	0.518	0.087	secreted, cytoplasm	8	0/5	0	0	1/10	0.668	0	7/8	0.365	0.278	0	-0.668	0.153
both	P70584	Short/branched chain specific acyl-CoA dehydrogenase, mitochondrial (SBCAD) (2-methyl branched chain acyl-CoA dehydrogenase) (2-MEBCAD) (2-methylbutyryl-coenzyme A dehydrogenase) (2-methylbutyryl-CoA dehydrogenase)	nuclei, cytoplasm	3	2/4	0.119	0.042	0/6	0	0	4/4	0.141	0.071	nuclei, cytoplasm	6	4/5	0.165	0.11	0/10	0	0	8/8	0.14	0.056	-0.046	0	0.001
both	P15651	Short-chain specific acyl-CoA dehydrogenase, mitochondrial (SCAD) (Butyryl-CoA dehydrogenase)	nuclei, cytoplasm	15	3/4	0.919	0.509	0/6	0	0	4/4	0.376	0.114	nuclei, cytoplasm	22	5/5	1.235	0.585	0/10	0	0	8/8	0.42	0.165	-0.316	0	-0.044
both	Q63965	Sideroflexin-1 (Tricarboxylate carrier protein) (TCC)	cytoplasm	5	0/4	0	0	0/6	0	0	4/4	0.225	0.188	cytoplasm	4	0/5	0	0	0/10	0	0	5/8	0.222	0.102	0	0	0.003
both	Q9JHY2	Sideroflexin-3	cytoplasm	1	0/4	0	0	0/6	0	0	1/4	0.105	0	cytoplasm	1	0/5	0	0	0/10	0	0	1/8	0.105	0	0	0	0
analysis	Q6AYB5	Signal recognition particle 54 kDa protein (SRP54)	nuclei	2	2/4	0.088	0.031	0/6	0	0	0/4	0	0		0	0/5	0	0	0/10	0	0	0/8	0	0	0.088	0	0
reference	Q4FZX7	Signal recognition particle receptor subunit beta (SR-beta)		0	0/4	0	0	0/6	0	0	0/4	0	0	nuclei	1	1/5	0.105	0	0/10	0	0	0/8	0	0	-0.105	0	0
both	P52631	Signal transducer and activator of transcription 3	secreted, cytoplasm	3	0/4	0	0	1/6	0.045	0	1/4	0.093	0	cytoplasm	2	0/5	0	0	0/10	0	0	3/8	0.061	0.022	0	0.045	0.032
reference	Q62771	Signal transducer and activator of transcription 5A (Mammary gland factor)		0	0/4	0	0	0/6	0	0	0/4	0	0	nuclei	1	1/5	0.043	0	0/10	0	0	0/8	0	0	-0.043	0	0
reference	O35412	Signal-induced proliferation-associated 1-like protein 1 (SIPA1-like protein 1) (SPA-1-like protein p1294) (Spine-associated Rap GTPase-activating protein) (SPAR)		0	0/4	0	0	0/6	0	0	0/4	0	0	cytoplasm	1	0/5	0	0	0/10	0	0	1/8	0.017	0	0	0	-0.017
both	P28042	Single-stranded DNA-binding protein, mitochondrial (Mt-SSB) (Single strand DNA-binding protein P16)	nuclei, cytoplasm	4	3/4	0.334	0	0/6	0	0	2/4	0.155	0	nuclei, cytoplasm	3	4/5	0.296	0.159	0/10	0	0	1/8	0.155	0	0.038	0	0
analysis	Q6TRW4	Sister chromatid cohesion protein PDS5 homolog B (Androgen-induced proliferation inhibitor) (Androgen-induced prostate proliferative shutoff-associated protein AS3)	nuclei	3	2/4	0.04	0.02	0/6	0	0	0/4	0	0		0	0/5	0	0	0/10	0	0	0/8	0	0	0.04	0	0
both	P17136	Small nuclear ribonucleoprotein-associated protein B (snRNP-B) (SM11) (Sm protein B) (Sm-B)	nuclei	3	2/4	0.514	0.124	0/6	0	0	0/4	0	0	nuclei	1	2/5	0.179	0	0/10	0	0	0/8	0	0	0.335	0	0
both	P63164	Small nuclear ribonucleoprotein-associated protein N (snRNP-N) (Sm protein D) (Sm-D) (Sm protein N) (Sm-N)	nuclei	4	1/4	0.719	0	0/6	0	0	0/4	0	0	nuclei	3	3/5	0.264	0.168	0/10	0	0	0/8	0	0	0.455	0	0
both	P61959	Small ubiquitin-related modifier 2 (SUMO-2) (SMT3 homolog 2) (Sentrin-2) (Ubiquitin-like protein SMT3B)	nuclei	1	3/4	0.389	0	0/6	0	0	0/4	0	0	nuclei	1	2/5	0.389	0	0/10	0	0	0/8	0	0	0	0	0
analysis	Q5XIF4	Small ubiquitin-related modifier 3 (SUMO-3)	nuclei	1	2/4	0.334	0	0/6	0	0	0/4	0	0		0	0/5	0	0	0/10	0	0	0/8	0	0	0.334	0	0
analysis	P60192	SNARE-associated protein Snapin (Synaptosomal-associated protein 25-binding protein) (SNAP-associated protein)	cytoplasm	1	0/4	0	0	0/6	0	0	1/4	0.259	0		0	0/5	0	0	0/10	0	0	0/8	0	0	0	0	0.259
analysis	P58295	Sodium- and chloride-dependent glycine transporter 2 (GlyT-2) (Solute carrier family 6 member 5)	nuclei, cytoplasm	1	1/4	0.072	0	0/6	0	0	1/4	0.072	0		0	0/5	0	0	0/10	0	0	0/8	0	0	0.072	0	0.072
reference	P15389	Sodium channel protein type 5 subunit alpha (Sodium channel protein cardiac muscle subunit alpha) (Sodium channel protein type V subunit alpha) (Voltage-gated sodium channel subunit alpha Nav1.5)		0	0/4	0	0	0/6	0	0	0/4	0	0	secreted	1	0/5	0	0	1/10	0.025	0	0/8	0	0	0	-0.025	0
both	O88420	Sodium channel protein type 8 subunit alpha (Peripheral nerve protein type 4) (PN4) (Sodium channel 6) (NaCh6) (Sodium channel protein type VIII subunit alpha) (Voltage-gated sodium channel subunit alpha Nav1.6)	nuclei	1	2/4	0.025	0	0/6	0	0	0/4	0	0	nuclei	1	1/5	0.025	0	0/10	0	0	0/8	0	0	0	0	0
reference	P53792	Sodium/glucose cotransporter 2 (Na(+)/glucose cotransporter 2) (Low affinity sodium-glucose cotransporter) (Solute carrier family 5 member 2)		0	0/4	0	0	0/6	0	0	0/4	0	0	secreted	2	0/5	0	0	1/10	0.186	0	0/8	0	0	0	-0.186	0
reference	P26431	Sodium/hydrogen exchanger 1 (Na(+)/H(+) exchanger 1) (NHE-1) (Solute carrier family 9 member 1)		0	0/4	0	0	0/6	0	0	0/4	0	0	nuclei	1	1/5	0.059	0	0/10	0	0	0/8	0	0	-0.059	0	0
reference	P06685	Sodium/potassium-transporting ATPase subunit alpha-1 (Na(+)/K(+) ATPase alpha-1 subunit) (Sodium pump subunit alpha-1)		0	0/4	0	0	0/6	0	0	0/4	0	0	nuclei, cytoplasm	7	2/5	0.057	0.02	0/10	0	0	2/8	0.144	0.106	-0.057	0	-0.144
reference	Q63377	Sodium/potassium-transporting ATPase subunit beta-3 (Sodium/potassium-dependent ATPase subunit beta-3) (ATPB-3)		0	0/4	0	0	0/6	0	0	0/4	0	0	cytoplasm	1	0/5	0	0	0/10	0	0	1/8	0.179	0	0	0	-0.179
analysis	Q80T22	Sodium-dependent glucose transporter 1 (rNaGLT1)	nuclei	1	1/4	0.145	0	0/6	0	0	0/4	0	0		0	0/5	0	0	0/10	0	0	0/8	0	0	0.145	0	0
reference	Q70EX6	Solute carrier family 10 member 6 (Sodium-dependent organic anion transporter)		0	0/4	0	0	0/6	0	0	0/4	0	0	cytoplasm	1	0/5	0	0	0/10	0	0	1/8	0.212	0	0	0	-0.212
analysis	P55016	Solute carrier family 12 member 1 (Bumetanide-sensitive sodium-(potassium)-chloride cotransporter 2) (Kidney-specific Na-K-Cl symporter)	secreted	1	0/4	0	0	1/6	0.039	0	0/4	0	0		0	0/5	0	0	0/10	0	0	0/8	0	0	0	0.039	0
reference	P46720	Solute carrier organic anion transporter family member 1A1 (Solute carrier family 21 member 1) (Sodium-independent organic anion transporter 1) (Organic anion-transporting polypeptide 1) (OATP-1)		0	0/4	0	0	0/6	0	0	0/4	0	0	cytoplasm	1	0/5	0	0	0/10	0	0	1/8	0.066	0	0	0	-0.066
both	P01244	Somatotropin (Growth hormone)	cytoplasm	1	0/4	0	0	0/6	0	0	2/4	0.136	0	cytoplasm	1	0/5	0	0	0/10	0	0	2/8	0.136	0	0	0	0
both	O35413	Sorbin and SH3 domain-containing protein 2 (Arg/Abl-interacting protein 2) (ArgBP2) (Neural ArgBP2) (nArgBP2) (Sorbin)	nuclei	2	1/4	0.056	0	0/6	0	0	0/4	0	0	nuclei, cytoplasm	5	3/5	0.037	0.013	0/10	0	0	1/8	0.028	0	0.019	0	-0.028
both	P27867	Sorbitol dehydrogenase (L-iditol 2-dehydrogenase)	nuclei, secreted, cytoplasm	9	3/4	0.101	0	4/6	0.156	0.055	4/4	0.656	0.07	nuclei, secreted, cytoplasm	15	4/5	0.156	0.055	8/10	0.321	0.34	8/8	0.625	0.169	-0.055	-0.165	0.031
analysis	Q6AXV4	Sorting and assembly machinery component 50 homolog	nuclei	2	2/4	0.068	0	0/6	0	0	0/4	0	0		0	0/5	0	0	0/10	0	0	0/8	0	0	0.068	0	0
reference	Q99N27	Sorting nexin-1		0	0/4	0	0	0/6	0	0	0/4	0	0	cytoplasm	1	0/5	0	0	0/10	0	0	1/8	0.058	0	0	0	-0.058
both	Q5U211	Sorting nexin-3	cytoplasm	1	0/4	0	0	0/6	0	0	2/4	0.166	0	nuclei, cytoplasm	4	1/5	0.359	0	0/10	0	0	2/8	0.166	0	-0.359	0	0
reference	P16975	SPARC (Basement-membrane protein 40) (BM-40) (Osteonectin) (ON) (Secreted protein acidic and rich in cysteine)		0	0/4	0	0	0/6	0	0	0/4	0	0	cytoplasm	1	0/5	0	0	0/10	0	0	1/8	0.136	0	0	0	-0.136
both	Q3MHT4	Speckle targeted PIP5K1A-regulated poly(A) polymerase (Star-PAP) (RNA-binding motif protein 21) (RNA-binding protein 21) (U6 snRNA-specific terminal uridylyltransferase 1) (U6-TUTase)	nuclei	1	1/4	0.05	0	0/6	0	0	0/4	0	0	nuclei	1	1/5	0.05	0	0/10	0	0	0/8	0	0	0	0	0
both	P16086	Spectrin alpha chain, brain (Spectrin, non-erythroid alpha chain) (Alpha-II spectrin) (Fodrin alpha chain)	nuclei	52	3/4	0.348	0.083	0/6	0	0	0/4	0	0	nuclei, cytoplasm	48	5/5	0.186	0.064	0/10	0	0	1/8	0.527	0	0.162	0	-0.527
both	Q9QWN8	Spectrin beta chain, brain 2 (Spectrin, non-erythroid beta chain 2) (Beta-III spectrin) (SPNB-3) (Beta SpIII sigma 1) (Glutamate transporter EAAT4-associated protein 41) (Spectrin-like protein GTRAP41)	nuclei	2	3/4	0.016	0.006	0/6	0	0	0/4	0	0	nuclei, cytoplasm	2	1/5	0.012	0	0/10	0	0	1/8	0.012	0	0.004	0	-0.012
reference	Q6PEC4	S-phase kinase-associated protein 1 (Cyclin-A/CDK2-associated protein p19) (S-phase kinase-associated protein 1A) (p19A) (p19skp1)		0	0/4	0	0	0/6	0	0	0/4	0	0	cytoplasm	2	0/5	0	0	0/10	0	0	1/8	0.389	0	0	0	-0.389
analysis	Q5RKG1	Spindle and centriole-associated protein 1 (Coiled-coil domain-containing protein 52)	cytoplasm	1	0/4	0	0	0/6	0	0	1/4	0.039	0		0	0/5	0	0	0/10	0	0	0/8	0	0	0	0	0.039
both	Q63413	Spliceosome RNA helicase Bat1 (56 kDa U2AF65-associated protein) (ATP-dependent RNA helicase p47) (DEAD box protein UAP56)	nuclei	8	3/4	0.39	0.119	0/6	0	0	0/4	0	0	nuclei	5	4/5	0.216	0.109	0/10	0	0	0/8	0	0	0.174	0	0
reference	Q7TP17	Splicing factor U2AF 26 kDa subunit (Liver regeneration-related protein LRRG157/LRRG158) (U2 auxiliary factor 26) (U2 small nuclear RNA auxiliary factor 1-like protein 4)		0	0/4	0	0	0/6	0	0	0/4	0	0	secreted	1	0/5	0	0	1/10	0.179	0	0/8	0	0	0	-0.179	0
analysis	P35446	Spondin-1 (F-spondin)	nuclei	1	1/4	0.051	0	0/6	0	0	0/4	0	0		0	0/5	0	0	0/10	0	0	0/8	0	0	0.051	0	0
both	Q3C2P8	Sprouty-related, EVH1 domain-containing protein 2 (Spred-2)	nuclei, secreted, cytoplasm	2	1/4	0.075	0	5/6	0.075	0	2/4	0.075	0	secreted, cytoplasm	1	0/5	0	0	3/10	0.075	0	2/8	0.075	0	0.075	0	0
reference	Q4FZT8	SPRY domain-containing protein 4		0	0/4	0	0	0/6	0	0	0/4	0	0	cytoplasm	4	0/5	0	0	0/10	0	0	1/8	0.551	0	0	0	-0.551
both	Q8CFM6	Stabilin-2 (Fasciclin, EGF-like, laminin-type EGF-like and link domain-containing scavenger receptor 2) (FEEL-2) (Hyaluronan receptor for endocytosis)	nuclei	1	1/4	0.026	0	0/6	0	0	0/4	0	0	cytoplasm	24	0/5	0	0	0/10	0	0	1/8	0.861	0	0.026	0	-0.861
both	Q66X93	Staphylococcal nuclease domain-containing protein 1 (p100 co-activator) (100 kDa coactivator) (p105 coactivator) (SND p102)	nuclei, cytoplasm	32	4/4	0.672	0.358	0/6	0	0	4/4	0.075	0.038	nuclei, secreted, cytoplasm	29	5/5	0.583	0.311	1/10	0.212	0	8/8	0.089	0.056	0.089	-0.212	-0.014
reference	P13668	Stathmin (Leukemia-associated phosphoprotein p18) (Metablastin) (Oncoprotein 18) (Op18) (Phosphoprotein p19) (pp19) (Pr22 protein) (Prosolin) (pp17)		0	0/4	0	0	0/6	0	0	0/4	0	0	nuclei	4	1/5	0.778	0	0/10	0	0	0/8	0	0	-0.778	0	0
reference	O08815	STE20-like serine/threonine-protein kinase (STE20-like kinase) (STE20-related serine/threonine-protein kinase) (STE20-related kinase)		0	0/4	0	0	0/6	0	0	0/4	0	0	nuclei, cytoplasm	3	1/5	0.026	0	0/10	0	0	1/8	0.052	0	-0.026	0	-0.052
both	Q6QGW5	Steroid receptor RNA activator 1 (Steroid receptor RNA activator protein) (SRAP)	cytoplasm	1	0/4	0	0	0/6	0	0	1/4	0.194	0	cytoplasm	1	0/5	0	0	0/10	0	0	1/8	0.194	0	0	0	0
both	P17178	Sterol 26-hydroxylase, mitochondrial (5-beta-cholestane-3-alpha,7-alpha,12-alpha-triol 27-hydroxylase) (Cytochrome P-450C27/25) (Cytochrome P450 27) (Sterol 27-hydroxylase) (Vitamin D(3) 25-hydroxylase)	nuclei	2	1/4	0.116	0	0/6	0	0	0/4	0	0	nuclei	4	2/5	0.147	0.031	0/10	0	0	0/8	0	0	-0.031	0	0
reference	Q5PPL3	Sterol-4-alpha-carboxylate 3-dehydrogenase, decarboxylating		0	0/4	0	0	0/6	0	0	0/4	0	0	cytoplasm	4	0/5	0	0	0/10	0	0	5/8	0.172	0.123	0	0	-0.172
both	Q4FZT0	Stomatin-like protein 2 (SLP-2)	nuclei, cytoplasm	3	2/4	0.156	0.055	0/6	0	0	2/4	0.156	0.055	nuclei, cytoplasm	2	2/5	0.101	0	0/10	0	0	5/8	0.145	0.054	0.055	0	0.011
both	P48721	Stress-70 protein, mitochondrial (75 kDa glucose-regulated protein) (GRP-75) (Heat shock 70 kDa protein 9) (Peptide-binding protein 74) (PBP74) (mtHSP70) (Mortalin)	nuclei, cytoplasm	18	2/4	0.2	0.156	0/6	0	0	4/4	0.502	0.155	nuclei, cytoplasm	23	5/5	0.235	0.084	0/10	0	0	8/8	0.604	0.166	-0.035	0	-0.102
both	O35814	Stress-induced-phosphoprotein 1 (STI1) (Hsc70/Hsp90-organizing protein) (Hop)	nuclei, cytoplasm	4	1/4	0.139	0	0/6	0	0	1/4	0.044	0	nuclei, cytoplasm	6	5/5	0.091	0.03	0/10	0	0	2/8	0.068	0.023	0.048	0	-0.024
both	Q499S5	Stromelysin-3 (SL-3) (Matrix metalloproteinase-11) (MMP-11)	secreted	1	0/4	0	0	3/6	0.077	0	0/4	0	0	nuclei, secreted, cytoplasm	1	1/5	0.077	0	6/10	0.077	0	1/8	0.077	0	-0.077	0	-0.077
analysis	Q9Z1M9	Structural maintenance of chromosomes protein 1A (SMC protein 1A)	nuclei	8	1/4	0.177	0	0/6	0	0	0/4	0	0		0	0/5	0	0	0/10	0	0	0/8	0	0	0.177	0	0
both	Q920L2	Succinate dehydrogenase [ubiquinone] flavoprotein subunit, mitochondrial (Flavoprotein subunit of complex II) (Fp)	nuclei, cytoplasm	5	2/4	0.046	0	0/6	0	0	4/4	0.158	0.023	nuclei, cytoplasm	11	4/5	0.046	0	0/10	0	0	8/8	0.21	0.119	0	0	-0.052
both	P21913	Succinate dehydrogenase [ubiquinone] iron-sulfur subunit, mitochondrial (Iron-sulfur subunit of complex II) (Ip)	nuclei, cytoplasm	9	1/4	0.186	0	0/6	0	0	4/4	0.535	0.093	nuclei, cytoplasm	11	2/5	0.137	0.048	0/10	0	0	8/8	0.37	0.141	0.049	0	0.165
both	P51650	Succinate-semialdehyde dehydrogenase, mitochondrial (NAD(+)-dependent succinic semialdehyde dehydrogenase) (Aldehyde dehydrogenase family 5 member A1)	cytoplasm	1	0/4	0	0	0/6	0	0	1/4	0.068	0	cytoplasm	2	0/5	0	0	0/10	0	0	2/8	0.068	0	0	0	0
both	P13086	Succinyl-CoA ligase [GDP-forming] subunit alpha, mitochondrial (Succinyl-CoA synthetase subunit alpha) (SCS-alpha)	nuclei, cytoplasm	5	4/4	0.276	0.147	0/6	0	0	4/4	0.365	0.149	nuclei, cytoplasm	6	5/5	0.316	0.113	0/10	0	0	6/8	0.232	0.135	-0.04	0	0.133
both	P10960	Sulfated glycoprotein 1 (SGP-1) (Prosaposin)	cytoplasm	5	0/4	0	0	0/6	0	0	4/4	0.226	0.079	cytoplasm	7	0/5	0	0	0/10	0	0	8/8	0.173	0.055	0	0	0.053
both	Q07116	Sulfite oxidase, mitochondrial	cytoplasm	6	0/4	0	0	0/6	0	0	4/4	0.208	0.077	nuclei, secreted, cytoplasm	9	1/5	0.059	0	1/10	0.122	0	8/8	0.293	0.131	-0.059	-0.122	-0.085
both	P17988	Sulfotransferase 1A1 (ST1A1) (Aryl sulfotransferase) (Phenol sulfotransferase) (PST-1) (Sulfokinase) (Aryl sulfotransferase IV) (ASTIV) (Tyrosine-ester sulfotransferase) (Minoxidil sulfotransferase) (Mx-ST)	nuclei, cytoplasm	13	3/4	0.122	0	0/6	0	0	4/4	1.703	0.501	nuclei, secreted, cytoplasm	15	3/5	0.122	0	5/10	0.253	0.263	8/8	0.979	0.398	0	-0.253	0.724
both	P50237	Sulfotransferase 1C1 (ST1C1) (N-hydroxyarylamine sulfotransferase) (HAST-I)	secreted, cytoplasm	8	0/4	0	0	1/6	0.101	0	4/4	0.434	0.058	secreted, cytoplasm	17	0/5	0	0	2/10	0.736	0.635	8/8	0.572	0.32	0	-0.635	-0.138
both	P52847	Sulfotransferase family cytosolic 1B member 1 (Sulfotransferase 1B1) (DOPA/tyrosine sulfotransferase)	nuclei, cytoplasm	13	1/4	0.101	0	0/6	0	0	4/4	0.966	0.188	secreted, cytoplasm	14	0/5	0	0	1/10	0.778	0	8/8	0.62	0.507	0.101	-0.778	0.346
both	P07632	Superoxide dismutase [Cu-Zn]	nuclei, secreted, cytoplasm	10	3/4	0.638	0.167	5/6	1.351	0.436	4/4	2.511	0	nuclei, secreted, cytoplasm	12	5/5	1.014	0.508	8/10	2.014	1.063	8/8	3.253	1.862	-0.376	-0.663	-0.742
both	P07895	Superoxide dismutase [Mn], mitochondrial	nuclei, secreted, cytoplasm	8	3/4	0.551	0.182	1/6	0.334	0	4/4	1.084	0.34	nuclei, secreted, cytoplasm	12	5/5	0.155	0	5/10	0.232	0.154	8/8	1.012	0.785	0.396	0.102	0.072
reference	Q9WVJ4	Synaptojanin-2-binding protein (Mitochondrial outer membrane protein 25) (NPW16)		0	0/4	0	0	0/6	0	0	0/4	0	0	nuclei	1	1/5	0.259	0	0/10	0	0	0/8	0	0	-0.259	0	0
both	P34901	Syndecan-4 (SYND4) (Ryudocan core protein)	nuclei	2	1/4	0.468	0	0/6	0	0	0/4	0	0	nuclei	2	2/5	0.212	0	0/10	0	0	0/8	0	0	0.256	0	0
reference	Q80ZG1	Synembryn-A (Protein Ric-8A)		0	0/4	0	0	0/6	0	0	0/4	0	0	cytoplasm	1	0/5	0	0	0/10	0	0	1/8	0.062	0	0	0	-0.062
reference	Q9JKC9	Synergin gamma (AP1 subunit gamma-binding protein 1) (Gamma-synergin)		0	0/4	0	0	0/6	0	0	0/4	0	0	cytoplasm	1	0/5	0	0	0/10	0	0	1/8	0.031	0	0	0	-0.031
analysis	Q9Z158	Syntaxin-17	cytoplasm	1	0/4	0	0	0/6	0	0	1/4	0.116	0		0	0/5	0	0	0/10	0	0	0/8	0	0	0	0	0.116
reference	Q08850	Syntaxin-4		0	0/4	0	0	0/6	0	0	0/4	0	0	secreted	1	0/5	0	0	1/10	0.101	0	0/8	0	0	0	-0.101	0
reference	Q62753	Syntaxin-binding protein 2 (Protein unc-18 homolog 2) (Munc18-2) (Protein unc-18 homolog B) (Unc-18B)		0	0/4	0	0	0/6	0	0	0/4	0	0	nuclei	1	1/5	0.05	0	0/10	0	0	0/8	0	0	-0.05	0	0
reference	Q5XHX2	Taperin		0	0/4	0	0	0/6	0	0	0/4	0	0	nuclei	1	1/5	0.051	0	0/10	0	0	0/8	0	0	-0.051	0	0
reference	Q4QQV1	Tax1-binding protein 3		0	0/4	0	0	0/6	0	0	0/4	0	0	cytoplasm	1	0/5	0	0	0/10	0	0	1/8	0.334	0	0	0	-0.334
both	P28480	T-complex protein 1 subunit alpha (TCP-1-alpha) (CCT-alpha)	nuclei, cytoplasm	12	3/4	0.508	0.194	0/6	0	0	1/4	0.059	0	nuclei, cytoplasm	12	5/5	0.55	0.226	0/10	0	0	2/8	0.159	0.1	-0.042	0	-0.1
both	Q5XIM9	T-complex protein 1 subunit beta (TCP-1-beta) (CCT-beta)	nuclei, cytoplasm	9	3/4	0.343	0.093	0/6	0	0	2/4	0.056	0	nuclei, secreted, cytoplasm	13	5/5	0.352	0.141	1/10	0.116	0	3/8	0.159	0.061	-0.009	-0.116	-0.103
both	Q7TPB1	T-complex protein 1 subunit delta (TCP-1-delta) (CCT-delta)	nuclei	7	3/4	0.3	0.034	0/6	0	0	0/4	0	0	nuclei, secreted, cytoplasm	8	5/5	0.282	0.074	1/10	0.184	0	3/8	0.122	0.092	0.018	-0.184	-0.122
both	Q68FQ0	T-complex protein 1 subunit epsilon (TCP-1-epsilon) (CCT-epsilon)	nuclei, cytoplasm	4	3/4	0.132	0.075	0/6	0	0	1/4	0.054	0	nuclei, cytoplasm	7	5/5	0.196	0.064	0/10	0	0	2/8	0.11	0	-0.064	0	-0.056
both	Q6P502	T-complex protein 1 subunit gamma (TCP-1-gamma) (CCT-gamma)	nuclei, cytoplasm	5	3/4	0.164	0.08	0/6	0	0	1/4	0.058	0	nuclei, cytoplasm	8	5/5	0.225	0.056	0/10	0	0	2/8	0.155	0.097	-0.061	0	-0.097
analysis	B0BNG0	Tetratricopeptide repeat protein 35 (TPR repeat protein 35)	nuclei	2	1/4	0.233	0	0/6	0	0	0/4	0	0		0	0/5	0	0	0/10	0	0	0/8	0	0	0.233	0	0
both	Q66H45	Tetratricopeptide repeat protein 36 (TPR repeat protein 36)	cytoplasm	3	0/4	0	0	0/6	0	0	3/4	0.249	0.099	secreted, cytoplasm	5	0/5	0	0	1/10	0.931	0	2/8	0.408	0.23	0	-0.931	-0.159
both	Q8CGV7	Thiamine-triphosphatase (ThTPase)	secreted	1	0/4	0	0	1/6	0.179	0	0/4	0	0	secreted	1	0/5	0	0	1/10	0.179	0	0/8	0	0	0	0	0
both	P11232	Thioredoxin (Trx)	nuclei, cytoplasm	3	1/4	0.334	0	0/6	0	0	4/4	1.223	0.257	nuclei, secreted, cytoplasm	5	4/5	0.704	0.426	2/10	1.248	0.914	8/8	0.871	0.323	-0.37	-1.248	0.352
both	Q498E0	Thioredoxin domain-containing protein 12	cytoplasm	1	0/4	0	0	0/6	0	0	2/4	0.166	0	cytoplasm	1	0/5	0	0	0/10	0	0	2/8	0.166	0	0	0	0
both	Q8K581	Thioredoxin domain-containing protein 9 (ES cell-related protein)	cytoplasm	2	0/4	0	0	0/6	0	0	2/4	0.245	0	nuclei, cytoplasm	2	1/5	0.116	0	0/10	0	0	2/8	0.116	0	-0.116	0	0.129
both	Q9Z0J5	Thioredoxin reductase 2, mitochondrial (Thioredoxin reductase TR3)	nuclei	1	2/4	0.072	0	0/6	0	0	0/4	0	0	nuclei, cytoplasm	1	2/5	0.072	0	0/10	0	0	3/8	0.072	0	0	0	-0.072
analysis	P97615	Thioredoxin, mitochondrial (MTRX) (Thioredoxin-2)	cytoplasm	1	0/4	0	0	0/6	0	0	1/4	0.194	0		0	0/5	0	0	0/10	0	0	0/8	0	0	0	0	0.194
both	Q9Z0V6	Thioredoxin-dependent peroxide reductase, mitochondrial (Peroxiredoxin-3) (PRX-3) (PRx III)	nuclei, secreted, cytoplasm	6	3/4	0.375	0.09	1/6	0.501	0	4/4	0.852	0.202	nuclei, secreted, cytoplasm	8	4/5	0.359	0.082	1/10	0.145	0	8/8	0.78	0.352	0.016	0.356	0.072
both	Q920J4	Thioredoxin-like protein 1 (Thioredoxin-related protein)	nuclei, cytoplasm	3	2/4	0.284	0.155	0/6	0	0	1/4	0.129	0	nuclei, cytoplasm	6	4/5	0.33	0.212	0/10	0	0	2/8	0.129	0	-0.046	0	0
both	P24329	Thiosulfate sulfurtransferase (Rhodanese)	nuclei, secreted, cytoplasm	9	2/4	0.357	0.135	1/6	0.222	0	4/4	0.639	0.506	nuclei, secreted, cytoplasm	11	4/5	0.435	0.201	2/10	0.105	0	8/8	0.759	0.408	-0.078	0.117	-0.12
both	Q5XHY5	Threonyl-tRNA synthetase, cytoplasmic (Threonine--tRNA ligase) (ThrRS)	cytoplasm	6	0/4	0	0	0/6	0	0	3/4	0.136	0.103	nuclei, secreted, cytoplasm	6	1/5	0.042	0	1/10	0.179	0	4/8	0.158	0.086	-0.042	-0.179	-0.022
both	P49744	Thrombospondin-4	nuclei	1	1/4	0.041	0	0/6	0	0	0/4	0	0	nuclei	1	1/5	0.041	0	0/10	0	0	0/8	0	0	0	0	0
reference	P27158	Thymidine kinase, cytosolic		0	0/4	0	0	0/6	0	0	0/4	0	0	nuclei	1	1/5	0.334	0	0/10	0	0	0/8	0	0	-0.334	0	0
analysis	P06882	Thyroglobulin (Tg)	cytoplasm	1	0/4	0	0	0/6	0	0	1/4	0.017	0		0	0/5	0	0	0/10	0	0	0/8	0	0	0	0	0.017
reference	P63059	Thyroid hormone receptor alpha (Nuclear receptor subfamily 1 group A member 1) (c-erbA-1) (c-erbA-alpha)		0	0/4	0	0	0/6	0	0	0/4	0	0	cytoplasm	1	0/5	0	0	0/10	0	0	1/8	0.061	0	0	0	-0.061
reference	P17164	Tissue alpha-L-fucosidase (Alpha-L-fucosidase I) (Alpha-L-fucoside fucohydrolase 1) (Alpha-L-fucosidase 1)		0	0/4	0	0	0/6	0	0	0/4	0	0	cytoplasm	2	0/5	0	0	0/10	0	0	1/8	0.186	0	0	0	-0.186
both	P01048	T-kininogen 1 (T-kininogen I) (Major acute phase protein) (Alpha-1-MAP) (Thiostatin)	nuclei, secreted	5	1/4	0.086	0	3/6	0.215	0.091	0/4	0	0	secreted	5	0/5	0	0	7/10	0.18	0.052	0/8	0	0	0.086	0.035	0
reference	B5DF45	TNF receptor-associated factor 6 (E3 ubiquitin-protein ligase TRAF6)		0	0/4	0	0	0/6	0	0	0/4	0	0	cytoplasm	1	0/5	0	0	0/10	0	0	1/8	0.058	0	0	0	-0.058
reference	A2RUW1	Toll-interacting protein		0	0/4	0	0	0/6	0	0	0/4	0	0	nuclei, cytoplasm	1	1/5	0.145	0	0/10	0	0	2/8	0.145	0	-0.145	0	-0.145
both	Q5XIN3	TRAF3-interacting protein 1	nuclei, cytoplasm	1	1/4	0.044	0	0/6	0	0	1/4	0.044	0	cytoplasm	1	0/5	0	0	0/10	0	0	3/8	0.044	0	0.044	0	0
both	Q64232	Trans-2,3-enoyl-CoA reductase (TER) (Synaptic glycoprotein SC2)	nuclei	3	3/4	0.192	0.058	0/6	0	0	0/4	0	0	nuclei	3	2/5	0.301	0.068	0/10	0	0	0/8	0	0	-0.109	0	0
both	Q9Z311	Trans-2-enoyl-CoA reductase, mitochondrial (Nuclear receptor-binding factor 1) (NRBF-1)	nuclei	3	3/4	0.117	0.044	0/6	0	0	0/4	0	0	nuclei, cytoplasm	5	3/5	0.252	0.126	0/10	0	0	1/8	0.086	0	-0.135	0	-0.086
both	Q9EQS0	Transaldolase	nuclei, cytoplasm	5	1/4	0.086	0	0/6	0	0	4/4	0.288	0.15	secreted, cytoplasm	7	0/5	0	0	1/10	0.389	0	7/8	0.272	0.132	0.086	-0.389	0.016
both	Q9R0D6	Transcobalamin-2 (TC-2) (Transcobalamin II) (TC II)	secreted	1	0/4	0	0	1/6	0.083	0	0/4	0	0	secreted	1	0/5	0	0	1/10	0.083	0	0/8	0	0	0	0	0
reference	P83941	Transcription elongation factor B polypeptide 1 (Elongin 15 kDa subunit) (Elongin-C) (EloC) (RNA polymerase II transcription factor SIII subunit C) (SIII p15) (Stromal membrane-associated protein SMAP1B homolog)		0	0/4	0	0	0/6	0	0	0/4	0	0	nuclei	1	1/5	0.334	0	0/10	0	0	0/8	0	0	-0.334	0	0
analysis	P62870	Transcription elongation factor B polypeptide 2 (Elongin 18 kDa subunit) (Elongin-B) (EloB) (RNA polymerase II transcription factor SIII subunit B) (SIII p18)	nuclei	1	1/4	0.292	0	0/6	0	0	0/4	0	0		0	0/5	0	0	0/10	0	0	0/8	0	0	0.292	0	0
both	Q4KM51	Transcription elongation factor, mitochondrial	nuclei	1	1/4	0.089	0	0/6	0	0	0/4	0	0	nuclei	1	1/5	0.089	0	0/10	0	0	0/8	0	0	0	0	0
both	Q91ZW1	Transcription factor A, mitochondrial (mtTFA)	nuclei	3	2/4	0.149	0.053	0/6	0	0	0/4	0	0	nuclei	2	1/5	0.202	0	0/10	0	0	0/8	0	0	-0.053	0	0
analysis	P17325	Transcription factor AP-1 (Activator protein 1) (AP1) (Proto-oncogene c-Jun) (V-jun avian sarcoma virus 17 oncogene homolog)	nuclei	1	1/4	0.212	0	0/6	0	0	0/4	0	0		0	0/5	0	0	0/10	0	0	0/8	0	0	0.212	0	0
analysis	P46152	Transcription factor GATA-4 (DNA-binding protein GATA-GT2) (GATA-binding factor 4)	nuclei	1	1/4	0.145	0	0/6	0	0	0/4	0	0		0	0/5	0	0	0/10	0	0	0/8	0	0	0.145	0	0
analysis	Q04666	Transcription factor HES-1 (Hairy and enhancer of split 1) (Hairy-like protein) (RHL)	nuclei	1	2/4	0.212	0	0/6	0	0	0/4	0	0		0	0/5	0	0	0/10	0	0	0/8	0	0	0.212	0	0
analysis	O08629	Transcription intermediary factor 1-beta (TIF1-beta) (KRAB-associated protein 1) (Nuclear corepressor KAP-1) (Tripartite motif-containing protein 28)	nuclei, cytoplasm	4	1/4	0.151	0	0/6	0	0	1/4	0.048	0		0	0/5	0	0	0/10	0	0	0/8	0	0	0.151	0	0.048
both	P86252	Transcriptional activator protein Pur-alpha (Purine-rich single-stranded DNA-binding protein alpha)	nuclei	3	4/4	0.503	0.141	0/6	0	0	0/4	0	0	nuclei	2	4/5	0.34	0.141	0/10	0	0	0/8	0	0	0.163	0	0
analysis	Q68A21	Transcriptional activator protein Pur-beta (Purine-rich element-binding protein B)	nuclei	1	1/4	0.101	0	0/6	0	0	0/4	0	0		0	0/5	0	0	0/10	0	0	0/8	0	0	0.101	0	0
reference	Q5U2W5	Transducin beta-like protein 3		0	0/4	0	0	0/6	0	0	0/4	0	0	cytoplasm	1	0/5	0	0	0/10	0	0	1/8	0.038	0	0	0	-0.038
reference	B2GUY2	Transferrin receptor protein 2 (TfR2)		0	0/4	0	0	0/6	0	0	0/4	0	0	cytoplasm	1	0/5	0	0	0/10	0	0	1/8	0.051	0	0	0	-0.051
both	P62997	Transformer-2 protein homolog beta (TRA-2 beta) (RA301) (Splicing factor, arginine/serine-rich 10) (Transformer-2 protein homolog B)	nuclei	3	3/4	0.175	0.052	0/6	0	0	0/4	0	0	nuclei	2	2/5	0.156	0.055	0/10	0	0	0/8	0	0	0.019	0	0
both	P61589	Transforming protein RhoA	cytoplasm	4	0/4	0	0	0/6	0	0	4/4	0.319	0.173	secreted, cytoplasm	7	0/5	0	0	1/10	0.166	0	6/8	0.525	0.464	0	-0.166	-0.206
both	Q5XFX0	Transgelin-2	cytoplasm	1	0/4	0	0	0/6	0	0	1/4	0.155	0	nuclei, cytoplasm	7	1/5	0.155	0	0/10	0	0	6/8	0.387	0.445	-0.155	0	-0.232
both	Q2WEA5	Transient receptor potential cation channel subfamily M member 1 (Melastatin-1)	cytoplasm	1	0/4	0	0	0/6	0	0	1/4	0.021	0	nuclei	1	1/5	0.021	0	0/10	0	0	0/8	0	0	-0.021	0	0.021
analysis	Q8R455	Transient receptor potential cation channel subfamily M member 8 (Cold menthol receptor 1)	nuclei	1	1/4	0.033	0	0/6	0	0	0/4	0	0		0	0/5	0	0	0/10	0	0	0/8	0	0	0.033	0	0
both	P46462	Transitional endoplasmic reticulum ATPase (TER ATPase) (15S Mg(2+)-ATPase p97 subunit) (Valosin-containing protein) (VCP)	nuclei, secreted, cytoplasm	39	4/4	1.234	0.709	1/6	0.042	0	4/4	0.431	0.184	nuclei, secreted, cytoplasm	51	5/5	1.707	0.363	5/10	0.22	0.355	8/8	0.66	0.642	-0.473	-0.178	-0.229
both	P50137	Transketolase (TK)	nuclei, cytoplasm	15	1/4	0.17	0	0/6	0	0	4/4	0.542	0.09	nuclei, secreted, cytoplasm	26	3/5	0.111	0.047	2/10	0.112	0.058	8/8	0.735	0.292	0.059	-0.112	-0.193
both	Q64270	Translation initiation factor eIF-2B subunit alpha (eIF-2B GDP-GTP exchange factor subunit alpha)	nuclei	1	1/4	0.116	0	0/6	0	0	0/4	0	0	nuclei	1	1/5	0.116	0	0/10	0	0	0/8	0	0	0	0	0
reference	Q64350	Translation initiation factor eIF-2B subunit epsilon (eIF-2B GDP-GTP exchange factor subunit epsilon)		0	0/4	0	0	0/6	0	0	0/4	0	0	cytoplasm	2	0/5	0	0	0/10	0	0	2/8	0.05	0	0	0	-0.05
reference	P70541	Translation initiation factor eIF-2B subunit gamma (eIF-2B GDP-GTP exchange factor subunit gamma)		0	0/4	0	0	0/6	0	0	0/4	0	0	nuclei	1	1/5	0.075	0	0/10	0	0	0/8	0	0	-0.075	0	0
both	P63029	Translationally-controlled tumor protein (TCTP) (Lens epithelial protein)	nuclei, cytoplasm	6	1/4	0.259	0	0/6	0	0	4/4	1.022	0.329	nuclei, secreted, cytoplasm	8	1/5	0.585	0	2/10	1.62	1.361	8/8	0.722	0.397	-0.326	-1.62	0.3
analysis	Q9JHB5	Translin-associated protein X (Translin-associated factor X)	cytoplasm	1	0/4	0	0	0/6	0	0	1/4	0.105	0		0	0/5	0	0	0/10	0	0	0/8	0	0	0	0	0.105
reference	Q5XI41	Translocating chain-associated membrane protein 1		0	0/4	0	0	0/6	0	0	0/4	0	0	cytoplasm	1	0/5	0	0	0/10	0	0	1/8	0.136	0	0	0	-0.136
both	Q7TPJ0	Translocon-associated protein subunit alpha (TRAP-alpha) (Liver regeneration-related protein LRRG137) (Signal sequence receptor subunit alpha) (SSR-alpha)	nuclei	3	3/4	0.332	0.216	0/6	0	0	0/4	0	0	nuclei	3	5/5	0.313	0.182	0/10	0	0	0/8	0	0	0.019	0	0
both	Q07984	Translocon-associated protein subunit delta (TRAP-delta) (Signal sequence receptor subunit delta) (SSR-delta)	nuclei, cytoplasm	8	3/4	4.544	0.638	0/6	0	0	4/4	0.386	0.163	nuclei, cytoplasm	6	5/5	1.824	0.943	0/10	0	0	2/8	0.48	0.188	2.72	0	-0.094
reference	Q66HG5	Transmembrane 9 superfamily member 2		0	0/4	0	0	0/6	0	0	0/4	0	0	cytoplasm	1	0/5	0	0	0/10	0	0	1/8	0.077	0	0	0	-0.077
analysis	Q5I0H4	Transmembrane and coiled-coil domains protein 1 (Meg-2-like protein)	nuclei	1	1/4	0.212	0	0/6	0	0	0/4	0	0		0	0/5	0	0	0/10	0	0	0/8	0	0	0.212	0	0
reference	Q63584	Transmembrane emp24 domain-containing protein 10 (21 kDa transmembrane-trafficking protein) (Transmembrane protein Tmp21)		0	0/4	0	0	0/6	0	0	0/4	0	0	nuclei, cytoplasm	2	1/5	0.179	0	0/10	0	0	1/8	0.179	0	-0.179	0	-0.179
both	Q63524	Transmembrane emp24 domain-containing protein 2 (Membrane protein p24A) (RNP21.4)	nuclei	2	2/4	0.179	0	0/6	0	0	0/4	0	0	nuclei, cytoplasm	4	2/5	0.284	0.105	0/10	0	0	1/8	0.389	0	-0.105	0	-0.389
analysis	B0BN86	Transmembrane protein 11, mitochondrial	nuclei	1	1/4	0.233	0	0/6	0	0	0/4	0	0		0	0/5	0	0	0/10	0	0	0/8	0	0	0.233	0	0
both	Q5HZA9	Transmembrane protein 126A	cytoplasm	2	0/4	0	0	0/6	0	0	1/4	0.52	0	cytoplasm	1	0/5	0	0	0/10	0	0	2/8	0.233	0	0	0	0.287
reference	Q924P2	Transmembrane protein 14C (p11)		0	0/4	0	0	0/6	0	0	0/4	0	0	nuclei	1	1/5	0.468	0	0/10	0	0	0/8	0	0	-0.468	0	0
both	Q5PQM0	Transmembrane protein 168	nuclei	1	2/4	0.07	0	0/6	0	0	0/4	0	0	nuclei, cytoplasm	1	1/5	0.07	0	0/10	0	0	1/8	0.07	0	0	0	-0.07
analysis	Q6DGF8	Transmembrane protein 18	cytoplasm	1	0/4	0	0	0/6	0	0	1/4	0.468	0		0	0/5	0	0	0/10	0	0	0/8	0	0	0	0	0.468
analysis	Q66H28	Transmembrane protein 206	cytoplasm	1	0/4	0	0	0/6	0	0	1/4	0.096	0		0	0/5	0	0	0/10	0	0	0/8	0	0	0	0	0.096
reference	Q5XIP9	Transmembrane protein 43 (Protein LUMA)		0	0/4	0	0	0/6	0	0	0/4	0	0	cytoplasm	1	0/5	0	0	0/10	0	0	1/8	0.093	0	0	0	-0.093
analysis	Q5U3Y7	Transmembrane protein 97	nuclei	1	1/4	0.259	0	0/6	0	0	0/4	0	0		0	0/5	0	0	0/10	0	0	0/8	0	0	0.259	0	0
both	P02767	Transthyretin (Prealbumin) (TBPA)	secreted, cytoplasm	11	0/4	0	0	6/6	2.356	0.793	4/4	0.545	0.134	secreted, cytoplasm	14	0/5	0	0	9/10	2.926	0.871	7/8	0.402	0.194	0	-0.57	0.143
both	P32089	Tricarboxylate transport protein, mitochondrial (Citrate transport protein) (CTP) (Solute carrier family 25 member 1) (Tricarboxylate carrier protein)	nuclei, cytoplasm	5	3/4	0.368	0.054	0/6	0	0	4/4	0.137	0.048	nuclei, cytoplasm	3	1/5	0.292	0	0/10	0	0	2/8	0.089	0	0.076	0	0.048
both	Q64428	Trifunctional enzyme subunit alpha, mitochondrial (TP-alpha)	nuclei, cytoplasm	31	3/4	1.015	0.115	0/6	0	0	4/4	0.628	0.152	nuclei, secreted, cytoplasm	43	5/5	1.238	0.267	1/10	0.042	0	8/8	0.703	0.28	-0.223	-0.042	-0.075
both	Q60587	Trifunctional enzyme subunit beta, mitochondrial (TP-beta)	nuclei, cytoplasm	14	3/4	0.499	0.203	0/6	0	0	4/4	0.242	0.091	nuclei, cytoplasm	14	5/5	0.589	0.111	0/10	0	0	8/8	0.204	0.117	-0.09	0	0.038
both	P48500	Triosephosphate isomerase (TIM) (Triose-phosphate isomerase)	nuclei, secreted, cytoplasm	15	2/4	0.122	0	2/6	0.19	0.068	4/4	2.246	0.735	nuclei, secreted, cytoplasm	21	1/5	0.122	0	4/10	1.103	1.37	8/8	2.197	0.909	0	-0.913	0.049
reference	Q5RKG6	Tripartite motif-containing protein 35		0	0/4	0	0	0/6	0	0	0/4	0	0	secreted	1	0/5	0	0	1/10	0.054	0	0/8	0	0	0	-0.054	0
reference	Q9EQV6	Tripeptidyl-peptidase 1 (TPP-1) (Tripeptidyl aminopeptidase) (Tripeptidyl-peptidase I) (TPP-I)		0	0/4	0	0	0/6	0	0	0/4	0	0	cytoplasm	3	0/5	0	0	0/10	0	0	1/8	0.292	0	0	0	-0.292
both	Q64560	Tripeptidyl-peptidase 2 (TPP-2) (Tripeptidyl aminopeptidase) (Tripeptidyl-peptidase II) (TPP-II)	nuclei	10	2/4	0.222	0.069	0/6	0	0	0/4	0	0	nuclei, cytoplasm	9	4/5	0.075	0.046	0/10	0	0	1/8	0.089	0	0.147	0	-0.089
both	P04692	Tropomyosin alpha-1 chain (Tropomyosin-1) (Alpha-tropomyosin)	nuclei, cytoplasm	13	4/4	0.723	0.319	0/6	0	0	1/4	0.07	0	nuclei, secreted, cytoplasm	11	5/5	0.392	0.151	2/10	0.07	0	3/8	0.227	0.068	0.331	-0.07	-0.157
both	Q63610	Tropomyosin alpha-3 chain (Tropomyosin-3) (Gamma-tropomyosin) (Tropomyosin-5)	nuclei, secreted, cytoplasm	29	4/4	3.666	1.548	2/6	0.086	0	1/4	0.086	0	nuclei, secreted, cytoplasm	26	5/5	2.184	1.406	2/10	0.362	0.276	3/8	0.582	0.309	1.482	-0.276	-0.496
both	P09495	Tropomyosin alpha-4 chain (Tropomyosin-4) (TM-4)	nuclei, secreted	13	4/4	0.968	0.13	1/6	0.083	0	0/4	0	0	nuclei, secreted, cytoplasm	13	4/5	0.527	0.175	2/10	0.221	0.048	3/8	0.553	0.269	0.441	-0.138	-0.553
both	P58775	Tropomyosin beta chain (Tropomyosin-2) (Beta-tropomyosin)	nuclei	6	2/4	0.37	0.048	0/6	0	0	0/4	0	0	nuclei, cytoplasm	6	2/5	0.325	0.092	0/10	0	0	1/8	0.322	0	0.045	0	-0.322
analysis	P12788	Trypsin-4 (Pretrypsinogen IV) (Trypsin IV)	secreted	1	0/4	0	0	1/6	0.179	0	0/4	0	0		0	0/5	0	0	0/10	0	0	0/8	0	0	0	0.179	0
both	P21643	Tryptophan 2,3-dioxygenase (TDO) (Tryptamin 2,3-dioxygenase) (Tryptophan oxygenase) (TO) (Tryptophan pyrrolase) (Tryptophanase)	nuclei	7	3/4	0.307	0.117	0/6	0	0	0/4	0	0	nuclei	4	3/5	0.22	0.065	0/10	0	0	0/8	0	0	0.087	0	0
reference	Q6P7B0	Tryptophanyl-tRNA synthetase, cytoplasmic (Tryptophan--tRNA ligase) (TrpRS)		0	0/4	0	0	0/6	0	0	0/4	0	0	cytoplasm	1	0/5	0	0	0/10	0	0	1/8	0.066	0	0	0	-0.066
both	Q6QMY6	Tsukushin (Tsukushi) (Leucine-rich repeat-containing protein 54) (Early insulin-induced hepatic gene protein) (EIIH)	secreted	1	0/4	0	0	2/6	0.166	0	0/4	0	0	secreted	4	0/5	0	0	4/10	0.263	0.097	0/8	0	0	0	-0.097	0
both	P68370	Tubulin alpha-1A chain (Tubulin alpha-1 chain) (Alpha-tubulin 1)	nuclei, cytoplasm	17	3/4	1.48	0.941	0/6	0	0	4/4	0.352	0.104	nuclei, cytoplasm	29	5/5	3.042	0.993	0/10	0	0	8/8	0.918	0.722	-1.562	0	-0.566
both	Q6P9V9	Tubulin alpha-1B chain (Alpha-tubulin 2) (Tubulin alpha-2 chain)	nuclei, cytoplasm	18	4/4	1.231	0.943	0/6	0	0	1/4	0.407	0	nuclei, secreted, cytoplasm	27	5/5	2.47	1.356	2/10	0.089	0	5/8	1.011	0.743	-1.239	-0.089	-0.604
both	Q6AYZ1	Tubulin alpha-1C chain (Tubulin alpha-6 chain) (Alpha-tubulin 6)	nuclei, cytoplasm	19	4/4	1.452	1.178	0/6	0	0	4/4	0.454	0.228	nuclei, secreted, cytoplasm	29	5/5	3.338	1.117	1/10	0.089	0	6/8	0.944	0.679	-1.886	-0.089	-0.49
both	Q5XIF6	Tubulin alpha-4A chain (Tubulin alpha-4 chain) (Alpha-tubulin 4)	nuclei, secreted, cytoplasm	15	4/4	1.131	0.652	1/6	0.089	0	4/4	0.301	0.157	nuclei, secreted, cytoplasm	25	5/5	2.665	0.755	1/10	0.089	0	6/8	0.851	0.491	-1.534	0	-0.55
both	P85108	Tubulin beta-2A chain	nuclei, cytoplasm	29	4/4	4.08	2.47	0/6	0	0	2/4	1.164	0.207	nuclei, secreted, cytoplasm	35	5/5	10.517	3.19	1/10	0.468	0	7/8	1.708	1.711	-6.437	-0.468	-0.544
both	Q6P9T8	Tubulin beta-2C chain	nuclei, cytoplasm	29	4/4	3.874	2.036	0/6	0	0	4/4	1.084	0.36	nuclei, secreted, cytoplasm	36	5/5	9.374	3.412	1/10	0.468	0	7/8	2.469	1.405	-5.5	-0.468	-1.385
both	Q4QRB4	Tubulin beta-3 chain (Neuron-specific class III beta-tubulin)	nuclei, cytoplasm	8	1/4	1.154	0	0/6	0	0	1/4	0.334	0	nuclei, cytoplasm	17	2/5	1.389	0.773	0/10	0	0	2/8	1.075	0.297	-0.235	0	-0.741
both	P69897	Tubulin beta-5 chain	nuclei, cytoplasm	28	4/4	2.56	1.316	0/6	0	0	3/4	0.904	0.177	nuclei, secreted, cytoplasm	35	5/5	7.012	2.229	1/10	0.468	0	6/8	2.845	2.833	-4.452	-0.468	-1.941
reference	P83888	Tubulin gamma-1 chain (Gamma-1-tubulin) (Gamma-tubulin complex component 1) (GCP-1)		0	0/4	0	0	0/6	0	0	0/4	0	0	nuclei	1	1/5	0.089	0	0/10	0	0	0/8	0	0	-0.089	0	0
both	Q6PEC1	Tubulin-specific chaperone A (Tubulin-folding cofactor A) (CFA) (TCP1-chaperonin cofactor A)	cytoplasm	3	0/4	0	0	0/6	0	0	2/4	0.553	0.32	secreted, cytoplasm	3	0/5	0	0	1/10	0.874	0	1/8	0.233	0	0	-0.874	0.32
analysis	Q5FVQ9	Tubulin-specific chaperone E (Tubulin-folding cofactor E)	cytoplasm	1	0/4	0	0	0/6	0	0	1/4	0.058	0		0	0/5	0	0	0/10	0	0	0/8	0	0	0	0	0.058
analysis	Q9R1R4	Tudor domain-containing protein 7 (PCTAIRE2-binding protein) (Tudor repeat associator with PCTAIRE 2) (Trap)	nuclei	1	1/4	0.027	0	0/6	0	0	0/4	0	0		0	0/5	0	0	0/10	0	0	0/8	0	0	0.027	0	0
both	Q5U2Y6	Tuftelin-interacting protein 11 (Septin and tuftelin-interacting protein 1) (STIP-1)	nuclei	1	2/4	0.034	0	0/6	0	0	0/4	0	0	nuclei	1	1/5	0.034	0	0/10	0	0	0/8	0	0	0	0	0
analysis	P97525	Tumor necrosis factor receptor superfamily member 8 (CD30L receptor) (Lymphocyte activation antigen CD30)	cytoplasm	1	0/4	0	0	0/6	0	0	1/4	0.093	0		0	0/5	0	0	0/10	0	0	0/8	0	0	0	0	0.093
both	Q6PCT3	Tumor protein D54 (Tumor protein D52-like 2)	cytoplasm	1	0/4	0	0	0/6	0	0	1/4	0.122	0	cytoplasm	2	0/5	0	0	0/10	0	0	5/8	0.149	0.055	0	0	-0.027
both	Q5RJR2	Twinfilin-1	nuclei, cytoplasm	1	1/4	0.101	0	0/6	0	0	2/4	0.101	0	secreted, cytoplasm	1	0/5	0	0	1/10	0.101	0	4/8	0.101	0	0.101	-0.101	0
both	P04694	Tyrosine aminotransferase (TAT) (L-tyrosine:2-oxoglutarate aminotransferase)	nuclei, cytoplasm	2	1/4	0.077	0	0/6	0	0	1/4	0.077	0	nuclei	2	2/5	0.119	0.042	0/10	0	0	0/8	0	0	-0.042	0	0.077
reference	P55146	Tyrosine-protein kinase receptor TYRO3 (Tyrosine-protein kinase SKY)		0	0/4	0	0	0/6	0	0	0/4	0	0	cytoplasm	1	0/5	0	0	0/10	0	0	1/8	0.045	0	0	0	-0.045
reference	P41499	Tyrosine-protein phosphatase non-receptor type 11 (Protein-tyrosine phosphatase 1D) (PTP-1D) (Protein-tyrosine phosphatase SYP) (SH-PTP2) (SHP-2)		0	0/4	0	0	0/6	0	0	0/4	0	0	nuclei	1	1/5	0.048	0	0/10	0	0	0/8	0	0	-0.048	0	0
reference	Q4G056	Tyrosyl-DNA phosphodiesterase 1 (Tyr-DNA phosphodiesterase 1)		0	0/4	0	0	0/6	0	0	0/4	0	0	cytoplasm	1	0/5	0	0	0/10	0	0	1/8	0.054	0	0	0	-0.054
both	Q4KM49	Tyrosyl-tRNA synthetase, cytoplasmic (Tyrosyl--tRNA ligase) (TyrRS)	nuclei	1	1/4	0.048	0	0/6	0	0	0/4	0	0	nuclei	2	2/5	0.048	0	0/10	0	0	0/8	0	0	0	0	0
both	Q5XIW8	U4/U6.U5 tri-snRNP-associated protein 1 (Squamous cell carcinoma antigen recognized by T-cells 1) (SART-1)	nuclei, cytoplasm	1	1/4	0.039	0	0/6	0	0	2/4	0.039	0	nuclei, secreted, cytoplasm	2	1/5	0.039	0	2/10	0.039	0	2/8	0.039	0	0	-0.039	0
both	Q4G064	Ubiquinone biosynthesis methyltransferase COQ5, mitochondrial	nuclei	1	1/4	0.089	0	0/6	0	0	0/4	0	0	nuclei	1	2/5	0.089	0	0/10	0	0	0/8	0	0	0	0	0
reference	Q63619	Ubiquinone biosynthesis protein COQ7 homolog (Coenzyme Q biosynthesis protein 7 homolog) (Timing protein clk-1 homolog)		0	0/4	0	0	0/6	0	0	0/4	0	0	cytoplasm	2	0/5	0	0	0/10	0	0	2/8	0.179	0	0	0	-0.179
both	Q68FT1	Ubiquinone biosynthesis protein COQ9, mitochondrial	cytoplasm	3	0/4	0	0	0/6	0	0	3/4	0.129	0	cytoplasm	3	0/5	0	0	0/10	0	0	3/8	0.177	0.069	0	0	-0.048
both	Q569C3	Ubiquitin carboxyl-terminal hydrolase 1 (Deubiquitinating enzyme 1) (Ubiquitin thiolesterase 1) (Ubiquitin-specific-processing protease 1)	nuclei	1	1/4	0.04	0	0/6	0	0	0/4	0	0	nuclei	1	1/5	0.04	0	0/10	0	0	0/8	0	0	0	0	0
reference	Q76LT8	Ubiquitin carboxyl-terminal hydrolase 48 (Deubiquitinating enzyme 48) (Synaptic ubiquitin-specific protease) (synUSP) (Ubiquitin thiolesterase 48) (Ubiquitin-specific-processing protease 48)		0	0/4	0	0	0/6	0	0	0/4	0	0	nuclei	1	1/5	0.032	0	0/10	0	0	0/8	0	0	-0.032	0	0
analysis	Q4VSI4	Ubiquitin carboxyl-terminal hydrolase 7 (Deubiquitinating enzyme 7) (Herpesvirus-associated ubiquitin-specific protease) (rHAUSP) (Ubiquitin thioesterase 7) (Ubiquitin-specific-processing protease 7)	nuclei	1	1/4	0.028	0	0/6	0	0	0/4	0	0		0	0/5	0	0	0/10	0	0	0/8	0	0	0.028	0	0
reference	Q9ES53	Ubiquitin fusion degradation protein 1 homolog (UB fusion protein 1)		0	0/4	0	0	0/6	0	0	0/4	0	0	nuclei	2	3/5	0.116	0	0/10	0	0	0/8	0	0	-0.116	0	0
reference	B2RYG6	Ubiquitin thioesterase OTUB1 (Deubiquitinating enzyme OTUB1) (OTU domain-containing ubiquitin aldehyde-binding protein 1) (Otubain-1) (Ubiquitin-specific-processing protease OTUB1)		0	0/4	0	0	0/6	0	0	0/4	0	0	cytoplasm	4	0/5	0	0	0/10	0	0	1/8	0.668	0	0	0	-0.668
both	P62982	Ubiquitin-40S ribosomal protein S27a (Ubiquitin carboxyl extension protein 80)	nuclei, cytoplasm	4	2/4	0.263	0.097	0/6	0	0	1/4	0.585	0	cytoplasm	2	0/5	0	0	0/10	0	0	2/8	0.359	0	0.263	0	0.226
both	P62986	Ubiquitin-60S ribosomal protein L40 (Ubiquitin A-52 residue ribosomal protein fusion product 1)	nuclei, cytoplasm	5	2/4	0.406	0.095	0/6	0	0	2/4	0.406	0.095	nuclei, secreted, cytoplasm	8	2/5	0.515	0.204	2/10	0.968	0	5/8	0.835	0.509	-0.109	-0.968	-0.429
both	P62839	Ubiquitin-conjugating enzyme E2 D2 (Ubiquitin-protein ligase D2) (Ubiquitin carrier protein D2) (Ubiquitin-conjugating enzyme E2-17 kDa 2) (Ubiquitin-conjugating enzyme E2(17)KB 2)	cytoplasm	2	0/4	0	0	0/6	0	0	2/4	0.811	0.343	secreted, cytoplasm	3	0/5	0	0	1/10	1.154	0	2/8	0.811	0.343	0	-1.154	0
analysis	P70711	Ubiquitin-conjugating enzyme E2 D2B (Ubiquitin carrier protein D2B) (Ubiquitin-conjugating enzyme E2(17)KB 2B) (Ubiquitin-conjugating enzyme E2-17 kDa 2B) (Ubiquitin-protein ligase D2B)	cytoplasm	1	0/4	0	0	0/6	0	0	1/4	0.585	0		0	0/5	0	0	0/10	0	0	0/8	0	0	0	0	0.585
both	Q9EQX9	Ubiquitin-conjugating enzyme E2 N (Ubiquitin-protein ligase N) (Ubiquitin carrier protein N) (Bendless-like ubiquitin-conjugating enzyme)	cytoplasm	6	0/4	0	0	0/6	0	0	3/4	0.582	0.309	secreted, cytoplasm	7	0/5	0	0	1/10	0.638	0	7/8	0.335	0.158	0	-0.638	0.247
both	Q7M767	Ubiquitin-conjugating enzyme E2 variant 2 (Ubiquitin-conjugating enzyme variant MMS2)	cytoplasm	3	0/4	0	0	0/6	0	0	4/4	0.271	0.181	secreted, cytoplasm	6	0/5	0	0	1/10	1.154	0	7/8	0.364	0.112	0	-1.154	-0.093
both	Q6BBI8	Ubiquitin-fold modifier-conjugating enzyme 1 (Ufm1-conjugating enzyme 1)	cytoplasm	1	0/4	0	0	0/6	0	0	1/4	0.179	0	secreted, cytoplasm	3	0/5	0	0	1/10	0.389	0	2/8	0.179	0	0	-0.389	0
both	Q5U300	Ubiquitin-like modifier-activating enzyme 1 (Ubiquitin-activating enzyme E1)	cytoplasm	8	0/4	0	0	0/6	0	0	3/4	0.123	0.065	nuclei, secreted, cytoplasm	16	1/5	0.035	0	1/10	0.147	0	6/8	0.181	0.196	-0.035	-0.147	-0.058
both	O70199	UDP-glucose 6-dehydrogenase (UDP-Glc dehydrogenase)	cytoplasm	7	0/4	0	0	0/6	0	0	4/4	0.185	0.092	cytoplasm	7	0/5	0	0	0/10	0	0	8/8	0.114	0.076	0	0	0.071
both	Q9JLA3	UDP-glucose:glycoprotein glucosyltransferase 1 (UGT1) (UDP-glucose ceramide glucosyltransferase-like 1) (UDP--Glc:glycoprotein glucosyltransferase)	nuclei, cytoplasm	10	3/4	0.104	0.042	0/6	0	0	1/4	0.023	0	nuclei, cytoplasm	20	3/5	0.046	0.019	0/10	0	0	1/8	0.571	0	0.058	0	-0.548
both	Q64550	UDP-glucuronosyltransferase 1-1 (UDPGT 1-1) (UDP-glucuronosyltransferase 1A1) (B1)	nuclei, cytoplasm	6	3/4	0.307	0.115	0/6	0	0	4/4	0.224	0.113	nuclei, cytoplasm	9	3/5	0.184	0.041	0/10	0	0	5/8	0.246	0.114	0.123	0	-0.022
reference	P20720	UDP-glucuronosyltransferase 1-2 (UDPGT 1-2) (UGT1A2) (Bilirubin-specific UDPGT) (B2)		0	0/4	0	0	0/6	0	0	0/4	0	0	cytoplasm	3	0/5	0	0	0/10	0	0	1/8	0.225	0	0	0	-0.225
both	P08430	UDP-glucuronosyltransferase 1-6 (UDPGT 1-6) (UGT1A6) (A1) (P-nitrophenol-specific UDPGT)	nuclei, cytoplasm	4	1/4	0.218	0	0/6	0	0	1/4	0.141	0	nuclei, cytoplasm	3	1/5	0.141	0	0/10	0	0	1/8	0.141	0	0.077	0	0
analysis	Q64634	UDP-glucuronosyltransferase 1-8 (UDPGT 1-8) (A3) (UGT1A8)	cytoplasm	2	0/4	0	0	0/6	0	0	1/4	0.145	0		0	0/5	0	0	0/10	0	0	0/8	0	0	0	0	0.145
analysis	P09875	UDP-glucuronosyltransferase 2B1 (UDPGT 2B1) (UDPGTr-2)	nuclei, cytoplasm	6	1/4	0.403	0	0/6	0	0	3/4	0.145	0		0	0/5	0	0	0/10	0	0	0/8	0	0	0.403	0	0.145
both	P36511	UDP-glucuronosyltransferase 2B15 (UDPGT 2B15) (UDP-glucuronosyltransferase 2B36) (UDPGT 2B36)	nuclei, cytoplasm	7	1/4	0.52	0	0/6	0	0	4/4	0.132	0.066	cytoplasm	4	0/5	0	0	0/10	0	0	3/8	0.124	0.037	0.52	0	0.008
both	P08542	UDP-glucuronosyltransferase 2B17 (UDPGT 2B17) (UDP-glucuronosyltransferase 2B5) (UDPGT 2B5) (17-beta-hydroxysteroid-specific UDPGT) (RLUG38) (Testosterone, dihydrotestosterone, and beta-estradiol-specific UDPGT) (UDPGTr-3)	nuclei, cytoplasm	7	2/4	0.191	0.042	0/6	0	0	4/4	0.301	0.076	nuclei, cytoplasm	6	1/5	0.072	0	0/10	0	0	8/8	0.209	0.146	0.119	0	0.092
both	P08541	UDP-glucuronosyltransferase 2B2 (UDPGT 2B2) (3-hydroxyandrogen-specific UDPGT) (UDPGTr-4) (RLUG23)	nuclei, cytoplasm	11	3/4	0.258	0.108	0/6	0	0	4/4	0.388	0.146	nuclei, cytoplasm	12	3/5	0.15	0.114	0/10	0	0	7/8	0.458	0.294	0.108	0	-0.07
analysis	P19488	UDP-glucuronosyltransferase 2B37 (UDPGT 2B37) (17-beta-hydroxysteroid-specific UDPGT) (UDP-glucuronosyltransferase R-21) (UDPGTr-21) (UDPGTr-5)	cytoplasm	7	0/4	0	0	0/6	0	0	3/4	0.292	0.157		0	0/5	0	0	0/10	0	0	0/8	0	0	0	0	0.292
analysis	P56558	UDP-N-acetylglucosamine--peptide N-acetylglucosaminyltransferase 110 kDa subunit (O-GlcNAc transferase subunit p110) (O-linked N-acetylglucosamine transferase 110 kDa subunit)	secreted	1	0/4	0	0	1/6	0.04	0	0/4	0	0		0	0/5	0	0	0/10	0	0	0/8	0	0	0	0.04	0
reference	Q5XIB4	Ufm1-specific protease 2 (UfSP2)		0	0/4	0	0	0/6	0	0	0/4	0	0	nuclei	1	1/5	0.08	0	0/10	0	0	0/8	0	0	-0.08	0	0
both	Q4KM73	UMP-CMP kinase (Cytidylate kinase) (Deoxycytidylate kinase) (Cytidine monophosphate kinase) (Uridine monophosphate kinase) (Uridine monophosphate/cytidine monophosphate kinase) (UMP/CMP kinase)	cytoplasm	10	0/4	0	0	0/6	0	0	4/4	0.861	0.281	secreted, cytoplasm	13	0/5	0	0	1/10	1.955	0	7/8	1.037	0.85	0	-1.955	-0.176
analysis	Q6AYU0	Uncharacterized protein C12orf50 homolog	nuclei	1	1/4	0.072	0	0/6	0	0	0/4	0	0		0	0/5	0	0	0/10	0	0	0/8	0	0	0.072	0	0
reference	Q6AYN9	Uncharacterized protein C1orf114 homolog		0	0/4	0	0	0/6	0	0	0/4	0	0	cytoplasm	1	0/5	0	0	0/10	0	0	1/8	0.055	0	0	0	-0.055
both	Q5XII8	Uncharacterized protein C1orf43 homolog	cytoplasm	1	0/4	0	0	0/6	0	0	2/4	0.129	0	cytoplasm	1	0/5	0	0	0/10	0	0	1/8	0.129	0	0	0	0
analysis	Q5BK24	Uncharacterized protein C8orf76 homolog	nuclei	1	1/4	0.086	0	0/6	0	0	0/4	0	0		0	0/5	0	0	0/10	0	0	0/8	0	0	0.086	0	0
both	Q6AYT3	UPF0027 protein C22orf28 homolog (p55)	nuclei	4	3/4	0.124	0.037	0/6	0	0	0/4	0	0	nuclei, cytoplasm	4	2/5	0.111	0.039	0/10	0	0	2/8	0.111	0.039	0.013	0	-0.111
reference	Q6AYT5	UPF0364 protein C6orf211 homolog		0	0/4	0	0	0/6	0	0	0/4	0	0	cytoplasm	1	0/5	0	0	0/10	0	0	1/8	0.083	0	0	0	-0.083
both	Q6AY76	UPF0458 protein C7orf42 homolog	nuclei, cytoplasm	1	1/4	0.155	0	0/6	0	0	3/4	0.155	0	cytoplasm	1	0/5	0	0	0/10	0	0	3/8	0.155	0	0.155	0	0
both	Q1HCL7	UPF0465 protein C5orf33 homolog	cytoplasm	3	0/4	0	0	0/6	0	0	4/4	0.172	0.029	nuclei, cytoplasm	4	3/5	0.08	0.03	0/10	0	0	8/8	0.148	0.066	-0.08	0	0.024
reference	Q5XI83	UPF0505 protein C16orf62 homolog		0	0/4	0	0	0/6	0	0	0/4	0	0	nuclei	1	1/5	0.034	0	0/10	0	0	0/8	0	0	-0.034	0	0
analysis	Q6AYH6	UPF0510 protein INM02	nuclei	1	1/4	0.233	0	0/6	0	0	0/4	0	0		0	0/5	0	0	0/10	0	0	0/8	0	0	0.233	0	0
reference	Q5RJL2	UPF0563 protein C17orf95 homolog		0	0/4	0	0	0/6	0	0	0/4	0	0	secreted, cytoplasm	1	0/5	0	0	2/10	0.194	0	1/8	0.194	0	0	-0.194	-0.194
analysis	Q497C3	UPF0585 protein C16orf13 homolog	cytoplasm	1	0/4	0	0	0/6	0	0	2/4	0.155	0		0	0/5	0	0	0/10	0	0	0/8	0	0	0	0	0.155
analysis	Q498R7	UPF0587 protein C1orf123 homolog	cytoplasm	1	0/4	0	0	0/6	0	0	1/4	0.194	0		0	0/5	0	0	0/10	0	0	0/8	0	0	0	0	0.194
both	Q642A4	UPF0598 protein C8orf82 homolog	cytoplasm	3	0/4	0	0	0/6	0	0	3/4	0.256	0.078	cytoplasm	7	0/5	0	0	0/10	0	0	5/8	0.414	0.307	0	0	-0.158
reference	Q5BK01	UPF0624 protein C6orf186 homolog		0	0/4	0	0	0/6	0	0	0/4	0	0	nuclei	1	2/5	0.086	0	0/10	0	0	0/8	0	0	-0.086	0	0
reference	B0BND4	UPF0731 protein C6orf225 homolog		0	0/4	0	0	0/6	0	0	0/4	0	0	cytoplasm	1	0/5	0	0	0/10	0	0	1/8	0.389	0	0	0	-0.389
both	Q5U2R2	UPF0739 protein C1orf74 homolog	cytoplasm	1	0/4	0	0	0/6	0	0	2/4	0.259	0	cytoplasm	1	0/5	0	0	0/10	0	0	1/8	0.259	0	0	0	0
both	P09118	Uricase (Urate oxidase)	nuclei, cytoplasm	17	3/4	2.436	0.657	0/6	0	0	4/4	0.75	0.214	nuclei, cytoplasm	17	3/5	1.195	0.781	0/10	0	0	8/8	0.645	0.432	1.241	0	0.105
both	P81827	Urinary protein 1 (UP-1) (Liver regeneration-related protein LRRG05)	secreted	1	0/4	0	0	4/6	0.778	0	0/4	0	0	secreted	2	0/5	0	0	6/10	1.009	0.516	0/8	0	0	0	-0.231	0
both	P81828	Urinary protein 2 (UP-2)	secreted	1	0/4	0	0	4/6	0.778	0	0/4	0	0	secreted	1	0/5	0	0	6/10	0.778	0	0/8	0	0	0	0	0
both	P83121	Urinary protein 3 (UP-3)	secreted	1	0/4	0	0	3/6	0.778	0	0/4	0	0	secreted	1	0/5	0	0	4/10	0.778	0	0/8	0	0	0	0	0
reference	P32362	Uroporphyrinogen decarboxylase (UPD)		0	0/4	0	0	0/6	0	0	0/4	0	0	nuclei, secreted, cytoplasm	1	2/5	0.101	0	1/10	0.101	0	3/8	0.101	0	-0.101	-0.101	-0.101
both	Q4KMA2	UV excision repair protein RAD23 homolog B	cytoplasm	1	0/4	0	0	0/6	0	0	1/4	0.136	0	cytoplasm	1	0/5	0	0	0/10	0	0	1/8	0.136	0	0	0	0
both	B2RZ78	Vacuolar protein sorting-associated protein 29 (Vesicle protein sorting 29)	nuclei, cytoplasm	3	1/4	0.212	0	0/6	0	0	2/4	0.468	0	nuclei, secreted, cytoplasm	6	2/5	0.34	0.128	1/10	0.468	0	6/8	0.558	0.368	-0.128	-0.468	-0.09
reference	Q91ZQ0	Vacuole membrane protein 1 (Transmembrane protein 49)		0	0/4	0	0	0/6	0	0	0/4	0	0	secreted	1	0/5	0	0	1/10	0.129	0	0/8	0	0	0	-0.129	0
both	Q04462	Valyl-tRNA synthetase (Valine--tRNA ligase) (ValRS)	nuclei, cytoplasm	3	2/4	0.027	0	0/6	0	0	2/4	0.027	0	nuclei, secreted	4	1/5	0.085	0	1/10	0.027	0	0/8	0	0	-0.058	-0.027	0.027
analysis	P29534	Vascular cell adhesion protein 1 (V-CAM 1)	nuclei	1	1/4	0.053	0	0/6	0	0	0/4	0	0		0	0/5	0	0	0/10	0	0	0/8	0	0	0.053	0	0
analysis	O35251	Vascular endothelial growth factor D (VEGF-D) (c-Fos-induced growth factor) (FIGF)	secreted	1	0/4	0	0	1/6	0.096	0	0/4	0	0		0	0/5	0	0	0/10	0	0	0/8	0	0	0	0.096	0
reference	Q91ZT1	Vascular endothelial growth factor receptor 3 (VEGFR-3) (Fms-like tyrosine kinase 4) (FLT-4) (Tyrosine-protein kinase receptor FLT4)		0	0/4	0	0	0/6	0	0	0/4	0	0	cytoplasm	1	0/5	0	0	0/10	0	0	1/8	0.027	0	0	0	-0.027
analysis	Q5PQS3	Ventricular zone-expressed PH domain-containing protein homolog 1 (Protein melted homolog)	cytoplasm	1	0/4	0	0	0/6	0	0	1/4	0.039	0		0	0/5	0	0	0/10	0	0	0/8	0	0	0	0	0.039
analysis	P97524	Very long-chain acyl-CoA synthetase (VLACS) (Fatty acid transport protein 2) (FATP-2) (Fatty-acid-coenzyme A ligase, very long-chain 1) (Long-chain-fatty-acid--CoA ligase) (Solute carrier family 27 member 2) (THCA-CoA ligase) (Very long-chain-fatty-acid-C	nuclei	4	1/4	0.216	0	0/6	0	0	0/4	0	0		0	0/5	0	0	0/10	0	0	0/8	0	0	0.216	0	0
both	P45953	Very long-chain specific acyl-CoA dehydrogenase, mitochondrial (VLCAD)	nuclei, cytoplasm	12	1/4	0.334	0	0/6	0	0	4/4	0.384	0.071	nuclei, cytoplasm	16	4/5	0.16	0.107	0/10	0	0	8/8	0.385	0.183	0.174	0	-0.001
analysis	Q9JI51	Vesicle transport through interaction with t-SNAREs homolog 1A (Vesicle transport v-SNARE protein Vti1-like 2) (Vti1-rp2)	secreted	1	0/4	0	0	1/6	0.145	0	0/4	0	0		0	0/5	0	0	0/10	0	0	0/8	0	0	0	0.145	0
reference	Q9WUF4	Vesicle-associated membrane protein 8 (VAMP-8) (Endobrevin) (EDB)		0	0/4	0	0	0/6	0	0	0/4	0	0	cytoplasm	1	0/5	0	0	0/10	0	0	1/8	0.334	0	0	0	-0.334
analysis	Q9Z270	Vesicle-associated membrane protein-associated protein A (VAMP-A) (33 kDa VAMP-associated protein) (VAP-33)	nuclei	1	1/4	0.136	0	0/6	0	0	0/4	0	0		0	0/5	0	0	0/10	0	0	0/8	0	0	0.136	0	0
both	Q9QUL6	Vesicle-fusing ATPase (N-ethylmaleimide-sensitive fusion protein) (NEM-sensitive fusion protein) (Vesicular-fusion protein NSF)	nuclei, cytoplasm	2	2/4	0.04	0	0/6	0	0	1/4	0.04	0	nuclei, cytoplasm	4	2/5	0.062	0.021	0/10	0	0	5/8	0.067	0.053	-0.022	0	-0.027
analysis	Q4KM74	Vesicle-trafficking protein SEC22b (ER-Golgi SNARE of 24 kDa) (ERS-24) (SEC22 vesicle-trafficking protein homolog B) (SEC22 vesicle-trafficking protein-like 1)	cytoplasm	1	0/4	0	0	0/6	0	0	1/4	0.145	0		0	0/5	0	0	0/10	0	0	0/8	0	0	0	0	0.145
reference	O35458	Vesicular inhibitory amino acid transporter (GABA and glycine transporter) (Solute carrier family 32 member 1) (Vesicular GABA transporter) (rGVAT)		0	0/4	0	0	0/6	0	0	0/4	0	0	cytoplasm	1	0/5	0	0	0/10	0	0	1/8	0.093	0	0	0	-0.093
both	Q9Z1A6	Vigilin (High density lipoprotein-binding protein) (HDL-binding protein)	nuclei, cytoplasm	43	4/4	0.481	0.283	0/6	0	0	1/4	0.043	0	nuclei, cytoplasm	32	5/5	0.327	0.197	0/10	0	0	7/8	0.034	0.016	0.154	0	0.009
reference	P31000	Vimentin		0	0/4	0	0	0/6	0	0	0/4	0	0	nuclei, cytoplasm	7	1/5	0.059	0	0/10	0	0	2/8	0.278	0.218	-0.059	0	-0.278
both	P85972	Vinculin (Metavinculin)	nuclei, secreted, cytoplasm	4	2/4	0.037	0.013	1/6	0.025	0	3/4	0.041	0.012	nuclei, secreted, cytoplasm	32	4/5	0.031	0.011	3/10	0.025	0	5/8	0.244	0.388	0.006	0	-0.203
both	P04276	Vitamin D-binding protein (DBP) (Group-specific component) (Gc-globulin)	nuclei, secreted, cytoplasm	18	2/4	0.07	0	6/6	0.575	0.256	4/4	0.126	0.032	secreted, cytoplasm	19	0/5	0	0	9/10	0.512	0.348	5/8	0.115	0.037	0.07	0.063	0.011
both	Q6TEK4	Vitamin K epoxide reductase complex subunit 1 (Vitamin K1 2,3-epoxide reductase subunit 1)	cytoplasm	1	0/4	0	0	0/6	0	0	1/4	0.389	0	cytoplasm	1	0/5	0	0	0/10	0	0	1/8	0.389	0	0	0	0
both	P31394	Vitamin K-dependent protein C (Autoprothrombin IIA) (Anticoagulant protein C) (Blood coagulation factor XIV)	secreted	2	0/4	0	0	2/6	0.086	0	0/4	0	0	secreted	2	0/5	0	0	3/10	0.086	0	0/8	0	0	0	0	0
both	Q9Z2L0	Voltage-dependent anion-selective channel protein 1 (VDAC-1) (Outer mitochondrial membrane protein porin 1)	nuclei, cytoplasm	18	3/4	3.158	0.608	0/6	0	0	4/4	1.902	0.298	nuclei, cytoplasm	19	5/5	2.278	1.004	0/10	0	0	8/8	0.926	0.519	0.88	0	0.976
both	P81155	Voltage-dependent anion-selective channel protein 2 (VDAC-2) (Outer mitochondrial membrane protein porin 2) (B36-VDAC)	nuclei, cytoplasm	7	3/4	0.82	0.107	0/6	0	0	4/4	0.214	0.078	nuclei, cytoplasm	7	5/5	0.452	0.254	0/10	0	0	8/8	0.363	0.153	0.368	0	-0.149
both	Q9R1Z0	Voltage-dependent anion-selective channel protein 3 (VDAC-3) (Outer mitochondrial membrane protein porin 3)	nuclei, cytoplasm	11	3/4	1.005	0.105	0/6	0	0	4/4	0.366	0.191	nuclei, cytoplasm	11	5/5	0.569	0.243	0/10	0	0	6/8	0.32	0.105	0.436	0	0.046
both	P25286	V-type proton ATPase 116 kDa subunit a isoform 1 (V-ATPase 116 kDa isoform a1) (Clathrin-coated vesicle/synaptic vesicle proton pump 116 kDa subunit) (Vacuolar adenosine triphosphatase subunit Ac116) (Vacuolar proton pump subunit 1) (Vacuolar proton trans	nuclei, secreted, cytoplasm	2	1/4	0.048	0	1/6	0.048	0	1/4	0.048	0	nuclei, secreted	2	1/5	0.048	0	2/10	0.048	0	0/8	0	0	0	0	0.048
both	P62815	V-type proton ATPase subunit B, brain isoform (V-ATPase subunit B 2) (Endomembrane proton pump 58 kDa subunit) (Vacuolar proton pump subunit B 2)	nuclei	2	2/4	0.104	0.036	0/6	0	0	0/4	0	0	cytoplasm	3	0/5	0	0	0/10	0	0	1/8	0.218	0	0.104	0	-0.218
reference	Q5FVI6	V-type proton ATPase subunit C 1 (V-ATPase subunit C 1) (Vacuolar proton pump subunit C 1)		0	0/4	0	0	0/6	0	0	0/4	0	0	cytoplasm	1	0/5	0	0	0/10	0	0	1/8	0.072	0	0	0	-0.072
both	Q6PCU2	V-type proton ATPase subunit E 1 (V-ATPase subunit E 1) (Vacuolar proton pump subunit E 1)	nuclei	1	3/4	0.136	0	0/6	0	0	0/4	0	0	nuclei, cytoplasm	1	3/5	0.136	0	0/10	0	0	1/8	0.136	0	0	0	-0.136
analysis	B2RYF7	WAS protein family homolog 1	nuclei	1	1/4	0.093	0	0/6	0	0	0/4	0	0		0	0/5	0	0	0/10	0	0	0/8	0	0	0.093	0	0
reference	Q80X08	WASH complex subunit FAM21		0	0/4	0	0	0/6	0	0	0/4	0	0	nuclei, secreted	2	1/5	0.03	0	2/10	0.03	0	0/8	0	0	-0.03	-0.03	0
reference	Q5BLX8	WD repeat domain-containing protein 83 (Mitogen-activated protein kinase organizer 1) (MAPK organizer 1)		0	0/4	0	0	0/6	0	0	0/4	0	0	nuclei	1	1/5	0.122	0	0/10	0	0	0/8	0	0	-0.122	0	0
both	Q5RKI0	WD repeat-containing protein 1	nuclei, cytoplasm	2	1/4	0.056	0	0/6	0	0	1/4	0.116	0	nuclei, cytoplasm	5	2/5	0.056	0	0/10	0	0	1/8	0.245	0	0	0	-0.129
reference	Q4V7A0	WD repeat-containing protein 61		0	0/4	0	0	0/6	0	0	0/4	0	0	nuclei	2	1/5	0.311	0	0/10	0	0	0/8	0	0	-0.311	0	0
analysis	Q5BK30	WD repeat-containing protein 69	secreted	1	0/4	0	0	1/6	0.083	0	0/4	0	0		0	0/5	0	0	0/10	0	0	0/8	0	0	0	0.083	0
both	Q810W9	Whirlin (CASK-interacting protein CIP98)	cytoplasm	1	0/4	0	0	0/6	0	0	1/4	0.039	0	cytoplasm	1	0/5	0	0	0/10	0	0	1/8	0.039	0	0	0	0
analysis	Q5PQQ2	WW domain-binding protein 11 (WBP-11) (Splicing factor that interacts with PQBP-1 and PP1)	nuclei	1	1/4	0.058	0	0/6	0	0	0/4	0	0		0	0/5	0	0	0/10	0	0	0/8	0	0	0.058	0	0
reference	O54975	Xaa-Pro aminopeptidase 1 (Aminoacylproline aminopeptidase) (Cytosolic aminopeptidase P) (Soluble aminopeptidase P) (sAmp) (X-Pro aminopeptidase 1) (X-prolyl aminopeptidase 1, soluble)		0	0/4	0	0	0/6	0	0	0/4	0	0	cytoplasm	2	0/5	0	0	0/10	0	0	2/8	0.078	0.027	0	0	-0.078
both	P22985	Xanthine dehydrogenase/oxidase	cytoplasm	1	0/4	0	0	0/6	0	0	1/4	0.028	0	secreted, cytoplasm	16	0/5	0	0	1/10	0.086	0	2/8	0.303	0.247	0	-0.086	-0.275
reference	Q5GH59	XK-related protein 4		0	0/4	0	0	0/6	0	0	0/4	0	0	cytoplasm	1	0/5	0	0	0/10	0	0	1/8	0.068	0	0	0	-0.068
reference	Q5GH56	XK-related protein 7		0	0/4	0	0	0/6	0	0	0/4	0	0	nuclei	1	1/5	0.083	0	0/10	0	0	0/8	0	0	-0.083	0	0
both	Q3MIF4	Xylulose kinase (Xylulokinase)	cytoplasm	5	0/4	0	0	0/6	0	0	4/4	0.174	0.066	cytoplasm	7	0/5	0	0	0/10	0	0	8/8	0.165	0.101	0	0	0.009
reference	Q7TNK3	Zinc finger protein 24 (Zinc finger protein 191) (Zfp-191)		0	0/4	0	0	0/6	0	0	0/4	0	0	cytoplasm	1	0/5	0	0	0/10	0	0	1/8	0.096	0	0	0	-0.096
analysis	Q02975	Zinc finger protein 354A (Kidney, ischemia, and developmentally-regulated protein 1) (Renal transcription factor Kid-1) (Transcription factor 17) (TCF-17)	cytoplasm	1	0/4	0	0	0/6	0	0	1/4	0.044	0		0	0/5	0	0	0/10	0	0	0/8	0	0	0	0	0.044
reference	Q9Z2K3	Zinc finger protein 394 (RLZF-Y) (Zinc finger protein 94) (Zfp-94) (Zinc finger protein Y1)		0	0/4	0	0	0/6	0	0	0/4	0	0	cytoplasm	1	0/5	0	0	0/10	0	0	1/8	0.056	0	0	0	-0.056
both	Q8CGS5	Zinc phosphodiesterase ELAC protein 2 (ElaC homolog protein 2) (Ribonuclease Z 2) (RNase Z 2) (tRNA 3 endonuclease 2) (tRNase Z 2)	secreted	1	0/4	0	0	1/6	0.042	0	0/4	0	0	cytoplasm	2	0/5	0	0	0/10	0	0	1/8	0.086	0	0	0.042	-0.086
both	Q63678	Zinc-alpha-2-glycoprotein (Zn-alpha-2-glycoprotein)	secreted	1	0/4	0	0	1/6	0.116	0	0/4	0	0	secreted	5	0/5	0	0	3/10	0.245	0	0/8	0	0	0	-0.129	0
