# Supplementary material for: Phenobarbital Induces Alterations in the Proteome of Hepatocytes and Mesenchymal Cells of Rat Livers
Source: PLoS One. 2013 Oct 24;8(10):e76137. doi: 10.1371/journal.pone.0076137 (PMC3812042; doi:10.1371/journal.pone.0076137)
Supplement: Table S2 — Summary of proteome profiling results obtained with NPCs derived from PB treated rats (in vivo). Column names, which are labelled ‘analysis’ and ‘reference’, refer to the experiments of the isolated primary cells, HCs and NPCs, deriving from rats treated in vivo with PB (analysis) and untreated animals (reference). “found”, specificity of protein identification; accession, Uniprot accession numbers; name, protein names; “analysis_fractions”, subcellular fractions in which the protein was identified in untreated samples; “analysis_peptides”, number of distinct peptides identified per proteins in untreated samples; “analysis_nuclei_expcount”, number of positive identifications in nuclear fractions compared to the total number of experiments; “analysis_nuclei_empai”, calculated emPAI values in the nuclear fraction; “analysis_nuclei_empai_stdev”, standard deviation thereof. These terms are used in the same way referring to the secretome as well as the cytoplasm. After the values obtained for the treated samples (analysis) all values are listed again referring to untreated samples (reference). The last three columns list difference values for the emPAI values obtained for nuclei, secretomes and cytoplasms, respectively. (XLSX) [file pone.0076137.s003.xlsx]

## Sheet: analysis_export-NPC-ConvsPB
found	accession	name	analysis_fractions	analysis_peptides	analysis_secreted_expcount	analysis_secreted_empai	analysis_secreted_empai_stdev	analysis_cytoplasm_expcount	analysis_cytoplasm_empai	analysis_cytoplasm_empai_stdev	analysis_nuclei_expcount	analysis_nuclei_empai	analysis_nuclei_empai_stdev	reference_fractions	reference_peptides	reference_secreted_expcount	reference_secreted_empai	reference_secreted_empai_stdev	reference_cytoplasm_expcount	reference_cytoplasm_empai	reference_cytoplasm_empai_stdev	reference_nuclei_expcount	reference_nuclei_empai	reference_nuclei_empai_stdev	empai_diff_secreted	empai_diff_cytoplasm	empai_diff_nuclei
both	Q5U1Y4	1,5-anhydro-D-fructose reductase (AF reductase) (Aldo-keto reductase family 1 member C-like protein 2) (Aldo-keto reductase family 1 member E2)	secreted, cytoplasm	2	1/3	0.096	0	1/3	0.096	0	0/3	0	0	secreted	1	1/8	0.096	0	0/6	0	0	0/6	0	0	0	0.096	0
both	P26772	10 kDa heat shock protein, mitochondrial (Hsp10) (10 kDa chaperonin) (Chaperonin 10) (CPN10)	cytoplasm, nuclei	8	0/3	0	0	3/3	1456	1324	1/3	1.31	0	secreted, cytoplasm	11	5/8	0.613	0.627	6/6	1528	1659	0/6	0	0	-0.613	-0.072	1.31
both	P28037	10-formyltetrahydrofolate dehydrogenase (10-FTHFDH) (Aldehyde dehydrogenase family 1 member L1) (FBP-CI)	nuclei	10	0/3	0	0	0/3	0	0	1/3	0.417	0	secreted, cytoplasm, nuclei	21	5/8	0.212	0.109	2/6	0.38	0.308	1/6	0.036	0	-0.212	-0.38	0.381
both	P35213	14-3-3 protein beta/alpha (Protein kinase C inhibitor protein 1) (KCIP-1) (Prepronerve growth factor RNH-1)	secreted, cytoplasm, nuclei	13	3/3	0.237	0.106	3/3	0.763	0.235	2/3	0.52	0	secreted, cytoplasm, nuclei	12	6/8	0.197	0.122	6/6	0.697	0.169	4/6	0.339	0.118	0.04	0.066	0.181
both	P62260	14-3-3 protein epsilon (14-3-3E) (Mitochondrial import stimulation factor L subunit) (MSF L)	secreted, cytoplasm, nuclei	20	3/3	1311	0.641	3/3	1669	0.581	3/3	0.612	0.369	secreted, cytoplasm, nuclei	19	8/8	0.961	0.892	6/6	1798	0.677	6/6	0.817	0.19	0.35	-0.129	-0.205
both	P68511	14-3-3 protein eta	secreted, cytoplasm, nuclei	10	3/3	0.151	0.058	3/3	0.525	0.13	2/3	0.369	0	secreted, cytoplasm, nuclei	13	3/8	0.419	0.071	6/6	0.638	0.167	5/6	0.342	0.054	-0.268	-0.113	0.027
both	P61983	14-3-3 protein gamma	secreted, cytoplasm, nuclei	15	3/3	0.398	0.067	3/3	0.848	0.301	3/3	0.584	0.338	secreted, cytoplasm, nuclei	12	4/8	0.393	0.157	6/6	0.687	0.185	5/6	0.436	0.07	0.005	0.161	0.148
both	P68255	14-3-3 protein theta (14-3-3 protein tau)	secreted, cytoplasm, nuclei	10	3/3	0.237	0.106	3/3	0.733	0.413	1/3	0.233	0	secreted, cytoplasm, nuclei	13	4/8	0.347	0.197	6/6	0.756	0.177	4/6	0.339	0.118	-0.11	-0.023	-0.106
both	P63102	14-3-3 protein zeta/delta (Protein kinase C inhibitor protein 1) (KCIP-1) (Mitochondrial import stimulation factor S1 subunit)	secreted, cytoplasm, nuclei	16	3/3	0.951	0.091	3/3	1306	0.111	3/3	1013	0.478	secreted, cytoplasm, nuclei	17	8/8	0.759	0.44	6/6	1561	0.284	6/6	0.951	0.091	0.192	-0.255	0.062
both	Q923V8	15 kDa selenoprotein	cytoplasm	2	0/3	0	0	3/3	0.329	0.135	0/3	0	0	cytoplasm	3	0/8	0	0	4/6	0.465	0.264	0/6	0	0	0	-0.136	0
reference	Q5M875	17-beta-hydroxysteroid dehydrogenase 13 (17-beta-HSD 13) (Short-chain dehydrogenase/reductase 9)		0	0/3	0	0	0/3	0	0	0/3	0	0	secreted	1	1/8	0.105	0	0/6	0	0	0/6	0	0	-0.105	0	0
both	P10688	1-phosphatidylinositol-4,5-bisphosphate phosphodiesterase delta-1 (Phosphoinositide phospholipase C-delta-1) (Phospholipase C-III) (PLC-III) (Phospholipase C-delta-1) (PLC-delta-1)	cytoplasm	5	0/3	0	0	3/3	0.078	0.046	0/3	0	0	cytoplasm	8	0/8	0	0	3/6	0.178	0.064	0/6	0	0	0	-0.1	0
reference	Q99P84	1-phosphatidylinositol-4,5-bisphosphate phosphodiesterase epsilon-1 (Phosphoinositide phospholipase C-epsilon-1) (Phospholipase C-epsilon-1) (PLC-epsilon-1)		0	0/3	0	0	0/3	0	0	0/3	0	0	nuclei	1	0/8	0	0	0/6	0	0	1/6	0.017	0	0	0	-0.017
both	Q64591	2,4-dienoyl-CoA reductase, mitochondrial (2,4-dienoyl-CoA reductase [NADPH]) (4-enoyl-CoA reductase [NADPH])	cytoplasm, nuclei	8	0/3	0	0	1/3	0.179	0	1/3	0.778	0	cytoplasm, nuclei	5	0/8	0	0	3/6	0.288	0.143	3/6	0.181	0.079	0	-0.109	0.597
reference	Q05961	2'-5'-oligoadenylate synthase 1 ((2-5')oligo(A) synthase 1)		0	0/3	0	0	0/3	0	0	0/3	0	0	nuclei	1	0/8	0	0	0/6	0	0	1/6	0.086	0	0	0	-0.086
both	P62193	26S protease regulatory subunit 4 (P26s4) (26S proteasome AAA-ATPase subunit RPT2) (Proteasome 26S subunit ATPase 1)	cytoplasm, nuclei	6	0/3	0	0	2/3	0.072	0	1/3	0.52	0	cytoplasm	1	0/8	0	0	4/6	0.072	0	0/6	0	0	0	0	0.52
both	Q63569	26S protease regulatory subunit 6A (26S proteasome AAA-ATPase subunit RPT5) (Proteasome 26S subunit ATPase 3) (Spermatogenic cell/sperm-associated Tat-binding protein homolog SATA) (Tat-binding protein 1) (TBP-1)	nuclei	1	0/3	0	0	0/3	0	0	1/3	0.07	0	cytoplasm	2	0/8	0	0	2/6	0.07	0	0/6	0	0	0	-0.07	0.07
both	Q63570	26S protease regulatory subunit 6B (26S proteasome AAA-ATPase subunit RPT3) (Proteasome 26S subunit ATPase 4) (S6 ATPase) (Tat-binding protein 7) (TBP-7)	cytoplasm	4	0/3	0	0	3/3	0.16	0	0/3	0	0	cytoplasm, nuclei	2	0/8	0	0	2/6	0.119	0.042	1/6	0.077	0	0	0.041	-0.077
both	Q63347	26S protease regulatory subunit 7 (26S proteasome AAA-ATPase subunit RPT1) (Proteasome 26S subunit ATPase 2) (Protein MSS1)	cytoplasm, nuclei	2	0/3	0	0	2/3	0.096	0.033	1/3	0.062	0	cytoplasm	2	0/8	0	0	1/6	0.129	0	0/6	0	0	0	-0.033	0.062
both	P62198	26S protease regulatory subunit 8 (26S proteasome AAA-ATPase subunit RPT6) (Proteasome 26S subunit ATPase 5) (Proteasome subunit p45) (Thyroid hormone receptor-interacting protein 1) (TRIP1) (p45/SUG)	cytoplasm	2	0/3	0	0	3/3	0.085	0.031	0/3	0	0	cytoplasm	3	0/8	0	0	1/6	0.199	0	0/6	0	0	0	-0.114	0
both	O88761	26S proteasome non-ATPase regulatory subunit 1 (26S proteasome regulatory subunit RPN2) (26S proteasome regulatory subunit S1) (26S proteasome subunit p112)	nuclei	1	0/3	0	0	0/3	0	0	1/3	0.038	0	secreted, cytoplasm	3	1/8	0.038	0	1/6	0.077	0	0/6	0	0	-0.038	-0.077	0.038
both	B0BN93	26S proteasome non-ATPase regulatory subunit 13 (26S proteasome regulatory subunit S11) (26S proteasome regulatory subunit RPN9) (26S proteasome regulatory subunit p40.5)	cytoplasm, nuclei	3	0/3	0	0	2/3	0.127	0.045	1/3	0.083	0	secreted, cytoplasm	2	3/8	0.083	0	4/6	0.105	0.039	0/6	0	0	-0.083	0.022	0.083
both	Q4FZT9	26S proteasome non-ATPase regulatory subunit 2	cytoplasm, nuclei	4	0/3	0	0	2/3	0.076	0	1/3	0.076	0	cytoplasm, nuclei	3	0/8	0	0	3/6	0.037	0	1/6	0.037	0	0	0.039	0.039
analysis	Q9WTV5	26S proteasome non-ATPase regulatory subunit 9 (26S proteasome regulatory subunit p27) (Transactivating protein Bridge-1)	cytoplasm	1	0/3	0	0	1/3	0.166	0	0/3	0	0		0	0/8	0	0	0/6	0	0	0/6	0	0	0	0.166	0
reference	Q62785	28 kDa heat- and acid-stable phosphoprotein (PDGF-associated protein) (PAP) (PDGFA-associated protein 1) (PAP1)		0	0/3	0	0	0/3	0	0	0/3	0	0	nuclei	1	0/8	0	0	0/6	0	0	1/6	0.155	0	0	0	-0.155
both	Q5XI78	2-oxoglutarate dehydrogenase, mitochondrial (Alpha-ketoglutarate dehydrogenase) (2-oxoglutarate dehydrogenase complex component E1) (OGDC-E1)	cytoplasm	5	0/3	0	0	3/3	0.091	0.019	0/3	0	0	cytoplasm, nuclei	6	0/8	0	0	6/6	0.057	0.02	4/6	0.048	0.017	0	0.034	-0.048
analysis	P11960	2-oxoisovalerate dehydrogenase subunit alpha, mitochondrial (Branched-chain alpha-keto acid dehydrogenase E1 component alpha chain) (BCKDH E1-alpha)	nuclei	3	0/3	0	0	0/3	0	0	1/3	0.269	0		0	0/8	0	0	0/6	0	0	0/6	0	0	0	0	0.269
both	P35738	2-oxoisovalerate dehydrogenase subunit beta, mitochondrial (Branched-chain alpha-keto acid dehydrogenase E1 component beta chain) (BCKDH E1-beta)	nuclei	4	0/3	0	0	0/3	0	0	1/3	0.468	0	cytoplasm, nuclei	1	0/8	0	0	1/6	0.101	0	1/6	0.101	0	0	-0.101	0.367
reference	P27364	3 beta-hydroxysteroid dehydrogenase type 5 (3 beta-hydroxysteroid dehydrogenase type V) (3-beta-HSD V) (3-beta-hydroxy-5-ene steroid dehydrogenase) (NADPH-dependent 3-beta-hydroxy-Delta(5)-steroid dehydrogenase) (Progesterone reductase)		0	0/3	0	0	0/3	0	0	0/3	0	0	secreted	1	1/8	0.101	0	0/6	0	0	0/6	0	0	-0.101	0	0
both	P23965	3,2-trans-enoyl-CoA isomerase, mitochondrial (Dodecenoyl-CoA isomerase) (Delta(3),Delta(2)-enoyl-CoA isomerase) (D3,D2-enoyl-CoA isomerase)	secreted, cytoplasm	4	1/3	0.105	0	3/3	0.398	0.067	0/3	0	0	secreted, cytoplasm, nuclei	4	3/8	0.144	0.055	6/6	0.31	0.1	3/6	0.105	0	-0.039	0.088	-0.105
analysis	Q5XIE3	39S ribosomal protein L11, mitochondrial (L11mt)	nuclei	2	0/3	0	0	0/3	0	0	1/3	0.292	0		0	0/8	0	0	0/6	0	0	0/6	0	0	0	0	0.292
analysis	Q63750	39S ribosomal protein L23, mitochondrial (L23mt) (L23 mitochondrial-related protein)	nuclei	1	0/3	0	0	0/3	0	0	1/3	0.233	0		0	0/8	0	0	0/6	0	0	0/6	0	0	0	0	0.233
both	P23457	3-alpha-hydroxysteroid dehydrogenase (3-alpha-HSD) (Hydroxyprostaglandin dehydrogenase)	secreted, cytoplasm	4	3/3	0.175	0.076	1/3	0.083	0	0/3	0	0	secreted, cytoplasm, nuclei	11	8/8	0.218	0.165	2/6	0.615	0.128	1/6	0.083	0	-0.043	-0.532	-0.083
both	O70351	3-hydroxyacyl-CoA dehydrogenase type-2 (3-hydroxyacyl-CoA dehydrogenase type II) (Type II HADH) (3-hydroxy-2-methylbutyryl-CoA dehydrogenase) (17-beta-hydroxysteroid dehydrogenase 10) (17-beta-HSD 10) (Mitochondrial ribonuclease P protein 2) (Mitochondria	secreted, cytoplasm, nuclei	11	1/3	0.145	0	3/3	1501	0.407	1/3	0.311	0	secreted, cytoplasm, nuclei	20	3/8	0.256	0.078	6/6	2532	1118	6/6	1067	1028	-0.111	-1031	-0.756
both	P46953	3-hydroxyanthranilate 3,4-dioxygenase (3-hydroxyanthranilic acid dioxygenase) (HAD) (3-hydroxyanthranilate oxygenase) (3-HAO)	secreted	1	1/3	0.105	0	0/3	0	0	0/3	0	0	secreted	9	6/8	0.405	0.156	0/6	0	0	0/6	0	0	-0.3	0	0
both	P29266	3-hydroxyisobutyrate dehydrogenase, mitochondrial (HIBADH)	cytoplasm, nuclei	6	0/3	0	0	3/3	0.344	0.248	1/3	0.11	0	cytoplasm, nuclei	9	0/8	0	0	4/6	0.482	0.065	1/6	0.11	0	0	-0.138	0
analysis	Q5XIE6	3-hydroxyisobutyryl-CoA hydrolase, mitochondrial (3-hydroxyisobutyryl-coenzyme A hydrolase) (HIB-CoA hydrolase)	cytoplasm	1	0/3	0	0	1/3	0.07	0	0/3	0	0		0	0/8	0	0	0/6	0	0	0/6	0	0	0	0.07	0
both	P21775	3-ketoacyl-CoA thiolase A, peroxisomal (Beta-ketothiolase A) (Acetyl-CoA acyltransferase A) (Peroxisomal 3-oxoacyl-CoA thiolase A)	cytoplasm	3	0/3	0	0	3/3	0.138	0.052	0/3	0	0	secreted, cytoplasm, nuclei	4	2/8	0.101	0	5/6	0.169	0.093	2/6	0.212	0	-0.101	-0.031	-0.212
both	P13437	3-ketoacyl-CoA thiolase, mitochondrial (Beta-ketothiolase) (Acetyl-CoA acyltransferase) (Mitochondrial 3-oxoacyl-CoA thiolase)	secreted, cytoplasm, nuclei	12	1/3	0.089	0	3/3	0.512	0.462	2/3	0.296	0.11	secreted, cytoplasm, nuclei	14	1/8	0.089	0	5/6	0.52	0.467	5/6	0.404	0.239	0	-0.008	-0.108
both	P97532	3-mercaptopyruvate sulfurtransferase (MST)	cytoplasm	4	0/3	0	0	3/3	0.447	0.192	0/3	0	0	cytoplasm	6	0/8	0	0	5/6	0.398	0.196	0/6	0	0	0	0.049	0
reference	P31210	3-oxo-5-beta-steroid 4-dehydrogenase (Delta(4)-3-ketosteroid 5-beta-reductase) (Delta(4)-3-oxosteroid 5-beta-reductase) (Aldo-keto reductase family 1 member D1)		0	0/3	0	0	0/3	0	0	0/3	0	0	secreted, cytoplasm	9	3/8	0.117	0.044	1/6	1096	0	0/6	0	0	-0.117	-1096	0
both	P63326	40S ribosomal protein S10	cytoplasm, nuclei	5	0/3	0	0	3/3	0.256	0.078	2/3	0.323	0.178	cytoplasm, nuclei	5	0/8	0	0	5/6	0.211	0.081	6/6	0.256	0.078	0	0.045	0.067
both	P62282	40S ribosomal protein S11	cytoplasm, nuclei	7	0/3	0	0	3/3	0.833	0.629	2/3	1307	0.376	cytoplasm, nuclei	9	0/8	0	0	5/6	1052	0.732	5/6	0.973	0.913	0	-0.219	0.334
both	P63324	40S ribosomal protein S12	cytoplasm, nuclei	6	0/3	0	0	3/3	0.368	0.154	3/3	1002	0.831	secreted, cytoplasm, nuclei	8	1/8	0.259	0	4/6	0.606	0.261	5/6	1456	1328	-0.259	-0.238	-0.454
both	P62278	40S ribosomal protein S13	cytoplasm, nuclei	6	0/3	0	0	3/3	1116	0.54	2/3	0.931	0.752	cytoplasm, nuclei	9	0/8	0	0	6/6	0.872	0.38	2/6	1922	0.24	0	0.244	-0.991
both	P13471	40S ribosomal protein S14	cytoplasm, nuclei	10	0/3	0	0	2/3	1767	0.395	3/3	3371	3985	cytoplasm, nuclei	12	0/8	0	0	5/6	0.927	0.398	6/6	2295	2121	0	0.84	1076
reference	P62845	40S ribosomal protein S15 (RIG protein)		0	0/3	0	0	0/3	0	0	0/3	0	0	cytoplasm	2	0/8	0	0	1/6	0.585	0	0/6	0	0	0	-0.585	0
both	P62246	40S ribosomal protein S15a	cytoplasm, nuclei	4	0/3	0	0	3/3	0.571	0.146	3/3	0.589	0.267	cytoplasm, nuclei	7	0/8	0	0	5/6	0.753	0.373	5/6	0.645	0.493	0	-0.182	-0.056
both	P62250	40S ribosomal protein S16	cytoplasm, nuclei	9	0/3	0	0	3/3	0.833	0.629	3/3	1683	0.853	secreted, cytoplasm, nuclei	10	1/8	0.179	0	6/6	1023	0.393	4/6	1365	1101	-0.179	-0.19	0.318
both	P04644	40S ribosomal protein S17	cytoplasm, nuclei	3	0/3	0	0	3/3	0.476	0.154	2/3	0.422	0.163	cytoplasm, nuclei	9	0/8	0	0	6/6	0.476	0.154	5/6	1081	0.978	0	0	-0.659
both	P62271	40S ribosomal protein S18	cytoplasm, nuclei	10	0/3	0	0	3/3	0.57	0.255	3/3	1169	1102	cytoplasm, nuclei	10	0/8	0	0	5/6	0.732	0.363	5/6	0.973	0.913	0	-0.162	0.196
both	P17074	40S ribosomal protein S19	cytoplasm, nuclei	6	0/3	0	0	3/3	0.274	0.084	3/3	0.722	0.297	cytoplasm, nuclei	7	0/8	0	0	6/6	0.417	0.226	5/6	0.841	0.508	0	-0.143	-0.119
both	P27952	40S ribosomal protein S2	cytoplasm, nuclei	6	0/3	0	0	3/3	0.132	0.05	3/3	0.295	0.21	cytoplasm, nuclei	4	0/8	0	0	2/6	0.096	0	2/6	0.271	0.174	0	0.036	0.024
both	P60868	40S ribosomal protein S20	cytoplasm, nuclei	5	0/3	0	0	2/3	0.778	0	2/3	2.69	0.527	cytoplasm, nuclei	5	0/8	0	0	6/6	1001	0.399	5/6	1688	0.387	0	-0.223	1002
both	P05765	40S ribosomal protein S21	cytoplasm, nuclei	5	0/3	0	0	2/3	0.334	0	3/3	1091	0.779	cytoplasm, nuclei	3	0/8	0	0	5/6	0.334	0	3/6	0.482	0.21	0	0	0.609
both	P62268	40S ribosomal protein S23	cytoplasm, nuclei	2	0/3	0	0	3/3	0.233	0	2/3	0.233	0	cytoplasm, nuclei	2	0/8	0	0	6/6	0.329	0.135	4/6	0.305	0.124	0	-0.096	-0.072
both	P62850	40S ribosomal protein S24	cytoplasm, nuclei	4	0/3	0	0	3/3	0.542	0.262	2/3	0.553	0.32	cytoplasm, nuclei	3	0/8	0	0	4/6	0.376	0.144	3/6	0.424	0.135	0	0.166	0.129
both	P62853	40S ribosomal protein S25	cytoplasm, nuclei	5	0/3	0	0	2/3	0.668	0	3/3	0.914	0.633	cytoplasm, nuclei	2	0/8	0	0	5/6	0.593	0.151	5/6	0.517	0.184	0	0.075	0.397
both	P62856	40S ribosomal protein S26	cytoplasm, nuclei	2	0/3	0	0	3/3	0.417	0.178	3/3	0.417	0.178	cytoplasm, nuclei	2	0/8	0	0	5/6	0.517	0.184	5/6	0.593	0.151	0	-0.1	-0.176
both	Q71TY3	40S ribosomal protein S27	cytoplasm, nuclei	2	0/3	0	0	1/3	0.468	0	2/3	0.468	0	cytoplasm, nuclei	3	0/8	0	0	3/6	0.468	0	4/6	0.639	0.297	0	0	-0.171
both	P62859	40S ribosomal protein S28	cytoplasm, nuclei	5	0/3	0	0	3/3	0.894	0.437	1/3	5.31	0	cytoplasm, nuclei	1	0/8	0	0	5/6	0.585	0	1/6	0.585	0	0	0.309	4725
both	P62275	40S ribosomal protein S29	cytoplasm, nuclei	1	0/3	0	0	1/3	0.334	0	2/3	0.334	0	cytoplasm, nuclei	1	0/8	0	0	1/6	0.334	0	1/6	0.334	0	0	0	0
both	P62909	40S ribosomal protein S3	cytoplasm, nuclei	15	0/3	0	0	3/3	0.557	0.139	3/3	1355	0.695	cytoplasm, nuclei	12	0/8	0	0	5/6	0.457	0.123	6/6	0.797	0.553	0	0.1	0.558
analysis	P62864	40S ribosomal protein S30	nuclei	2	0/3	0	0	0/3	0	0	1/3	1512	0		0	0/8	0	0	0/6	0	0	0/6	0	0	0	0	1512
both	P49242	40S ribosomal protein S3a (V-fos transformation effector protein)	cytoplasm, nuclei	15	0/3	0	0	2/3	0.425	0	3/3	0.605	0.068	cytoplasm, nuclei	12	0/8	0	0	4/6	0.196	0.075	6/6	0.605	0.416	0	0.229	0
both	P62703	40S ribosomal protein S4, X isoform	cytoplasm, nuclei	13	0/3	0	0	3/3	0.48	0.188	3/3	0.923	0.68	cytoplasm, nuclei	10	0/8	0	0	6/6	0.354	0.161	3/6	0.406	0.335	0	0.126	0.517
both	P62755	40S ribosomal protein S6	cytoplasm, nuclei	7	0/3	0	0	1/3	0.233	0	1/3	1081	0	cytoplasm, nuclei	3	0/8	0	0	2/6	0.172	0.061	1/6	0.233	0	0	0.061	0.848
both	P62083	40S ribosomal protein S7 (S8)	cytoplasm, nuclei	8	0/3	0	0	3/3	1025	0.489	3/3	0.689	0.508	cytoplasm, nuclei	12	0/8	0	0	6/6	0.802	0.282	6/6	1152	0.599	0	0.223	-0.463
both	P62243	40S ribosomal protein S8	cytoplasm, nuclei	9	0/3	0	0	3/3	1009	0.482	3/3	1385	0.764	cytoplasm, nuclei	9	0/8	0	0	5/6	1086	0.739	6/6	0.965	0.727	0	-0.077	0.42
both	P29314	40S ribosomal protein S9	cytoplasm, nuclei	5	0/3	0	0	3/3	0.25	0.112	1/3	0.551	0	cytoplasm, nuclei	9	0/8	0	0	4/6	0.632	0.336	2/6	0.523	0.407	0	-0.382	0.028
both	P38983	40S ribosomal protein SA (Laminin receptor 1) (LamR) (37/67 kDa laminin receptor) (LRP/LR) (Laminin-binding protein precursor p40) (LBP/p40) (37 kDa laminin receptor precursor) (37LRP) (67 kDa laminin receptor) (67LR)	cytoplasm, nuclei	12	0/3	0	0	3/3	0.274	0	3/3	1447	0.268	secreted, cytoplasm, nuclei	14	1/8	0.129	0	5/6	0.282	0.139	6/6	1537	0.819	-0.129	-0.008	-0.09
reference	P50554	4-aminobutyrate aminotransferase, mitochondrial (Gamma-amino-N-butyrate transaminase) (GABA transaminase) (GABA aminotransferase) (GABA-AT) (L-AIBAT) ((S)-3-amino-2-methylpropionate transaminase)		0	0/3	0	0	0/3	0	0	0/3	0	0	cytoplasm, nuclei	3	0/8	0	0	1/6	0.072	0	2/6	0.111	0.039	0	-0.072	-0.111
analysis	Q794F9	4F2 cell-surface antigen heavy chain (4F2hc)	cytoplasm	1	0/3	0	0	1/3	0.072	0	0/3	0	0		0	0/8	0	0	0/6	0	0	0/6	0	0	0	0.072	0
both	P32755	4-hydroxyphenylpyruvate dioxygenase (4-hydroxyphenylpyruvic acid oxidase) (HPPDase) (F Alloantigen) (F protein)	secreted	6	2/3	0.319	0.242	0/3	0	0	0/3	0	0	secreted, cytoplasm	17	7/8	0.681	0.423	1/6	0.951	0	0/6	0	0	-0.362	-0.951	0
both	Q9JLJ3	4-trimethylaminobutyraldehyde dehydrogenase (TMABADH) (Aldehyde dehydrogenase family 9 member A1)	cytoplasm	3	0/3	0	0	3/3	0.115	0.069	0/3	0	0	secreted, cytoplasm, nuclei	9	4/8	0.193	0.033	5/6	0.264	0.113	2/6	0.066	0	-0.193	-0.149	-0.066
both	P21588	5'-nucleotidase (5'-NT) (Ecto-5'-nucleotidase)	cytoplasm	1	0/3	0	0	1/3	0.055	0	0/3	0	0	secreted, cytoplasm, nuclei	5	2/8	0.055	0	4/6	0.07	0.025	1/6	0.055	0	-0.055	-0.015	-0.055
reference	P97608	5-oxoprolinase (5-oxo-L-prolinase) (5-OPase) (Pyroglutamase)		0	0/3	0	0	0/3	0	0	0/3	0	0	secreted	3	1/8	0.096	0	0/6	0	0	0/6	0	0	-0.096	0	0
both	P63039	60 kDa heat shock protein, mitochondrial (Heat shock protein 60) (HSP-60) (60 kDa chaperonin) (Chaperonin 60) (CPN60) (Mitochondrial matrix protein P1) (HSP-65)	secreted, cytoplasm, nuclei	24	1/3	0.056	0	3/3	0.936	0.665	1/3	0.315	0	secreted, cytoplasm, nuclei	30	7/8	0.191	0.081	6/6	0.937	0.449	5/6	0.65	0.491	-0.135	-0.001	-0.335
both	P19945	60S acidic ribosomal protein P0 (60S ribosomal protein L10E)	cytoplasm, nuclei	13	0/3	0	0	3/3	0.733	0.413	3/3	1136	0.509	secreted, cytoplasm, nuclei	14	2/8	0.172	0.061	5/6	0.345	0.107	6/6	1087	0.415	-0.172	0.388	0.049
both	P19944	60S acidic ribosomal protein P1	secreted, cytoplasm, nuclei	2	1/3	0.585	0	3/3	0.585	0	1/3	1512	0	secreted, cytoplasm, nuclei	3	4/8	0.585	0	6/6	0.739	0.345	5/6	0.956	0.454	0	-0.154	0.556
both	P02401	60S acidic ribosomal protein P2	secreted, cytoplasm, nuclei	7	1/3	1154	0	3/3	3536	1903	3/3	4031	2.52	secreted, cytoplasm, nuclei	8	3/8	0.468	0	6/6	4198	1.93	6/6	6162	7009	0.686	-0.662	-2131
both	Q6PDV7	60S ribosomal protein L10	cytoplasm, nuclei	4	0/3	0	0	1/3	0.122	0	1/3	0.585	0	nuclei	2	0/8	0	0	0/6	0	0	1/6	0.259	0	0	0.122	0.326
both	P62907	60S ribosomal protein L10a	cytoplasm, nuclei	2	0/3	0	0	1/3	0.129	0	1/3	0.274	0	cytoplasm, nuclei	3	0/8	0	0	3/6	0.177	0.069	1/6	0.274	0	0	-0.048	0
both	P62914	60S ribosomal protein L11	cytoplasm, nuclei	6	0/3	0	0	3/3	0.435	0.106	3/3	0.635	0.405	cytoplasm, nuclei	5	0/8	0	0	5/6	0.502	0.194	6/6	0.414	0.24	0	-0.067	0.221
both	P23358	60S ribosomal protein L12	secreted, cytoplasm, nuclei	7	1/3	0.212	0	3/3	0.715	0.388	3/3	1136	0.737	cytoplasm, nuclei	5	0/8	0	0	6/6	0.991	0.365	6/6	0.885	0.425	0.212	-0.276	0.251
both	P41123	60S ribosomal protein L13	cytoplasm, nuclei	8	0/3	0	0	3/3	0.264	0.119	2/3	0.595	0.183	cytoplasm, nuclei	4	0/8	0	0	5/6	0.235	0.108	4/6	0.272	0.189	0	0.029	0.323
both	P35427	60S ribosomal protein L13a	nuclei	2	0/3	0	0	0/3	0	0	1/3	0.233	0	cytoplasm	1	0/8	0	0	1/6	0.11	0	0/6	0	0	0	-0.11	0.233
both	Q63507	60S ribosomal protein L14	cytoplasm, nuclei	2	0/3	0	0	3/3	0.188	0.073	3/3	0.188	0.073	cytoplasm, nuclei	4	0/8	0	0	3/6	0.24	0.073	4/6	0.308	0.217	0	-0.052	-0.12
both	P61314	60S ribosomal protein L15	cytoplasm	2	0/3	0	0	2/3	0.202	0.073	0/3	0	0	cytoplasm, nuclei	3	0/8	0	0	2/6	0.129	0	1/6	0.438	0	0	0.073	-0.438
both	P24049	60S ribosomal protein L17 (Amino acid starvation-induced protein) (ASI) (L23)	cytoplasm, nuclei	3	0/3	0	0	2/3	0.166	0	1/3	0.585	0	cytoplasm, nuclei	5	0/8	0	0	3/6	0.458	0.287	3/6	0.393	0.321	0	-0.292	0.192
both	P12001	60S ribosomal protein L18	cytoplasm, nuclei	6	0/3	0	0	3/3	0.425	0	1/3	1031	0	cytoplasm, nuclei	4	0/8	0	0	4/6	0.577	0.262	2/6	0.309	0.116	0	-0.152	0.722
both	P62718	60S ribosomal protein L18a	cytoplasm, nuclei	3	0/3	0	0	1/3	0.136	0	1/3	0.468	0	cytoplasm, nuclei	6	0/8	0	0	5/6	0.309	0.221	1/6	0.668	0	0	-0.173	-0.2
both	P20280	60S ribosomal protein L21	cytoplasm, nuclei	2	0/3	0	0	2/3	0.263	0.097	2/3	0.166	0	cytoplasm, nuclei	1	0/8	0	0	5/6	0.166	0	5/6	0.166	0	0	0.097	0
both	P47198	60S ribosomal protein L22	cytoplasm, nuclei	2	0/3	0	0	2/3	0.259	0	3/3	0.585	0	cytoplasm, nuclei	2	0/8	0	0	5/6	0.389	0.16	6/6	0.422	0.163	0	-0.13	0.163
both	P62832	60S ribosomal protein L23	cytoplasm, nuclei	3	0/3	0	0	3/3	0.504	0.347	2/3	0.627	0.368	cytoplasm, nuclei	5	0/8	0	0	5/6	0.471	0.291	4/6	0.422	0.163	0	0.033	0.205
both	P62752	60S ribosomal protein L23a	cytoplasm, nuclei	4	0/3	0	0	3/3	0.329	0.135	3/3	0.592	0.508	cytoplasm, nuclei	6	0/8	0	0	5/6	0.418	0.253	4/6	0.646	0.401	0	-0.089	-0.054
both	P83732	60S ribosomal protein L24 (L30)	cytoplasm, nuclei	6	0/3	0	0	3/3	0.297	0.121	1/3	2162	0	cytoplasm, nuclei	3	0/8	0	0	5/6	0.479	0.18	1/6	0.212	0	0	-0.182	1.95
both	P12749	60S ribosomal protein L26	cytoplasm, nuclei	4	0/3	0	0	2/3	0.284	0.105	2/3	0.408	0.23	cytoplasm, nuclei	5	0/8	0	0	5/6	0.221	0.084	4/6	0.294	0.199	0	0.063	0.114
both	P61354	60S ribosomal protein L27	cytoplasm, nuclei	5	0/3	0	0	2/3	0.623	0.155	1/3	1154	0	cytoplasm, nuclei	3	0/8	0	0	4/6	0.34	0.128	2/6	0.34	0.128	0	0.283	0.814
both	P18445	60S ribosomal protein L27a	nuclei	2	0/3	0	0	0/3	0	0	1/3	0.389	0	cytoplasm	1	0/8	0	0	1/6	0.179	0	0/6	0	0	0	-0.179	0.389
analysis	P17702	60S ribosomal protein L28	nuclei	3	0/3	0	0	0/3	0	0	1/3	0.54	0		0	0/8	0	0	0/6	0	0	0/6	0	0	0	0	0.54
analysis	P25886	60S ribosomal protein L29 (P23)	nuclei	1	0/3	0	0	0/3	0	0	1/3	0.212	0		0	0/8	0	0	0/6	0	0	0/6	0	0	0	0	0.212
reference	P21531	60S ribosomal protein L3 (L4)		0	0/3	0	0	0/3	0	0	0/3	0	0	cytoplasm, nuclei	4	0/8	0	0	1/6	0.07	0	3/6	0.07	0	0	-0.07	-0.07
both	P62890	60S ribosomal protein L30	secreted, cytoplasm, nuclei	4	1/3	0.259	0	3/3	0.858	0.193	3/3	0.858	0.193	cytoplasm, nuclei	8	0/8	0	0	6/6	0.599	0.213	6/6	1588	1247	0.259	0.259	-0.73
both	P62902	60S ribosomal protein L31	cytoplasm, nuclei	4	0/3	0	0	3/3	0.233	0	3/3	0.688	0.456	cytoplasm, nuclei	4	0/8	0	0	5/6	0.29	0.115	6/6	0.447	0.302	0	-0.057	0.241
both	P62912	60S ribosomal protein L32	cytoplasm	1	0/3	0	0	2/3	0.212	0	0/3	0	0	cytoplasm, nuclei	3	0/8	0	0	2/6	0.212	0	1/6	0.778	0	0	0	-0.778
both	P11250	60S ribosomal protein L34	nuclei	2	0/3	0	0	0/3	0	0	1/3	0.468	0	cytoplasm, nuclei	1	0/8	0	0	2/6	0.212	0	1/6	0.212	0	0	-0.212	0.256
both	P17078	60S ribosomal protein L35	cytoplasm, nuclei	2	0/3	0	0	1/3	0.292	0	1/3	0.668	0	cytoplasm, nuclei	2	0/8	0	0	1/6	0.292	0	1/6	0.292	0	0	0	0.376
both	P04646	60S ribosomal protein L35a	nuclei	1	0/3	0	0	0/3	0	0	1/3	0.212	0	cytoplasm, nuclei	2	0/8	0	0	1/6	0.212	0	2/6	0.34	0.128	0	-0.212	-0.128
analysis	P39032	60S ribosomal protein L36	nuclei	2	0/3	0	0	0/3	0	0	1/3	0.931	0		0	0/8	0	0	0/6	0	0	0/6	0	0	0	0	0.931
both	P83883	60S ribosomal protein L36a (60S ribosomal protein L44)	nuclei	2	0/3	0	0	0/3	0	0	1/3	0.668	0	nuclei	2	0/8	0	0	0/6	0	0	1/6	0.668	0	0	0	0
analysis	P61515	60S ribosomal protein L37a	cytoplasm	1	0/3	0	0	2/3	0.468	0	0/3	0	0		0	0/8	0	0	0/6	0	0	0/6	0	0	0	0.468	0
both	P63174	60S ribosomal protein L38	cytoplasm, nuclei	5	0/3	0	0	3/3	3519	3876	2/3	4889	4111	cytoplasm, nuclei	2	0/8	0	0	3/6	1.24	0.652	2/6	0.778	0	0	2279	4111
both	P50878	60S ribosomal protein L4 (60S ribosomal protein L1)	cytoplasm, nuclei	6	0/3	0	0	2/3	0.072	0	2/3	0.233	0	nuclei	7	0/8	0	0	0/6	0	0	2/6	0.335	0.185	0	0.072	-0.102
both	P09895	60S ribosomal protein L5	cytoplasm, nuclei	7	0/3	0	0	2/3	0.229	0.051	3/3	0.365	0.197	cytoplasm, nuclei	11	0/8	0	0	4/6	0.132	0.047	6/6	0.495	0.405	0	0.097	-0.13
both	P21533	60S ribosomal protein L6 (Neoplasm-related protein C140)	cytoplasm, nuclei	8	0/3	0	0	3/3	0.283	0.086	3/3	0.215	0.091	cytoplasm, nuclei	6	0/8	0	0	4/6	0.185	0.124	4/6	0.323	0.213	0	0.098	-0.108
both	P05426	60S ribosomal protein L7	cytoplasm, nuclei	12	0/3	0	0	3/3	0.557	0.325	2/3	0.595	0.485	cytoplasm, nuclei	8	0/8	0	0	4/6	0.301	0.068	2/6	0.315	0.205	0	0.256	0.28
both	P62425	60S ribosomal protein L7a	cytoplasm, nuclei	9	0/3	0	0	3/3	0.264	0.119	2/3	0.962	0.55	cytoplasm, nuclei	13	0/8	0	0	4/6	0.19	0.068	4/6	0.801	1016	0	0.074	0.161
both	P62919	60S ribosomal protein L8	cytoplasm, nuclei	2	0/3	0	0	1/3	0.122	0	1/3	0.259	0	cytoplasm, nuclei	2	0/8	0	0	2/6	0.19	0.068	2/6	0.122	0	0	-0.068	0.137
both	P17077	60S ribosomal protein L9	cytoplasm, nuclei	7	0/3	0	0	1/3	0.425	0	2/3	1044	0.85	cytoplasm, nuclei	7	0/8	0	0	3/6	0.271	0.109	3/6	0.838	0.753	0	0.154	0.206
reference	O35552	6-phosphofructo-2-kinase/fructose-2,6-biphosphatase 3 (6PF-2-K/Fru-2,6-P2ase 3) (6PF-2-K/Fru-2,6-P2ase brain-type isozyme) (RB2K)		0	0/3	0	0	0/3	0	0	0/3	0	0	nuclei	2	0/8	0	0	0/6	0	0	1/6	0.101	0	0	0	-0.101
both	P30835	6-phosphofructokinase, liver type (Phosphofructo-1-kinase isozyme B) (PFK-B) (Phosphofructokinase 1) (Phosphohexokinase)	cytoplasm	1	0/3	0	0	1/3	0.045	0	0/3	0	0	cytoplasm	3	0/8	0	0	2/6	0.069	0.024	0/6	0	0	0	-0.024	0
both	P85968	6-phosphogluconate dehydrogenase, decarboxylating	secreted, cytoplasm	6	2/3	0.068	0	3/3	0.166	0.037	0/3	0	0	secreted, cytoplasm, nuclei	5	1/8	0.068	0	6/6	0.142	0.061	1/6	0.068	0	0	0.024	-0.068
both	P85971	6-phosphogluconolactonase (6PGL)	secreted, cytoplasm	5	2/3	0.166	0	3/3	0.775	0.268	0/3	0	0	secreted, cytoplasm	8	6/8	0.37	0.171	6/6	0.724	0.215	0/6	0	0	-0.204	0.051	0
reference	Q9WVR1	72 kDa inositol polyphosphate 5-phosphatase (5-phosphatase that induces arborization) (Pharbin) (Phosphatidylinositol polyphosphate 5-phosphatase type IV) (Phosphatidylinositol-4,5-bisphosphate 5-phosphatase)		0	0/3	0	0	0/3	0	0	0/3	0	0	cytoplasm	1	0/8	0	0	2/6	0.048	0	0/6	0	0	0	-0.048	0
both	P06761	78 kDa glucose-regulated protein (GRP-78) (Heat shock 70 kDa protein 5) (Immunoglobulin heavy chain-binding protein) (BiP) (Steroidogenesis-activator polypeptide)	secreted, cytoplasm, nuclei	34	3/3	0.214	0.078	3/3	2165	0.135	3/3	0.868	0.603	secreted, cytoplasm, nuclei	38	7/8	0.455	0.257	6/6	2006	0.41	6/6	1185	0.224	-0.241	0.159	-0.317
both	Q9WUQ1	A disintegrin and metalloproteinase with thrombospondin motifs 1 (ADAM-TS 1)	secreted	1	1/3	0.038	0	0/3	0	0	0/3	0	0	secreted	4	1/8	0.163	0	0/6	0	0	0/6	0	0	-0.125	0	0
reference	Q9ESP7	A disintegrin and metalloproteinase with thrombospondin motifs 4 (ADAM-TS 4) (Aggrecanase-1)		0	0/3	0	0	0/3	0	0	0/3	0	0	secreted	1	1/8	0.055	0	0/6	0	0	0/6	0	0	-0.055	0	0
analysis	Q1EHB3	A disintegrin and metalloproteinase with thrombospondin motifs 7 (ADAM-TS 7) (COMPase)	cytoplasm	1	0/3	0	0	1/3	0.033	0	0/3	0	0		0	0/8	0	0	0/6	0	0	0/6	0	0	0	0.033	0
both	Q6DGG1	Abhydrolase domain-containing protein 14B	secreted, cytoplasm	2	2/3	0.34	0.128	3/3	0.212	0	0/3	0	0	secreted, cytoplasm	7	8/8	0.813	0.373	5/6	0.4	0.377	0/6	0	0	-0.473	-0.188	0
reference	Q9QZM5	Abl interactor 1 (Abelson interactor 1) (Abi-1) (Eps8 SH3 domain-binding protein) (Eps8-binding protein) (e3B1)		0	0/3	0	0	0/3	0	0	0/3	0	0	nuclei	2	0/8	0	0	0/6	0	0	2/6	0.137	0.048	0	0	-0.137
reference	Q5XI22	Acetyl-CoA acetyltransferase, cytosolic (Cytosolic acetoacetyl-CoA thiolase)		0	0/3	0	0	0/3	0	0	0/3	0	0	secreted, cytoplasm	4	4/8	0.118	0.044	1/6	0.194	0	0/6	0	0	-0.118	-0.194	0
both	P17764	Acetyl-CoA acetyltransferase, mitochondrial (Acetoacetyl-CoA thiolase)	cytoplasm, nuclei	14	0/3	0	0	3/3	0.267	0.112	2/3	0.73	0.58	secreted, cytoplasm, nuclei	9	1/8	0.072	0	4/6	0.387	0.23	4/6	0.212	0.036	-0.072	-0.12	0.518
analysis	P11497	Acetyl-CoA carboxylase 1 (ACC-alpha)	cytoplasm	2	0/3	0	0	2/3	0.021	0.007	0/3	0	0		0	0/8	0	0	0/6	0	0	0/6	0	0	0	0.021	0
both	Q6P7S1	Acid ceramidase (AC) (Acylsphingosine deacylase) (N-acylsphingosine amidohydrolase)	secreted, cytoplasm	12	1/3	0.096	0	3/3	1317	0.347	0/3	0	0	secreted, cytoplasm	15	3/8	0.096	0	6/6	0.772	0.492	0/6	0	0	0	0.545	0
both	P49911	Acidic leucine-rich nuclear phosphoprotein 32 family member A (Leucine-rich acidic nuclear protein) (LANP)	cytoplasm, nuclei	10	0/3	0	0	3/3	0.711	0.242	3/3	0.802	0.662	secreted, cytoplasm, nuclei	17	3/8	0.283	0.182	3/6	0.87	0.13	6/6	1494	0.173	-0.283	-0.159	-0.692
both	Q9EST6	Acidic leucine-rich nuclear phosphoprotein 32 family member B (Proliferation-related acidic leucine-rich protein PAL31)	cytoplasm, nuclei	6	0/3	0	0	2/3	0.244	0.089	3/3	0.514	0.388	secreted, cytoplasm, nuclei	9	1/8	0.155	0	1/6	0.334	0	6/6	1397	0.37	-0.155	-0.09	-0.883
both	Q5XIE0	Acidic leucine-rich nuclear phosphoprotein 32 family member E	cytoplasm, nuclei	2	0/3	0	0	1/3	0.233	0	1/3	0.52	0	nuclei	3	0/8	0	0	0/6	0	0	4/6	0.537	0.227	0	0.233	-0.017
both	Q9ER34	Aconitate hydratase, mitochondrial (Aconitase) (Citrate hydro-lyase)	cytoplasm	11	0/3	0	0	3/3	0.224	0.145	0/3	0	0	cytoplasm, nuclei	10	0/8	0	0	5/6	0.216	0.089	1/6	0.043	0	0	0.008	-0.043
analysis	P62738	Actin, aortic smooth muscle (Alpha-actin-2)	nuclei	6	0/3	0	0	0/3	0	0	1/3	0.738	0		0	0/8	0	0	0/6	0	0	0/6	0	0	0	0	0.738
both	P60711	Actin, cytoplasmic 1 (Beta-actin)	secreted, cytoplasm, nuclei	38	3/3	0.928	0.587	3/3	3.64	1658	3/3	5907	4599	secreted, cytoplasm, nuclei	42	7/8	0.878	0.627	6/6	4348	0.462	6/6	5275	1738	0.05	-0.708	0.632
both	P63259	Actin, cytoplasmic 2 (Gamma-actin)	secreted, cytoplasm, nuclei	25	2/3	1.1	0.654	1/3	2631	0	2/3	2539	1248	secreted, cytoplasm, nuclei	34	1/8	0.318	0	3/6	3.94	0.218	2/6	6437	1683	0.782	-1309	-3898
both	Q641W9	Actin-like protein 7A	cytoplasm	1	0/3	0	0	1/3	0.072	0	0/3	0	0	nuclei	1	0/8	0	0	0/6	0	0	1/6	0.072	0	0	0.072	-0.072
both	Q5M7U6	Actin-related protein 2 (Actin-like protein 2)	secreted, cytoplasm, nuclei	8	2/3	0.183	0.097	2/3	0.335	0.055	2/3	0.238	0.152	secreted, cytoplasm, nuclei	12	1/8	0.086	0	3/6	0.212	0.048	5/6	0.43	0.351	0.097	0.123	-0.192
both	Q99PD4	Actin-related protein 2/3 complex subunit 1A	cytoplasm	1	0/3	0	0	1/3	0.08	0	0/3	0	0	nuclei	1	0/8	0	0	0/6	0	0	1/6	0.08	0	0	0.08	-0.08
both	O88656	Actin-related protein 2/3 complex subunit 1B (Arp2/3 complex 41 kDa subunit) (p41-ARC)	secreted, cytoplasm, nuclei	6	1/3	0.212	0	2/3	0.414	0.202	2/3	0.212	0	cytoplasm, nuclei	7	0/8	0	0	3/6	0.256	0.11	6/6	0.256	0.116	0.212	0.158	-0.044
both	P85970	Actin-related protein 2/3 complex subunit 2 (Arp2/3 complex 34 kDa subunit) (p34-ARC)	secreted, cytoplasm, nuclei	14	2/3	0.325	0.232	3/3	0.969	0.484	2/3	0.309	0.116	secreted, cytoplasm, nuclei	17	3/8	0.093	0	5/6	0.858	0.591	6/6	0.487	0.456	0.232	0.111	-0.178
both	Q4KLF8	Actin-related protein 2/3 complex subunit 5 (Arp2/3 complex 16 kDa subunit) (p16-ARC)	secreted, cytoplasm	2	3/3	0.23	0.091	2/3	0.166	0	0/3	0	0	secreted, cytoplasm, nuclei	3	7/8	0.166	0	6/6	0.23	0.091	6/6	0.198	0.072	0.064	-0.064	-0.198
both	A1L108	Actin-related protein 2/3 complex subunit 5-like protein (Arp2/3 complex 16 kDa subunit 2) (ARC16-2)	cytoplasm, nuclei	3	0/3	0	0	3/3	0.37	0.171	1/3	0.359	0	secreted, cytoplasm, nuclei	2	2/8	0.166	0	6/6	0.23	0.091	2/6	0.166	0	-0.166	0.14	0.193
both	Q4V7C7	Actin-related protein 3 (Actin-like protein 3)	secreted, cytoplasm, nuclei	13	2/3	0.344	0.165	3/3	0.769	0.352	2/3	0.389	0	secreted, cytoplasm, nuclei	17	8/8	0.157	0.08	6/6	0.445	0.213	6/6	0.648	0.446	0.187	0.324	-0.259
both	Q63396	Activated RNA polymerase II transcriptional coactivator p15 (Positive cofactor 4) (PC4) (SUB1 homolog) (p14)	nuclei	2	0/3	0	0	0/3	0	0	2/3	0.376	0.144	cytoplasm, nuclei	6	0/8	0	0	1/6	0.233	0	5/6	0.87	0.545	0	-0.233	-0.494
both	P13676	Acylamino-acid-releasing enzyme (AARE) (Acyl-peptide hydrolase) (APH) (Acylaminoacyl-peptidase)	nuclei	1	0/3	0	0	0/3	0	0	1/3	0.058	0	cytoplasm	1	0/8	0	0	1/6	0.058	0	0/6	0	0	0	-0.058	0.058
analysis	B3DMA2	Acyl-CoA dehydrogenase family member 11 (ACAD-11)	nuclei	1	0/3	0	0	0/3	0	0	1/3	0.046	0		0	0/8	0	0	0/6	0	0	0/6	0	0	0	0	0.046
both	Q499N5	Acyl-CoA synthetase family member 2, mitochondrial	secreted, cytoplasm	10	1/3	0.056	0	3/3	0.271	0.088	0/3	0	0	cytoplasm	9	0/8	0	0	5/6	0.233	0.067	0/6	0	0	0.056	0.038	0
both	P11030	Acyl-CoA-binding protein (ACBP) (Diazepam-binding inhibitor) (DBI) (Endozepine) (EP)	secreted, cytoplasm	3	2/3	0.556	0.222	2/3	0.556	0.222	0/3	0	0	secreted, cytoplasm	5	6/8	0.655	0.377	4/6	0.815	0.369	0/6	0	0	-0.099	-0.259	0
reference	Q5FVR5	Acyl-coenzyme A amino acid N-acyltransferase 2		0	0/3	0	0	0/3	0	0	0/3	0	0	nuclei	1	0/8	0	0	0/6	0	0	1/6	0.089	0	0	0	-0.089
both	P70470	Acyl-protein thioesterase 1 (APT-1) (Lysophospholipase 1) (Lysophospholipase I) (LysoPLA I)	cytoplasm	2	0/3	0	0	2/3	0.263	0.097	0/3	0	0	cytoplasm	2	0/8	0	0	4/6	0.214	0.084	0/6	0	0	0	0.049	0
both	Q9QYL8	Acyl-protein thioesterase 2 (APT-2) (Lysophospholipase 2) (Lysophospholipase II) (LPL-II)	cytoplasm	2	0/3	0	0	2/3	0.136	0	0/3	0	0	cytoplasm	4	0/8	0	0	5/6	0.23	0.076	0/6	0	0	0	-0.094	0
both	Q63768	Adapter molecule crk (Proto-oncogene c-Crk) (p38)	secreted, cytoplasm	2	1/3	0.129	0	3/3	0.177	0.069	0/3	0	0	secreted, cytoplasm	4	3/8	0.129	0	5/6	0.249	0.115	0/6	0	0	0	-0.072	0
both	Q6P756	Adaptin ear-binding coat-associated protein 2 (NECAP-2)	cytoplasm	1	0/3	0	0	1/3	0.145	0	0/3	0	0	cytoplasm, nuclei	3	0/8	0	0	2/6	0.145	0	2/6	0.145	0	0	0	-0.145
both	P36972	Adenine phosphoribosyltransferase (APRT)	secreted, cytoplasm	12	3/3	1063	0.301	3/3	4.18	1647	0/3	0	0	secreted, cytoplasm, nuclei	13	7/8	1.54	1297	6/6	3114	0.728	4/6	0.419	0.307	-0.477	1066	-0.419
both	P70478	Adenomatous polyposis coli protein (Protein APC)	secreted, nuclei	2	1/3	0.011	0	0/3	0	0	1/3	0.011	0	cytoplasm	1	0/8	0	0	1/6	0.011	0	0/6	0	0	0.011	-0.011	0.011
both	Q920P6	Adenosine deaminase (Adenosine aminohydrolase)	secreted, cytoplasm	10	3/3	0.206	0.091	3/3	0.538	0.066	0/3	0	0	secreted, cytoplasm	14	6/8	0.366	0.381	5/6	0.517	0.23	0/6	0	0	-0.16	0.021	0
both	Q64640	Adenosine kinase (AK) (Adenosine 5'-phosphotransferase)	cytoplasm	2	0/3	0	0	3/3	0.159	0.061	0/3	0	0	secreted, cytoplasm	10	3/8	0.298	0.129	4/6	0.253	0.137	0/6	0	0	-0.298	-0.094	0
both	P10760	Adenosylhomocysteinase (AdoHcyase) (S-adenosyl-L-homocysteine hydrolase)	secreted, cytoplasm	9	2/3	0.212	0.134	3/3	0.348	0.082	0/3	0	0	secreted, cytoplasm	14	1/8	0.077	0	6/6	0.368	0.251	0/6	0	0	0.135	-0.02	0
both	P29410	Adenylate kinase 2, mitochondrial (AK 2) (ATP-AMP transphosphorylase 2)	secreted, cytoplasm, nuclei	5	2/3	0.136	0	2/3	0.468	0	1/3	0.136	0	secreted, cytoplasm	9	4/8	0.391	0.198	6/6	0.547	0.421	0/6	0	0	-0.255	-0.079	0.136
reference	Q9WUS0	Adenylate kinase isoenzyme 4, mitochondrial (Adenylate kinase 3-like) (ATP-AMP transphosphorylase)		0	0/3	0	0	0/3	0	0	0/3	0	0	cytoplasm	3	0/8	0	0	1/6	0.501	0	0/6	0	0	0	-0.501	0
both	Q08163	Adenylyl cyclase-associated protein 1 (CAP 1)	secreted, cytoplasm, nuclei	9	3/3	0.341	0.141	3/3	0.41	0.177	1/3	0.075	0	secreted, cytoplasm	15	8/8	0.249	0.145	6/6	0.503	0.226	0/6	0	0	0.092	-0.093	0.075
analysis	A2RUV9	Adipocyte enhancer-binding protein 1 (AE-binding protein 1) (Aortic carboxypeptidase-like protein)	cytoplasm	1	0/3	0	0	1/3	0.034	0	0/3	0	0		0	0/8	0	0	0/6	0	0	0/6	0	0	0	0.034	0
both	Q05962	ADP/ATP translocase 1 (Adenine nucleotide translocator 1) (ANT 1) (ADP,ATP carrier protein 1) (Solute carrier family 25 member 4)	cytoplasm, nuclei	4	0/3	0	0	3/3	0.202	0	1/3	0.096	0	cytoplasm, nuclei	1	0/8	0	0	2/6	0.096	0	2/6	0.096	0	0	0.106	0
both	Q09073	ADP/ATP translocase 2 (ADP,ATP carrier protein 2) (Adenine nucleotide translocator 2) (ANT 2) (Solute carrier family 25 member 5)	cytoplasm, nuclei	9	0/3	0	0	3/3	0.389	0.119	2/3	0.375	0.182	cytoplasm, nuclei	7	0/8	0	0	6/6	0.431	0.132	2/6	0.194	0	0	-0.042	0.181
analysis	Q5XIG0	ADP-ribose pyrophosphatase, mitochondrial (ADP-ribose diphosphatase) (ADP-ribose phosphohydrolase) (Adenosine diphosphoribose pyrophosphatase) (ADPR-PPase) (Nucleoside diphosphate-linked moiety X motif 9) (Nudix motif 9)	cytoplasm	1	0/3	0	0	1/3	0.077	0	0/3	0	0		0	0/8	0	0	0/6	0	0	0/6	0	0	0	0.077	0
analysis	Q64244	ADP-ribosyl cyclase 1 (CD38H) (Cyclic ADP-ribose hydrolase 1) (cADPr hydrolase 1)	cytoplasm	2	0/3	0	0	2/3	0.105	0	0/3	0	0		0	0/8	0	0	0/6	0	0	0/6	0	0	0	0.105	0
both	P84079	ADP-ribosylation factor 1	cytoplasm	11	0/3	0	0	3/3	2623	1441	0/3	0	0	cytoplasm	18	0/8	0	0	6/6	3627	2587	0/6	0	0	0	-1004	0
reference	P84082	ADP-ribosylation factor 2		0	0/3	0	0	0/3	0	0	0/3	0	0	nuclei	1	0/8	0	0	0/6	0	0	1/6	0.166	0	0	0	-0.166
both	P61751	ADP-ribosylation factor 4	cytoplasm	5	0/3	0	0	2/3	0.911	0.699	0/3	0	0	cytoplasm	9	0/8	0	0	6/6	1919	0.819	0/6	0	0	0	-1008	0
both	P84083	ADP-ribosylation factor 5	cytoplasm	5	0/3	0	0	2/3	0.925	0.5	0/3	0	0	cytoplasm	10	0/8	0	0	5/6	1953	0.927	0/6	0	0	0	-1028	0
both	P62332	ADP-ribosylation factor 6	cytoplasm	4	0/3	0	0	3/3	0.5	0.317	0/3	0	0	cytoplasm	7	0/8	0	0	6/6	0.625	0.314	0/6	0	0	0	-0.125	0
both	P61212	ADP-ribosylation factor-like protein 1	cytoplasm	1	0/3	0	0	1/3	0.194	0	0/3	0	0	cytoplasm	2	0/8	0	0	2/6	0.309	0.116	0/6	0	0	0	-0.115	0
reference	P37996	ADP-ribosylation factor-like protein 3 (ARD3)		0	0/3	0	0	0/3	0	0	0/3	0	0	cytoplasm	1	0/8	0	0	1/6	0.179	0	0/6	0	0	0	-0.179	0
both	Q66HA6	ADP-ribosylation factor-like protein 8B	cytoplasm	6	0/3	0	0	3/3	0.679	0.489	0/3	0	0	cytoplasm	9	0/8	0	0	4/6	0.991	0.75	0/6	0	0	0	-0.312	0
both	Q6AY63	ADP-sugar pyrophosphatase (Nucleoside diphosphate-linked moiety X motif 5) (Nudix motif 5)	cytoplasm	1	0/3	0	0	1/3	0.179	0	0/3	0	0	cytoplasm	2	0/8	0	0	2/6	0.284	0.105	0/6	0	0	0	-0.105	0
analysis	Q8CGZ2	Afadin- and alpha-actinin-binding protein (ADIP) (Afadin DIL domain-interacting protein)	cytoplasm	1	0/3	0	0	1/3	0.049	0	0/3	0	0		0	0/8	0	0	0/6	0	0	0/6	0	0	0	0.049	0
both	Q8CG45	Aflatoxin B1 aldehyde reductase member 2 (rAFAR2) (Succinic semialdehyde reductase) (SSA reductase)	cytoplasm	1	0/3	0	0	2/3	0.105	0	0/3	0	0	cytoplasm, nuclei	3	0/8	0	0	3/6	0.187	0.116	1/6	0.105	0	0	-0.082	-0.105
reference	P38918	Aflatoxin B1 aldehyde reductase member 3 (AFB1-AR) (Aflatoxin B1 aldehyde reductase member 1) (rAFAR1)		0	0/3	0	0	0/3	0	0	0/3	0	0	cytoplasm, nuclei	1	0/8	0	0	2/6	0.122	0	1/6	0.122	0	0	-0.122	-0.122
reference	Q5QD51	A-kinase anchor protein 12 (AKAP-12)		0	0/3	0	0	0/3	0	0	0/3	0	0	cytoplasm, nuclei	3	0/8	0	0	2/6	0.026	0	1/6	0.026	0	0	-0.026	-0.026
both	Q5U301	A-kinase anchor protein 2 (AKAP-2)	nuclei	1	0/3	0	0	0/3	0	0	2/3	0.047	0	cytoplasm, nuclei	3	0/8	0	0	1/6	0.047	0	5/6	0.067	0.04	0	-0.047	-0.02
reference	P25409	Alanine aminotransferase 1 (ALT1) (Glutamic--pyruvic transaminase 1) (Glutamate pyruvate transaminase 1) (GPT 1) (Glutamic--alanine transaminase 1)		0	0/3	0	0	0/3	0	0	0/3	0	0	secreted	9	3/8	0.452	0.048	0/6	0	0	0/6	0	0	-0.452	0	0
both	P50475	Alanyl-tRNA synthetase, cytoplasmic (Alanine--tRNA ligase) (AlaRS)	cytoplasm	4	0/3	0	0	3/3	0.084	0.035	0/3	0	0	secreted, cytoplasm	5	1/8	0.035	0	6/6	0.041	0.013	0/6	0	0	-0.035	0.043	0
reference	D3ZX08	Alanyl-tRNA synthetase, mitochondrial (Alanine--tRNA ligase) (AlaRS)		0	0/3	0	0	0/3	0	0	0/3	0	0	cytoplasm	1	0/8	0	0	1/6	0.04	0	0/6	0	0	0	-0.04	0
both	P51635	Alcohol dehydrogenase [NADP+] (Aldehyde reductase) (Aldo-keto reductase family 1 member A1) (3-DG-reducing enzyme)	secreted, cytoplasm	9	2/3	0.554	0.263	3/3	0.304	0.181	0/3	0	0	secreted, cytoplasm	13	8/8	0.458	0.365	5/6	0.361	0.056	0/6	0	0	0.096	-0.057	0
both	P06757	Alcohol dehydrogenase 1 (Alcohol dehydrogenase A subunit)	cytoplasm	1	0/3	0	0	1/3	0.101	0	0/3	0	0	secreted, cytoplasm, nuclei	7	1/8	0.101	0	3/6	0.423	0.38	1/6	0.101	0	-0.101	-0.322	-0.101
both	Q3T1L0	Aldehyde dehydrogenase family 16 member A1	cytoplasm, nuclei	5	0/3	0	0	3/3	0.165	0.094	1/3	0.066	0	cytoplasm	6	0/8	0	0	5/6	0.153	0.074	0/6	0	0	0	0.012	0.066
both	P11884	Aldehyde dehydrogenase, mitochondrial (ALDH class 2) (ALDH1) (ALDH-E2)	cytoplasm, nuclei	12	0/3	0	0	3/3	0.736	0.144	3/3	0.24	0.244	cytoplasm, nuclei	18	0/8	0	0	6/6	0.681	0.299	6/6	0.524	0.418	0	0.055	-0.284
both	Q9Z0U5	Aldehyde oxidase	secreted	6	2/3	0.078	0.053	0/3	0	0	0/3	0	0	secreted, cytoplasm	5	2/8	0.078	0.053	1/6	0.025	0	0/6	0	0	0	-0.025	0
both	Q66HG4	Aldose 1-epimerase (Galactose mutarotase)	secreted	1	1/3	0.136	0	0/3	0	0	0/3	0	0	secreted, cytoplasm	2	3/8	0.136	0	2/6	0.136	0	0/6	0	0	0	-0.136	0
both	P07943	Aldose reductase (AR) (Aldehyde reductase)	secreted, cytoplasm	13	3/3	0.423	0.38	3/3	0.63	0.21	0/3	0	0	secreted, cytoplasm, nuclei	11	6/8	0.281	0.164	5/6	0.512	0.231	1/6	0.101	0	0.142	0.118	-0.101
both	P55009	Allograft inflammatory factor 1 (AIF-1) (Ionized calcium-binding adapter molecule 1) (MRF-1) (Microglia response factor)	cytoplasm	1	0/3	0	0	3/3	0.136	0	0/3	0	0	secreted, cytoplasm	2	1/8	0.136	0	4/6	0.175	0.067	0/6	0	0	-0.136	-0.039	0
reference	P14046	Alpha-1-inhibitor 3 (Alpha-1-inhibitor 3 variant II) (Alpha-1-inhibitor III)		0	0/3	0	0	0/3	0	0	0/3	0	0	cytoplasm	1	0/8	0	0	1/6	0.026	0	0/6	0	0	0	-0.026	0
reference	P06238	Alpha-2-macroglobulin (Alpha-2-M)		0	0/3	0	0	0/3	0	0	0/3	0	0	cytoplasm	1	0/8	0	0	1/6	0.024	0	0/6	0	0	0	-0.024	0
both	Q9Z1P2	Alpha-actinin-1 (Alpha-actinin cytoskeletal isoform) (Non-muscle alpha-actinin-1) (F-actin cross-linking protein)	secreted, cytoplasm, nuclei	37	1/3	0.143	0	3/3	1.11	0.118	3/3	0.531	0.247	secreted, cytoplasm, nuclei	45	5/8	0.129	0.047	6/6	0.811	0.322	6/6	0.851	0.35	0.014	0.299	-0.32
both	Q9QXQ0	Alpha-actinin-4 (Non-muscle alpha-actinin 4) (F-actin cross-linking protein)	secreted, cytoplasm, nuclei	43	3/3	0.218	0	3/3	1.23	0.123	3/3	0.75	0.047	secreted, cytoplasm, nuclei	54	3/8	0.318	0.09	6/6	0.896	0.367	6/6	1102	0.251	-0.1	0.334	-0.352
both	Q63028	Alpha-adducin (Erythrocyte adducin subunit alpha)	cytoplasm, nuclei	5	0/3	0	0	2/3	0.055	0	2/3	0.144	0.031	secreted, cytoplasm, nuclei	8	1/8	0.055	0	1/6	0.055	0	6/6	0.224	0.131	-0.055	0	-0.08
both	Q64057	Alpha-aminoadipic semialdehyde dehydrogenase (Alpha-AASA dehydrogenase) (Betaine aldehyde dehydrogenase) (Delta1-piperideine-6-carboxylate dehydrogenase) (P6c dehydrogenase) (Aldehyde dehydrogenase family 7 member A1) (Antiquitin-1)	cytoplasm	4	0/3	0	0	3/3	0.152	0.066	0/3	0	0	cytoplasm, nuclei	5	0/8	0	0	6/6	0.178	0.06	2/6	0.111	0.039	0	-0.026	-0.111
both	P85515	Alpha-centractin (Centractin)	cytoplasm, nuclei	3	0/3	0	0	3/3	0.117	0.044	3/3	0.117	0.044	cytoplasm, nuclei	3	0/8	0	0	4/6	0.086	0	6/6	0.117	0.044	0	0.031	0
both	P04764	Alpha-enolase (2-phospho-D-glycerate hydro-lyase) (Non-neural enolase) (NNE) (Enolase 1)	secreted, cytoplasm	19	3/3	0.598	0.356	3/3	1385	0.171	0/3	0	0	secreted, cytoplasm, nuclei	21	8/8	0.679	0.208	6/6	1096	0.295	2/6	0.119	0.042	-0.081	0.289	-0.119
reference	P21139	Alpha-mannosidase 2C1 (Alpha-D-mannoside mannohydrolase) (Mannosidase alpha class 2C member 1)		0	0/3	0	0	0/3	0	0	0/3	0	0	cytoplasm	1	0/8	0	0	1/6	0.039	0	0/6	0	0	0	-0.039	0
both	P70473	Alpha-methylacyl-CoA racemase (2-methylacyl-CoA racemase) (2-arylpropionyl-CoA epimerase)	cytoplasm	1	0/3	0	0	1/3	0.101	0	0/3	0	0	cytoplasm	3	0/8	0	0	1/6	0.334	0	0/6	0	0	0	-0.233	0
both	Q66H12	Alpha-N-acetylgalactosaminidase (Alpha-galactosidase B)	cytoplasm	8	0/3	0	0	3/3	0.549	0.115	0/3	0	0	secreted, cytoplasm, nuclei	11	2/8	0.123	0.043	6/6	0.49	0.101	2/6	0.263	0.097	-0.123	0.059	-0.263
both	Q9HB97	Alpha-parvin (Actopaxin)	secreted	1	1/3	0.089	0	0/3	0	0	0/3	0	0	cytoplasm, nuclei	4	0/8	0	0	1/6	0.089	0	2/6	0.248	0.159	0.089	-0.089	-0.248
both	P54921	Alpha-soluble NSF attachment protein (SNAP-alpha) (N-ethylmaleimide-sensitive factor attachment protein alpha)	cytoplasm, nuclei	7	0/3	0	0	3/3	0.316	0.16	1/3	0.105	0	cytoplasm, nuclei	6	0/8	0	0	5/6	0.281	0.152	1/6	0.105	0	0	0.035	0
reference	P41034	Alpha-tocopherol transfer protein (Alpha-TTP)		0	0/3	0	0	0/3	0	0	0/3	0	0	secreted, cytoplasm	5	3/8	0.274	0	1/6	0.129	0	0/6	0	0	-0.274	-0.129	0
both	Q6MG11	Alpha-tubulin N-acetyltransferase (Alpha-TAT) (Acetyltransferase MEC-17)	cytoplasm, nuclei	1	0/3	0	0	1/3	0.072	0	1/3	0.072	0	cytoplasm, nuclei	2	0/8	0	0	1/6	0.072	0	1/6	0.072	0	0	0	0
both	Q9R0W5	Amiloride-sensitive cation channel 5 (Brain-liver-intestine amiloride-sensitive Na(+) channel) (BLINaC)	nuclei	1	0/3	0	0	0/3	0	0	1/3	0.083	0	nuclei	1	0/8	0	0	0/6	0	0	3/6	0.083	0	0	0	0
both	P21396	Amine oxidase [flavin-containing] A (Monoamine oxidase type A) (MAO-A)	nuclei	1	0/3	0	0	0/3	0	0	3/3	0.061	0	nuclei	1	0/8	0	0	0/6	0	0	3/6	0.061	0	0	0	0
both	Q32PX2	Aminoacyl tRNA synthase complex-interacting multifunctional protein 2 (Multisynthase complex auxiliary component p38) (Protein JTV-1)	nuclei	1	0/3	0	0	0/3	0	0	1/3	0.096	0	nuclei	1	0/8	0	0	0/6	0	0	1/6	0.096	0	0	0	0
reference	Q6AYS7	Aminoacylase-1A (ACY-1A) (ACY IA) (N-acyl-L-amino-acid amidohydrolase)		0	0/3	0	0	0/3	0	0	0/3	0	0	secreted, cytoplasm	4	2/8	0.119	0.042	1/6	0.077	0	0/6	0	0	-0.119	-0.077	0
analysis	P47820	Angiotensin-converting enzyme (ACE) (Dipeptidyl carboxypeptidase I) (Kininase II)	secreted	1	1/3	0.03	0	0/3	0	0	0/3	0	0		0	0/8	0	0	0/6	0	0	0/6	0	0	0.03	0	0
analysis	P00762	Anionic trypsin-1 (Anionic trypsin I) (Pretrypsinogen I) (Serine protease 1)	nuclei	1	0/3	0	0	0/3	0	0	1/3	0.389	0		0	0/8	0	0	0/6	0	0	0/6	0	0	0	0	0.389
both	P00763	Anionic trypsin-2 (Anionic trypsin II) (Pretrypsinogen II) (Serine protease 2)	nuclei	1	0/3	0	0	0/3	0	0	1/3	0.292	0	secreted, nuclei	2	1/8	0.292	0	0/6	0	0	3/6	0.417	0.178	-0.292	0	-0.125
reference	P07150	Annexin A1 (Annexin-1) (Annexin I) (Lipocortin I) (Calpactin-2) (Calpactin II) (Chromobindin-9) (p35) (Phospholipase A2 inhibitory protein)		0	0/3	0	0	0/3	0	0	0/3	0	0	secreted, cytoplasm	8	1/8	0.068	0	1/6	0.585	0	0/6	0	0	-0.068	-0.585	0
both	Q07936	Annexin A2 (Annexin-2) (Annexin II) (Lipocortin II) (Calpactin-1 heavy chain) (Calpactin I heavy chain) (Chromobindin-8) (p36) (Protein I) (Placental anticoagulant protein IV) (PAP-IV)	secreted, cytoplasm	10	3/3	0.08	0	3/3	0.701	0.318	0/3	0	0	cytoplasm	16	0/8	0	0	5/6	0.635	0.062	0/6	0	0	0.08	0.066	0
both	P14669	Annexin A3 (Annexin-3) (Annexin III) (Lipocortin III) (Placental anticoagulant protein III) (PAP-III) (35-alpha calcimedin)	secreted, cytoplasm, nuclei	25	2/3	0.439	0.273	3/3	2968	1184	2/3	0.169	0.09	secreted, cytoplasm, nuclei	34	4/8	0.945	1049	6/6	3535	3048	6/6	0.217	0.117	-0.506	-0.567	-0.048
both	P55260	Annexin A4 (36 kDa zymogen granule membrane-associated protein) (ZAP36) (Annexin IV) (Annexin-4) (Lipocortin IV)	cytoplasm	8	0/3	0	0	3/3	0.535	0.107	0/3	0	0	cytoplasm	10	0/8	0	0	5/6	0.537	0.328	0/6	0	0	0	-0.002	0
both	P14668	Annexin A5 (Annexin-5) (Annexin V) (Lipocortin V) (Endonexin II) (Calphobindin I) (CBP-I) (Placental anticoagulant protein I) (PAP-I) (Placental anticoagulant protein 4) (PP4) (Thromboplastin inhibitor) (Vascular anticoagulant-alpha) (VAC-alpha) (Anchorin	secreted, cytoplasm, nuclei	20	3/3	0.872	0.37	3/3	2054	0.797	1/3	0.083	0	secreted, cytoplasm, nuclei	25	3/8	1258	0.631	6/6	2055	0.912	6/6	0.127	0.045	-0.386	-0.001	-0.044
both	P48037	Annexin A6 (Annexin-6) (Annexin VI) (Calcium-binding protein 65/67) (CBP 65/67)	cytoplasm	2	0/3	0	0	1/3	0.076	0	0/3	0	0	secreted, cytoplasm, nuclei	6	1/8	0.037	0	3/6	0.077	0.057	1/6	0.037	0	-0.037	-0.001	-0.037
reference	Q4FZU6	Annexin A8 (Annexin VIII) (Annexin-8)		0	0/3	0	0	0/3	0	0	0/3	0	0	cytoplasm	1	0/8	0	0	2/6	0.075	0	0/6	0	0	0	-0.075	0
both	P36370	Antigen peptide transporter 1 (APT1) (ATP-binding cassette sub-family B member 2) (Peptide transporter TAP1)	cytoplasm	1	0/3	0	0	1/3	0.051	0	0/3	0	0	cytoplasm	1	0/8	0	0	1/6	0.051	0	0/6	0	0	0	0	0
reference	P36372	Antigen peptide transporter 2 (APT2) (ATP-binding cassette sub-family B member 3)		0	0/3	0	0	0/3	0	0	0/3	0	0	cytoplasm	1	0/8	0	0	1/6	0.053	0	0/6	0	0	0	-0.053	0
reference	Q63493	Antigen-presenting glycoprotein CD1d		0	0/3	0	0	0/3	0	0	0/3	0	0	cytoplasm	1	0/8	0	0	1/6	0.116	0	0/6	0	0	0	-0.116	0
both	P52303	AP-1 complex subunit beta-1 (Adapter-related protein complex 1 subunit beta-1) (Adaptor protein complex AP-1 subunit beta-1) (Beta-adaptin 1) (Beta-1-adaptin) (Golgi adaptor HA1/AP1 adaptin beta subunit) (Clathrin assembly protein complex 1 beta large cha	secreted, cytoplasm, nuclei	31	3/3	0.18	0.107	3/3	0.685	0.102	2/3	0.423	0.026	secreted, cytoplasm, nuclei	38	5/8	0.149	0.116	6/6	0.542	0.239	6/6	0.503	0.456	0.031	0.143	-0.08
both	P18484	AP-2 complex subunit alpha-2 (Adapter-related protein complex 2 alpha-2 subunit) (Adaptor protein complex AP-2 subunit alpha-2) (Alpha2-adaptin) (Plasma membrane adaptor HA2/AP2 adaptin alpha C subunit) (Alpha-adaptin C) (Clathrin assembly protein complex	secreted, cytoplasm, nuclei	31	3/3	0.389	0.271	3/3	0.794	0.05	2/3	0.646	0.028	secreted, cytoplasm, nuclei	40	3/8	0.149	0.055	6/6	0.556	0.475	6/6	0.621	0.363	0.24	0.238	0.025
both	P62944	AP-2 complex subunit beta (Adapter-related protein complex 2 beta subunit) (Adaptor protein complex AP-2 subunit beta) (Beta-2-adaptin) (Beta-adaptin) (Plasma membrane adaptor HA2/AP2 adaptin beta subunit) (Clathrin assembly protein complex 2 beta large c	secreted, cytoplasm, nuclei	16	2/3	0.129	0	3/3	0.346	0.051	2/3	0.381	0	cytoplasm, nuclei	20	0/8	0	0	6/6	0.39	0.145	4/6	0.355	0.192	0.129	-0.044	0.026
both	P84092	AP-2 complex subunit mu (Adapter-related protein complex 2 mu subunit) (Adaptor protein complex AP-2 subunit mu) (Mu2-adaptin) (AP-2 mu chain) (Plasma membrane adaptor AP-2 50 kDa protein) (Clathrin assembly protein complex 2 medium chain) (Clathrin coat	secreted, cytoplasm, nuclei	5	2/3	0.135	0.071	3/3	0.087	0.032	1/3	0.064	0	cytoplasm, nuclei	6	0/8	0	0	3/6	0.134	0.058	2/6	0.169	0.036	0.135	-0.047	-0.105
both	P62744	AP-2 complex subunit sigma (Adapter-related protein complex 2 sigma subunit) (Adaptor protein complex AP-2 subunit sigma) (Sigma2-adaptin) (Sigma-adaptin 3b) (Plasma membrane adaptor AP-2 17 kDa protein) (Clathrin assembly protein 2 small chain) (Clathrin	secreted, cytoplasm, nuclei	4	3/3	0.482	0.21	2/3	0.556	0.222	2/3	0.778	0	cytoplasm, nuclei	7	0/8	0	0	5/6	0.877	0.673	5/6	1134	0.291	0.482	-0.321	-0.356
analysis	P53676	AP-3 complex subunit mu-1 (AP-3 adapter complex mu3A subunit) (Adapter-related protein complex 3 mu-1 subunit) (Clathrin assembly protein assembly protein complex 1 medium chain homolog 1) (Clathrin coat assembly protein AP47 homolog 1) (Clathrin coat-ass	cytoplasm	1	0/3	0	0	1/3	0.077	0	0/3	0	0		0	0/8	0	0	0/6	0	0	0/6	0	0	0	0.077	0
reference	Q923K9	APOBEC1 complementation factor (APOBEC1-stimulating protein)		0	0/3	0	0	0/3	0	0	0/3	0	0	cytoplasm	1	0/8	0	0	1/6	0.058	0	0/6	0	0	0	-0.058	0
reference	P04639	Apolipoprotein A-I (Apo-AI) (Apolipoprotein A1)		0	0/3	0	0	0/3	0	0	0/3	0	0	secreted	1	1/8	0.11	0	0/6	0	0	0/6	0	0	-0.11	0	0
reference	Q7TMA5	Apolipoprotein B-100 (Apo B-100)		0	0/3	0	0	0/3	0	0	0/3	0	0	nuclei	1	0/8	0	0	0/6	0	0	1/6	0.007	0	0	0	-0.007
both	P02650	Apolipoprotein E (Apo-E)	secreted, cytoplasm, nuclei	12	3/3	0.464	0.362	2/3	0.414	0.202	1/3	0.468	0	secreted, cytoplasm	9	2/8	0.439	0.339	3/6	0.428	0.133	0/6	0	0	0.025	-0.014	0.468
analysis	B2GUW6	Apoptosis-enhancing nuclease (Interferon-stimulated 20 kDa exonuclease-like 1)	secreted	1	1/3	0.096	0	0/3	0	0	0/3	0	0		0	0/8	0	0	0/6	0	0	0/6	0	0	0.096	0	0
analysis	Q9JM53	Apoptosis-inducing factor 1, mitochondrial (Programmed cell death protein 8)	cytoplasm, nuclei	3	0/3	0	0	1/3	0.11	0	1/3	0.054	0		0	0/8	0	0	0/6	0	0	0/6	0	0	0	0.11	0.054
both	P29975	Aquaporin-1 (AQP-1) (Aquaporin-CHIP) (Water channel protein for red blood cells and kidney proximal tubule)	nuclei	1	0/3	0	0	0/3	0	0	2/3	0.179	0	cytoplasm, nuclei	1	0/8	0	0	1/6	0.179	0	4/6	0.179	0	0	-0.179	0
reference	Q9Z272	ARF GTPase-activating protein GIT1 (ARF GAP GIT1) (Cool-associated and tyrosine-phosphorylated protein 1) (CAT-1) (G protein-coupled receptor kinase-interactor 1) (GRK-interacting protein 1)		0	0/3	0	0	0/3	0	0	0/3	0	0	cytoplasm	1	0/8	0	0	1/6	0.044	0	0/6	0	0	0	-0.044	0
reference	Q4KLH5	Arf-GAP domain and FG repeats-containing protein 1 (HIV-1 Rev-binding protein homolog) (Nucleoporin-like protein RIP)		0	0/3	0	0	0/3	0	0	0/3	0	0	secreted	1	1/8	0.116	0	0/6	0	0	0/6	0	0	-0.116	0	0
analysis	Q5FVC7	Arf-GAP with coiled-coil, ANK repeat and PH domain-containing protein 2 (Centaurin-beta-2) (Cnt-b2)	cytoplasm	2	0/3	0	0	2/3	0.037	0	0/3	0	0		0	0/8	0	0	0/6	0	0	0/6	0	0	0	0.037	0
reference	Q9JK15	Arf-GAP with dual PH domain-containing protein 2 (Centaurin-alpha-2) (Cnt-a2)		0	0/3	0	0	0/3	0	0	0/3	0	0	nuclei	1	0/8	0	0	0/6	0	0	1/6	0.075	0	0	0	-0.075
both	P07824	Arginase-1 (Type I arginase) (Liver-type arginase)	secreted, nuclei	11	3/3	0.677	0.591	0/3	0	0	1/3	0.585	0	secreted, cytoplasm	22	8/8	2837	1758	1/6	1239	0	0/6	0	0	-2.16	-1239	0.585
analysis	Q5BJT0	Arginine and glutamate-rich protein 1	nuclei	1	0/3	0	0	0/3	0	0	1/3	0.089	0		0	0/8	0	0	0/6	0	0	0/6	0	0	0	0	0.089
both	P09034	Argininosuccinate synthase (Citrulline--aspartate ligase)	secreted, cytoplasm, nuclei	3	1/3	0.155	0	1/3	0.075	0	1/3	0.075	0	secreted, cytoplasm, nuclei	11	4/8	0.246	0.114	4/6	0.349	0.206	2/6	0.334	0	-0.091	-0.274	-0.259
reference	Q8VHT6	Arsenite methyltransferase (S-adenosyl-L-methionine:arsenic(III) methyltransferase) (Methylarsonite methyltransferase)		0	0/3	0	0	0/3	0	0	0/3	0	0	secreted, cytoplasm	1	2/8	0.075	0	1/6	0.075	0	0/6	0	0	-0.075	-0.075	0
reference	Q78E60	Aryl hydrocarbon receptor nuclear translocator 2 (ARNT protein 2)		0	0/3	0	0	0/3	0	0	0/3	0	0	nuclei	1	0/8	0	0	0/6	0	0	1/6	0.062	0	0	0	-0.062
both	P50430	Arylsulfatase B (ASB) (N-acetylgalactosamine-4-sulfatase) (G4S)	cytoplasm	2	0/3	0	0	2/3	0.123	0.043	0/3	0	0	cytoplasm	3	0/8	0	0	2/6	0.169	0.09	0/6	0	0	0	-0.046	0
both	P13221	Aspartate aminotransferase, cytoplasmic (Transaminase A) (Glutamate oxaloacetate transaminase 1)	secreted, cytoplasm	9	2/3	0.39	0.24	3/3	0.098	0.037	0/3	0	0	secreted, cytoplasm	13	8/8	0.401	0.369	2/6	0.376	0.144	0/6	0	0	-0.011	-0.278	0
both	P00507	Aspartate aminotransferase, mitochondrial (mAspAT) (Transaminase A) (Glutamate oxaloacetate transaminase 2) (Fatty acid-binding protein) (FABP-1) (Plasma membrane-associated fatty acid-binding protein) (FABPpm)	secreted, cytoplasm, nuclei	10	3/3	0.239	0.126	3/3	0.496	0.182	1/3	0.072	0	secreted, cytoplasm, nuclei	12	7/8	0.335	0.195	6/6	0.593	0.236	1/6	0.072	0	-0.096	-0.097	0
reference	Q5M876	Aspartoacylase-2 (Aminoacylase-3) (ACY-3)		0	0/3	0	0	0/3	0	0	0/3	0	0	secreted	1	1/8	0.136	0	0/6	0	0	0/6	0	0	-0.136	0	0
both	P15178	Aspartyl-tRNA synthetase, cytoplasmic (Aspartate--tRNA ligase) (AspRS)	cytoplasm	2	0/3	0	0	2/3	0.055	0	0/3	0	0	cytoplasm, nuclei	3	0/8	0	0	1/6	0.113	0	1/6	0.055	0	0	-0.058	-0.055
both	Q5U318	Astrocytic phosphoprotein PEA-15 (15 kDa phosphoprotein enriched in astrocytes)	cytoplasm	2	0/3	0	0	2/3	0.259	0	0/3	0	0	cytoplasm	2	0/8	0	0	2/6	0.259	0	0/6	0	0	0	0	0
both	P15999	ATP synthase subunit alpha, mitochondrial	cytoplasm, nuclei	20	0/3	0	0	3/3	1041	0.361	2/3	0.176	0.063	cytoplasm, nuclei	31	0/8	0	0	6/6	1417	0.446	6/6	1023	0.594	0	-0.376	-0.847
both	P19511	ATP synthase subunit b, mitochondrial (ATPase subunit b)	cytoplasm	3	0/3	0	0	3/3	0.233	0	0/3	0	0	cytoplasm, nuclei	6	0/8	0	0	6/6	0.328	0.128	2/6	0.172	0.061	0	-0.095	-0.172
both	P10719	ATP synthase subunit beta, mitochondrial	secreted, cytoplasm, nuclei	28	2/3	0.108	0.037	3/3	2906	0.947	3/3	0.64	0.339	secreted, cytoplasm, nuclei	35	5/8	0.131	0.058	6/6	2595	0.682	6/6	2.21	1247	-0.023	0.311	-1.57
both	P31399	ATP synthase subunit d, mitochondrial (ATPase subunit d)	cytoplasm	6	0/3	0	0	3/3	0.773	0.505	0/3	0	0	cytoplasm, nuclei	7	0/8	0	0	5/6	0.555	0.287	3/6	0.271	0.109	0	0.218	-0.271
both	P35434	ATP synthase subunit delta, mitochondrial (F-ATPase delta subunit)	cytoplasm, nuclei	1	0/3	0	0	1/3	0.259	0	1/3	0.259	0	cytoplasm, nuclei	3	0/8	0	0	4/6	0.422	0.163	2/6	0.422	0.163	0	-0.163	-0.163
both	P29419	ATP synthase subunit e, mitochondrial (ATPase subunit e)	cytoplasm, nuclei	3	0/3	0	0	3/3	0.57	0.255	1/3	0.931	0	cytoplasm, nuclei	3	0/8	0	0	5/6	0.606	0.265	1/6	0.389	0	0	-0.036	0.542
both	P35435	ATP synthase subunit gamma, mitochondrial (F-ATPase gamma subunit)	cytoplasm	3	0/3	0	0	3/3	0.31	0.072	0/3	0	0	cytoplasm, nuclei	8	0/8	0	0	4/6	0.851	0.28	2/6	0.353	0.231	0	-0.541	-0.353
both	Q06647	ATP synthase subunit O, mitochondrial (Oligomycin sensitivity conferral protein) (OSCP)	cytoplasm, nuclei	11	0/3	0	0	3/3	1.9	1397	1/3	0.155	0	cytoplasm, nuclei	14	0/8	0	0	6/6	2223	0.887	4/6	0.563	0.255	0	-0.323	-0.408
analysis	Q3KRE0	ATPase family AAA domain-containing protein 3	nuclei	1	0/3	0	0	0/3	0	0	1/3	0.044	0		0	0/8	0	0	0/6	0	0	0/6	0	0	0	0	0.044
reference	Q7TNJ2	ATP-binding cassette sub-family A member 7		0	0/3	0	0	0/3	0	0	0/3	0	0	cytoplasm	1	0/8	0	0	1/6	0.021	0	0/6	0	0	0	-0.021	0
reference	Q704E8	ATP-binding cassette sub-family B member 7, mitochondrial (ATP-binding cassette transporter 7) (ABC transporter 7 protein)		0	0/3	0	0	0/3	0	0	0/3	0	0	cytoplasm	1	0/8	0	0	1/6	0.046	0	0/6	0	0	0	-0.046	0
analysis	Q5M9F5	ATP-binding domain-containing protein 4	nuclei	1	0/3	0	0	0/3	0	0	1/3	0.155	0		0	0/8	0	0	0/6	0	0	0/6	0	0	0	0	0.155
both	P16638	ATP-citrate synthase (ATP-citrate (pro-S-)-lyase) (Citrate cleavage enzyme)	secreted, cytoplasm, nuclei	5	2/3	0.081	0.017	1/3	0.032	0	1/3	0.032	0	secreted, cytoplasm, nuclei	12	5/8	0.116	0.097	1/6	0.133	0	3/6	0.042	0.015	-0.035	-0.101	-0.01
both	Q641Y8	ATP-dependent RNA helicase DDX1 (DEAD box protein 1)	cytoplasm, nuclei	4	0/3	0	0	1/3	0.093	0	3/3	0.078	0.046	secreted, cytoplasm, nuclei	13	1/8	0.045	0	2/6	0.069	0.024	6/6	0.144	0.057	-0.045	0.024	-0.066
both	Q5U216	ATP-dependent RNA helicase DDX39 (DEAD box protein 39) (Nuclear RNA helicase, DECD variant of DEAD box family)	cytoplasm, nuclei	7	0/3	0	0	1/3	0.075	0	2/3	0.54	0	cytoplasm, nuclei	9	0/8	0	0	1/6	0.075	0	4/6	0.365	0.142	0	0	0.175
reference	Q925S8	ATP-dependent zinc metalloprotease YME1L1 (ATP-dependent metalloprotease FtsH1) (Meg-4) (YME1-like protein 1)		0	0/3	0	0	0/3	0	0	0/3	0	0	cytoplasm, nuclei	2	0/8	0	0	1/6	0.04	0	1/6	0.04	0	0	-0.04	-0.04
analysis	P16067	Atrial natriuretic peptide receptor 2 (Atrial natriuretic peptide receptor type B) (ANP-B) (Guanylate cyclase B) (GC-B)	cytoplasm	1	0/3	0	0	1/3	0.032	0	0/3	0	0		0	0/8	0	0	0/6	0	0	0/6	0	0	0	0.032	0
both	Q9JKB5	AT-rich interactive domain-containing protein 4B (ARID domain-containing protein 4B) (180 kDa Sin3-associated polypeptide) (Sin3-associated polypeptide p180) (Histone deacetylase complex subunit SAP180) (Retinoblastoma-binding protein 1-like 1)	cytoplasm	2	0/3	0	0	1/3	0.059	0	0/3	0	0	secreted	1	1/8	0.029	0	0/6	0	0	0/6	0	0	-0.029	0.059	0
reference	P23562	Band 3 anion transport protein (Anion exchange protein 1) (AE 1) (Solute carrier family 4 member 1)		0	0/3	0	0	0/3	0	0	0/3	0	0	cytoplasm	6	0/8	0	0	1/6	0.35	0	0/6	0	0	0	-0.35	0
both	Q9R1T1	Barrier-to-autointegration factor (LAP2-binding protein 1)	cytoplasm, nuclei	3	0/3	0	0	1/3	1154	0	1/3	0.668	0	secreted, cytoplasm	3	1/8	0.292	0	2/6	0.292	0	0/6	0	0	-0.292	0.862	0.668
reference	Q8R2H3	Barttin		0	0/3	0	0	0/3	0	0	0/3	0	0	nuclei	1	0/8	0	0	0/6	0	0	1/6	0.145	0	0	0	-0.145
analysis	Q6P7P5	Basic leucine zipper and W2 domain-containing protein 1	cytoplasm	1	0/3	0	0	1/3	0.066	0	0/3	0	0		0	0/8	0	0	0/6	0	0	0/6	0	0	0	0.066	0
analysis	Q8CH87	Beta-1,3-galactosyl-O-glycosyl-glycoprotein beta-1,6-N-acetylglucosaminyltransferase 3 (C2GnT-mucin type) (C2GnT-M) (dI/C2/C4GnT) (dIGnT)	cytoplasm	1	0/3	0	0	1/3	0.077	0	0/3	0	0		0	0/8	0	0	0/6	0	0	0/6	0	0	0	0.077	0
both	P07151	Beta-2-microglobulin	secreted, cytoplasm, nuclei	7	3/3	4368	1423	3/3	1181	0.354	1/3	0.389	0	secreted, cytoplasm, nuclei	8	8/8	3171	2352	5/6	2159	0.736	1/6	0.389	0	1197	-0.978	0
reference	Q66HG3	Beta-Ala-His dipeptidase (Carnosine dipeptidase 1) (CNDP dipeptidase 1)		0	0/3	0	0	0/3	0	0	0/3	0	0	cytoplasm	1	0/8	0	0	1/6	0.075	0	0/6	0	0	0	-0.075	0
both	P29066	Beta-arrestin-1 (Arrestin beta-1)	secreted, cytoplasm	2	1/3	0.093	0	2/3	0.093	0	0/3	0	0	secreted, cytoplasm, nuclei	5	1/8	0.093	0	4/6	0.201	0.136	3/6	0.16	0.048	0	-0.108	-0.16
reference	P29067	Beta-arrestin-2 (Arrestin beta-2)		0	0/3	0	0	0/3	0	0	0/3	0	0	nuclei	1	0/8	0	0	0/6	0	0	1/6	0.083	0	0	0	-0.083
both	Q4V8K2	Beta-catenin-like protein 1 (Nuclear-associated protein) (NAP)	nuclei	1	0/3	0	0	0/3	0	0	1/3	0.068	0	nuclei	4	0/8	0	0	0/6	0	0	2/6	0.141	0	0	0	-0.073
both	P15429	Beta-enolase (2-phospho-D-glycerate hydro-lyase) (Muscle-specific enolase) (MSE) (Skeletal muscle enolase) (Enolase 3)	secreted, cytoplasm	4	2/3	0.075	0	2/3	0.198	0.043	0/3	0	0	secreted, cytoplasm, nuclei	2	3/8	0.075	0	2/6	0.155	0	1/6	0.075	0	0	0.043	-0.075
both	P06760	Beta-glucuronidase	cytoplasm	2	0/3	0	0	1/3	0.116	0	0/3	0	0	cytoplasm	8	0/8	0	0	3/6	0.274	0.116	0/6	0	0	0	-0.158	0
reference	Q641X3	Beta-hexosaminidase subunit alpha (Beta-N-acetylhexosaminidase subunit alpha) (Hexosaminidase subunit A) (N-acetyl-beta-glucosaminidase subunit alpha)		0	0/3	0	0	0/3	0	0	0/3	0	0	nuclei	5	0/8	0	0	0/6	0	0	2/6	0.26	0.041	0	0	-0.26
reference	Q6AXR4	Beta-hexosaminidase subunit beta (Beta-N-acetylhexosaminidase subunit beta) (Hexosaminidase subunit B) (N-acetyl-beta-glucosaminidase subunit beta)		0	0/3	0	0	0/3	0	0	0/3	0	0	nuclei	2	0/8	0	0	0/6	0	0	1/6	0.136	0	0	0	-0.136
both	O09171	Betaine--homocysteine S-methyltransferase 1	secreted, cytoplasm, nuclei	19	3/3	0.987	0.603	3/3	0.105	0.039	1/3	0.25	0	secreted, cytoplasm, nuclei	26	8/8	1.11	0.548	4/6	0.552	0.628	3/6	0.19	0.042	-0.123	-0.447	0.06
both	Q68FT5	Betaine--homocysteine S-methyltransferase 2	secreted, nuclei	4	2/3	0.357	0.135	0/3	0	0	1/3	0.105	0	secreted, cytoplasm, nuclei	6	5/8	0.338	0.201	1/6	0.35	0	2/6	0.163	0.058	0.019	-0.35	-0.058
analysis	P85969	Beta-soluble NSF attachment protein (SNAP-beta) (N-ethylmaleimide-sensitive factor attachment protein beta)	cytoplasm	1	0/3	0	0	1/3	0.101	0	0/3	0	0		0	0/8	0	0	0/6	0	0	0/6	0	0	0	0.101	0
both	Q03248	Beta-ureidopropionase (Beta-alanine synthase) (N-carbamoyl-beta-alanine amidohydrolase)	secreted	2	1/3	0.179	0	0/3	0	0	0/3	0	0	secreted, cytoplasm	8	6/8	0.214	0.079	1/6	0.389	0	0/6	0	0	-0.035	-0.389	0
both	Q9JLT6	BH3-interacting domain death agonist (p22 BID) (BID)	cytoplasm	2	0/3	0	0	3/3	0.188	0.073	0/3	0	0	cytoplasm	2	0/8	0	0	1/6	0.292	0	0/6	0	0	0	-0.104	0
both	Q4KLZ6	Bifunctional ATP-dependent dihydroxyacetone kinase/FAD-AMP lyase (cyclizing)	secreted, cytoplasm	8	2/3	0.367	0.301	1/3	0.066	0	0/3	0	0	secreted, cytoplasm	17	4/8	0.654	0.465	3/6	0.17	0.147	0/6	0	0	-0.287	-0.104	0
both	O35567	Bifunctional purine biosynthesis protein PURH	secreted, cytoplasm	6	1/3	0.054	0	3/3	0.192	0.058	0/3	0	0	secreted, cytoplasm	7	3/8	0.054	0	5/6	0.183	0.046	0/6	0	0	0	0.009	0
reference	Q63276	Bile acid-CoA:amino acid N-acyltransferase (BACAT) (Glycine N-choloyltransferase) (Kan-1) (Long-chain fatty-acyl-CoA hydrolase)		0	0/3	0	0	0/3	0	0	0/3	0	0	secreted, cytoplasm, nuclei	2	1/8	0.202	0	2/6	0.096	0	1/6	0.202	0	-0.202	-0.096	-0.202
both	Q9ES38	Bile acyl-CoA synthetase (BACS) (Bile acid-CoA ligase) (BA-CoA ligase) (Cholate--CoA ligase) (Fatty acid transport protein 5) (FATP-5) (Solute carrier family 27 member 5) (Very long-chain acyl-CoA synthetase-related protein) (VLACS-related)	nuclei	1	0/3	0	0	0/3	0	0	1/3	0.053	0	cytoplasm	1	0/8	0	0	1/6	0.053	0	0/6	0	0	0	-0.053	0.053
analysis	P15709	Bile salt sulfotransferase (Hydroxysteroid sulfotransferase) (ST) (ST-20) (Sulfotransferase 2A1) (ST2A1)	nuclei	1	0/3	0	0	0/3	0	0	1/3	0.101	0		0	0/8	0	0	0/6	0	0	0/6	0	0	0	0	0.101
reference	P07882	Bile salt-activated lipase (BAL) (Bile salt-stimulated lipase) (BSSL) (Carboxyl ester lipase) (Cholesterol esterase) (Pancreatic lysophospholipase) (Sterol esterase)		0	0/3	0	0	0/3	0	0	0/3	0	0	nuclei	1	0/8	0	0	0/6	0	0	1/6	0.08	0	0	0	-0.08
both	P46844	Biliverdin reductase A (BVR A) (Biliverdin-IX alpha-reductase)	secreted, cytoplasm	14	2/3	0.228	0.123	3/3	1566	0.327	0/3	0	0	secreted, cytoplasm, nuclei	17	2/8	0.228	0.123	5/6	1627	0.823	2/6	0.105	0	0	-0.061	-0.105
both	P70645	Bleomycin hydrolase (BH)	secreted, cytoplasm	1	1/3	0.072	0	1/3	0.072	0	0/3	0	0	secreted	1	1/8	0.072	0	0/6	0	0	0/6	0	0	0	0.072	0
analysis	Q91XN4	BMP and activin membrane-bound inhibitor homolog (Kinase-deficient TGFbeta superfamily receptor subunit)	cytoplasm, nuclei	2	0/3	0	0	1/3	0.122	0	1/3	0.259	0		0	0/8	0	0	0/6	0	0	0/6	0	0	0	0.122	0.259
both	Q811A2	Bone marrow stromal antigen 2 (BST-2) (Protein DAMP-1)	cytoplasm	1	0/3	0	0	1/3	0.212	0	0/3	0	0	cytoplasm	1	0/8	0	0	2/6	0.212	0	0/6	0	0	0	0	0
both	P27653	C-1-tetrahydrofolate synthase, cytoplasmic (C1-THF synthase)	nuclei	9	0/3	0	0	0/3	0	0	1/3	0.389	0	cytoplasm	6	0/8	0	0	2/6	0.119	0.082	0/6	0	0	0	-0.119	0.389
reference	Q5DWV2	Cadherin-7		0	0/3	0	0	0/3	0	0	0/3	0	0	cytoplasm	2	0/8	0	0	3/6	0.054	0	0/6	0	0	0	-0.054	0
both	O54800	Cadherin-8	nuclei	1	0/3	0	0	0/3	0	0	1/3	0.059	0	nuclei	1	0/8	0	0	0/6	0	0	1/6	0.059	0	0	0	0
both	P07171	Calbindin (Calbindin D28) (D-28K) (Spot 35 protein) (Vitamin D-dependent calcium-binding protein, avian-type)	secreted, cytoplasm, nuclei	1	1/3	0.11	0	2/3	0.11	0	1/3	0.11	0	secreted, cytoplasm, nuclei	2	1/8	0.11	0	3/6	0.11	0	2/6	0.11	0	0	0	0
reference	Q66H71	Calcineurin-like phosphoesterase domain-containing protein 1		0	0/3	0	0	0/3	0	0	0/3	0	0	secreted	1	1/8	0.116	0	0/6	0	0	0/6	0	0	-0.116	0	0
both	Q9R010	Calcium and integrin-binding protein 1 (CIB) (Calmyrin) (DNA-PKcs-interacting protein) (Kinase-interacting protein) (KIP)	cytoplasm	1	0/3	0	0	1/3	0.145	0	0/3	0	0	cytoplasm	1	0/8	0	0	1/6	0.145	0	0/6	0	0	0	0	0
reference	Q6P6Q9	Calcium uptake protein 1, mitochondrial (Calcium-binding atopy-related autoantigen 1 homolog)		0	0/3	0	0	0/3	0	0	0/3	0	0	nuclei	1	0/8	0	0	0/6	0	0	1/6	0.068	0	0	0	-0.068
analysis	Q63421	Calcium/calmodulin-dependent 3',5'-cyclic nucleotide phosphodiesterase 1C (Cam-PDE 1C)	cytoplasm	1	0/3	0	0	1/3	0.046	0	0/3	0	0		0	0/8	0	0	0/6	0	0	0/6	0	0	0	0.046	0
reference	P15791	Calcium/calmodulin-dependent protein kinase type II subunit delta (CaM kinase II subunit delta)		0	0/3	0	0	0/3	0	0	0/3	0	0	nuclei	1	0/8	0	0	0/6	0	0	1/6	0.062	0	0	0	-0.062
reference	P11730	Calcium/calmodulin-dependent protein kinase type II subunit gamma (CaM kinase II subunit gamma)		0	0/3	0	0	0/3	0	0	0/3	0	0	cytoplasm	1	0/8	0	0	1/6	0.066	0	0/6	0	0	0	-0.066	0
analysis	Q66HR5	Calcium-binding and coiled-coil domain-containing protein 1	cytoplasm	1	0/3	0	0	1/3	0.047	0	0/3	0	0		0	0/8	0	0	0/6	0	0	0/6	0	0	0	0.047	0
both	Q9WU49	Calcium-regulated heat stable protein 1 (Calcium-regulated heat-stable protein of 24 kDa) (CRHSP-24)	cytoplasm	1	0/3	0	0	1/3	0.259	0	0/3	0	0	secreted, cytoplasm	2	1/8	0.259	0	3/6	0.368	0.154	0/6	0	0	-0.259	-0.109	0
both	Q6AYK6	Calcyclin-binding protein (CacyBP)	cytoplasm	2	0/3	0	0	2/3	0.202	0.073	0/3	0	0	cytoplasm	2	0/8	0	0	3/6	0.226	0.069	0/6	0	0	0	-0.024	0
both	P62161	Calmodulin (CaM)	secreted, cytoplasm, nuclei	2	1/3	0.212	0	3/3	0.468	0	3/3	0.297	0.121	secreted, cytoplasm, nuclei	5	1/8	0.212	0	6/6	0.791	0.496	5/6	0.325	0.227	0	-0.323	-0.028
both	P35565	Calnexin	cytoplasm, nuclei	6	0/3	0	0	3/3	0.239	0.188	1/3	0.07	0	secreted, cytoplasm, nuclei	9	1/8	0.07	0	5/6	0.294	0.227	4/6	0.128	0.064	-0.07	-0.055	-0.058
both	Q64537	Calpain small subunit 1 (CSS1) (Calcium-activated neutral proteinase small subunit) (CANP small subunit) (Calcium-dependent protease small subunit) (CDPS) (Calcium-dependent protease small subunit 1) (Calpain regulatory subunit)	secreted, cytoplasm	6	1/3	0.155	0	3/3	0.791	0.21	0/3	0	0	cytoplasm, nuclei	6	0/8	0	0	6/6	0.562	0.272	2/6	0.155	0	0.155	0.229	-0.155
both	P97571	Calpain-1 catalytic subunit (Calcium-activated neutral proteinase 1) (CANP 1) (Calpain mu-type) (Calpain-1 large subunit) (Micromolar-calpain) (muCANP)	cytoplasm	1	0/3	0	0	1/3	0.041	0	0/3	0	0	secreted	1	1/8	0.041	0	0/6	0	0	0/6	0	0	-0.041	0.041	0
both	Q07009	Calpain-2 catalytic subunit (Calcium-activated neutral proteinase 2) (CANP 2) (Calpain M-type) (Calpain-2 large subunit) (Millimolar-calpain) (M-calpain)	cytoplasm	5	0/3	0	0	3/3	0.126	0.071	0/3	0	0	cytoplasm	6	0/8	0	0	5/6	0.129	0.058	0/6	0	0	0	-0.003	0
reference	O35920	Calpain-9 (Digestive tract-specific calpain) (New calpain 4) (nCL-4)		0	0/3	0	0	0/3	0	0	0/3	0	0	nuclei	1	0/8	0	0	0/6	0	0	1/6	0.053	0	0	0	-0.053
analysis	P27321	Calpastatin (Calpain inhibitor)	cytoplasm	1	0/3	0	0	1/3	0.048	0	0/3	0	0		0	0/8	0	0	0/6	0	0	0/6	0	0	0	0.048	0
both	P37397	Calponin-3 (Calponin, acidic isoform) (Calponin, non-muscle isoform)	cytoplasm	6	0/3	0	0	3/3	0.237	0.106	0/3	0	0	cytoplasm, nuclei	3	0/8	0	0	4/6	0.141	0.053	1/6	0.233	0	0	0.096	-0.233
both	P18418	Calreticulin (CRP55) (Calregulin) (HACBP) (Endoplasmic reticulum resident protein 60) (ERp60) (CALBP) (Calcium-binding protein 3) (CABP3)	secreted, cytoplasm, nuclei	9	2/3	0.169	0.09	3/3	0.173	0.132	1/3	0.259	0	secreted, cytoplasm, nuclei	14	5/8	0.169	0.08	6/6	0.338	0.181	4/6	0.144	0.037	0	-0.165	0.115
reference	O35783	Calumenin (CBP-50) (Crocalbin)		0	0/3	0	0	0/3	0	0	0/3	0	0	nuclei	1	0/8	0	0	0/6	0	0	1/6	0.129	0	0	0	-0.129
both	P09456	cAMP-dependent protein kinase type I-alpha regulatory subunit	cytoplasm	3	0/3	0	0	3/3	0.175	0.052	0/3	0	0	secreted, cytoplasm	3	2/8	0.101	0	5/6	0.123	0.044	0/6	0	0	-0.101	0.052	0
reference	P12368	cAMP-dependent protein kinase type II-alpha regulatory subunit		0	0/3	0	0	0/3	0	0	0/3	0	0	cytoplasm	1	0/8	0	0	1/6	0.089	0	0/6	0	0	0	-0.089	0
reference	P14644	cAMP-specific 3',5'-cyclic phosphodiesterase 4C (DPDE1)		0	0/3	0	0	0/3	0	0	0/3	0	0	cytoplasm	1	0/8	0	0	1/6	0.093	0	0/6	0	0	0	-0.093	0
analysis	Q9QZN9	Cannabinoid receptor 2 (CB-2)	cytoplasm	1	0/3	0	0	1/3	0.122	0	0/3	0	0		0	0/8	0	0	0/6	0	0	0/6	0	0	0	0.122	0
reference	Q66HD5	CAP-Gly domain-containing linker protein 4 (Restin-like protein 2)		0	0/3	0	0	0/3	0	0	0/3	0	0	cytoplasm	1	0/8	0	0	1/6	0.054	0	0/6	0	0	0	-0.054	0
both	Q5M9G3	Caprin-1 (Cytoplasmic activation- and proliferation-associated protein 1) (GPI-anchored protein p137) (GPI-p137)	nuclei	1	0/3	0	0	0/3	0	0	1/3	0.08	0	cytoplasm, nuclei	3	0/8	0	0	2/6	0.08	0	5/6	0.131	0.042	0	-0.08	-0.051
reference	Q5U2Z5	Cap-specific mRNA (nucleoside-2'-O-)-methyltransferase 1 (Cap1 2'O-ribose methyltransferase 1) (MTr1) (FtsJ methyltransferase domain-containing protein 2)		0	0/3	0	0	0/3	0	0	0/3	0	0	secreted	1	1/8	0.035	0	0/6	0	0	0/6	0	0	-0.035	0	0
both	P07756	Carbamoyl-phosphate synthase [ammonia], mitochondrial (Carbamoyl-phosphate synthetase I) (CPSase I)	secreted, cytoplasm, nuclei	72	3/3	0.469	0.146	3/3	1188	0.548	3/3	0.755	0.431	secreted, cytoplasm, nuclei	88	6/8	0.501	0.177	6/6	1.25	0.717	5/6	1265	0.551	-0.032	-0.062	-0.51
reference	B0BNN3	Carbonic anhydrase 1 (Carbonate dehydratase I) (Carbonic anhydrase I) (CA-I)		0	0/3	0	0	0/3	0	0	0/3	0	0	cytoplasm	8	0/8	0	0	1/6	2415	0	0/6	0	0	0	-2415	0
both	P27139	Carbonic anhydrase 2 (Carbonic anhydrase II) (CA-II) (Carbonate dehydratase II)	cytoplasm	1	0/3	0	0	3/3	0.166	0	0/3	0	0	secreted, cytoplasm	3	5/8	0.205	0.077	5/6	0.205	0.077	0/6	0	0	-0.205	-0.039	0
both	P14141	Carbonic anhydrase 3 (Carbonic anhydrase III) (CA-III) (Carbonate dehydratase III)	secreted, cytoplasm, nuclei	15	3/3	3701	1538	2/3	0.347	0.193	1/3	0.155	0	secreted, cytoplasm, nuclei	21	8/8	5898	2143	6/6	1983	2583	1/6	0.155	0	-2197	-1636	0
reference	Q5PPN4	Carbonic anhydrase-related protein (CARP) (Carbonic anhydrase VIII) (CA-VIII)		0	0/3	0	0	0/3	0	0	0/3	0	0	cytoplasm	2	0/8	0	0	2/6	0.263	0.097	0/6	0	0	0	-0.263	0
both	P47727	Carbonyl reductase [NADPH] 1 (15-hydroxyprostaglandin dehydrogenase [NADP+]) (20-beta-hydroxysteroid dehydrogenase) (NADPH-dependent carbonyl reductase 1) (Prostaglandin 9-ketoreductase) (Prostaglandin-E(2) 9-reductase)	cytoplasm	3	0/3	0	0	2/3	0.26	0.058	0/3	0	0	secreted, cytoplasm	7	1/8	0.096	0	4/6	0.354	0.331	0/6	0	0	-0.096	-0.094	0
both	P16303	Carboxylesterase 3 (Liver carboxylesterase 10) (Carboxyesterase ES-10) (Fatty acid ethyl ester synthase) (FAEE synthase) (pI 6.1 esterase) (ES-HVEL)	cytoplasm	2	0/3	0	0	2/3	0.115	0.04	0/3	0	0	cytoplasm	5	0/8	0	0	4/6	0.156	0.059	0/6	0	0	0	-0.041	0
reference	Q7TP52	Carboxymethylenebutenolidase homolog (Liver regeneration-related protein LRRG072)		0	0/3	0	0	0/3	0	0	0/3	0	0	secreted, cytoplasm	4	3/8	0.363	0.294	1/6	0.155	0	0/6	0	0	-0.363	-0.155	0
reference	Q704S8	Carnitine O-acetyltransferase (Carnitine acetylase) (Carnitine acetyltransferase) (CAT)		0	0/3	0	0	0/3	0	0	0/3	0	0	cytoplasm	1	0/8	0	0	1/6	0.049	0	0/6	0	0	0	-0.049	0
reference	P18886	Carnitine O-palmitoyltransferase 2, mitochondrial (Carnitine palmitoyltransferase II) (CPT II)		0	0/3	0	0	0/3	0	0	0/3	0	0	nuclei	1	0/8	0	0	0/6	0	0	1/6	0.051	0	0	0	-0.051
reference	Q06486	Casein kinase I isoform delta (CKI-delta)		0	0/3	0	0	0/3	0	0	0/3	0	0	cytoplasm	1	0/8	0	0	1/6	0.08	0	0/6	0	0	0	-0.08	0
both	P19139	Casein kinase II subunit alpha (CK II alpha)	nuclei	2	0/3	0	0	0/3	0	0	2/3	0.172	0.061	nuclei	5	0/8	0	0	0/6	0	0	6/6	0.24	0.137	0	0	-0.068
reference	P67874	Casein kinase II subunit beta (CK II beta) (Phosvitin)		0	0/3	0	0	0/3	0	0	0/3	0	0	cytoplasm, nuclei	2	0/8	0	0	1/6	0.179	0	2/6	0.179	0	0	-0.179	-0.179
both	P55213	Caspase-3 (CASP-3) (Apopain) (Cysteine protease CPP32) (CPP-32) (IRP) (LICE) (Protein Yama) (SREBP cleavage activity 1) (SCA-1)	cytoplasm	1	0/3	0	0	1/3	0.093	0	0/3	0	0	cytoplasm	1	0/8	0	0	2/6	0.093	0	0/6	0	0	0	0	0
analysis	O35397	Caspase-6 (CASP-6) (Apoptotic protease Mch-2)	secreted	1	1/3	0.11	0	0/3	0	0	0/3	0	0		0	0/8	0	0	0/6	0	0	0/6	0	0	0.11	0	0
both	P04762	Catalase	secreted, cytoplasm, nuclei	13	2/3	0.229	0.171	3/3	0.307	0.133	1/3	0.252	0	secreted, cytoplasm, nuclei	16	6/8	0.284	0.142	6/6	0.384	0.153	4/6	0.212	0.175	-0.055	-0.077	0.04
both	P22734	Catechol O-methyltransferase	secreted, cytoplasm	7	3/3	0.274	0.084	3/3	0.343	0.157	0/3	0	0	secreted, cytoplasm, nuclei	8	8/8	0.37	0.179	5/6	0.675	0.37	2/6	0.155	0	-0.096	-0.332	-0.155
both	Q9WU82	Catenin beta-1 (Beta-catenin)	cytoplasm	2	0/3	0	0	2/3	0.077	0.026	0/3	0	0	cytoplasm, nuclei	3	0/8	0	0	3/6	0.068	0.025	2/6	0.05	0	0	0.009	-0.05
both	P00787	Cathepsin B (Cathepsin B1) (RSG-2)	secreted, cytoplasm	10	3/3	0.814	0.434	3/3	0.745	0.442	0/3	0	0	secreted, cytoplasm, nuclei	10	7/8	0.624	0.293	6/6	0.573	0.209	2/6	0.129	0	0.19	0.172	-0.129
both	P24268	Cathepsin D	secreted, cytoplasm	6	1/3	0.08	0	3/3	0.269	0.159	0/3	0	0	secreted, cytoplasm	10	1/8	0.08	0	5/6	0.248	0.143	0/6	0	0	0	0.021	0
analysis	P16228	Cathepsin E	cytoplasm	1	0/3	0	0	1/3	0.389	0	0/3	0	0		0	0/8	0	0	0/6	0	0	0/6	0	0	0	0.389	0
both	P00786	Cathepsin H (Cathepsin B3) (Cathepsin BA)	cytoplasm	2	0/3	0	0	3/3	0.138	0.052	0/3	0	0	secreted, cytoplasm	2	2/8	0.101	0	6/6	0.175	0.052	0/6	0	0	-0.101	-0.037	0
both	P07154	Cathepsin L1 (Major excreted protein) (MEP) (Cyclic protein 2) (CP-2)	secreted, cytoplasm	19	3/3	2835	2377	2/3	0.181	0.065	0/3	0	0	secreted, cytoplasm, nuclei	17	8/8	1323	1238	4/6	0.148	0.056	1/6	0.116	0	1512	0.033	-0.116
both	Q02765	Cathepsin S	secreted, cytoplasm	4	1/3	0.274	0	2/3	0.624	0	0/3	0	0	secreted, cytoplasm	5	6/8	0.129	0	5/6	0.48	0.132	0/6	0	0	0.145	0.144	0
both	Q9R1T3	Cathepsin Z (Cathepsin Y)	cytoplasm	3	0/3	0	0	2/3	0.274	0	0/3	0	0	cytoplasm	5	0/8	0	0	6/6	0.281	0.126	0/6	0	0	0	-0.007	0
reference	Q5M7A7	CB1 cannabinoid receptor-interacting protein 1 (CRIP-1)		0	0/3	0	0	0/3	0	0	0/3	0	0	cytoplasm	3	0/8	0	0	2/6	0.563	0.138	0/6	0	0	0	-0.563	0
both	P14844	C-C motif chemokine 2 (Small-inducible cytokine A2) (Monocyte chemoattractant protein 1) (Monocyte chemotactic protein 1) (MCP-1) (Immediate-early serum-responsive protein JE)	secreted	2	2/3	0.34	0.128	0/3	0	0	0/3	0	0	secreted	2	5/8	0.263	0.103	0/6	0	0	0/6	0	0	0.077	0	0
reference	P50229	C-C motif chemokine 3 (Macrophage inflammatory protein 1-alpha) (MIP-1-alpha) (Small-inducible cytokine A3)		0	0/3	0	0	0/3	0	0	0/3	0	0	secreted	1	1/8	0.585	0	0/6	0	0	0/6	0	0	-0.585	0	0
both	Q68FP3	C-C motif chemokine 6 (Small-inducible cytokine A6)	secreted	1	2/3	0.468	0	0/3	0	0	0/3	0	0	secreted	2	4/8	0.639	0.297	0/6	0	0	0/6	0	0	-0.171	0	0
both	Q9QXY8	C-C motif chemokine 7 (Small-inducible cytokine A7) (Monocyte chemoattractant protein 3) (Monocyte chemotactic protein 3) (MCP-3)	secreted	1	1/3	0.468	0	0/3	0	0	0/3	0	0	secreted	2	2/8	0.468	0	0/6	0	0	0/6	0	0	0	0	0
reference	O35112	CD166 antigen (Activated leukocyte cell adhesion molecule) (HB2) (KG-CAM) (Protein MEMD) (SB-10 antigen)		0	0/3	0	0	0/3	0	0	0/3	0	0	secreted, cytoplasm	2	1/8	0.068	0	1/6	0.068	0	0/6	0	0	-0.068	-0.068	0
both	P26051	CD44 antigen (Extracellular matrix receptor III) (ECMR-III) (GP90 lymphocyte homing/adhesion receptor) (HUTCH-I) (Hermes antigen) (Hyaluronate receptor) (Phagocytic glycoprotein 1) (PGP-1) (Phagocytic glycoprotein I) (PGP-I)	cytoplasm	1	0/3	0	0	3/3	0.105	0	0/3	0	0	cytoplasm	1	0/8	0	0	4/6	0.105	0	0/6	0	0	0	0	0
both	P27274	CD59 glycoprotein (MAC-inhibitory protein) (MAC-IP) (Membrane attack complex inhibition factor) (MACIF) (Protectin)	cytoplasm	1	0/3	0	0	2/3	0.259	0	0/3	0	0	cytoplasm	1	0/8	0	0	3/6	0.259	0	0/6	0	0	0	0	0
both	B0K020	CDGSH iron sulfur domain-containing protein 1 (MitoNEET)	cytoplasm	1	0/3	0	0	1/3	0.334	0	0/3	0	0	cytoplasm	2	0/8	0	0	2/6	0.556	0.222	0/6	0	0	0	-0.222	0
both	Q5PQL2	Cell differentiation protein RCD1 homolog (Rcd-1)	cytoplasm	1	0/3	0	0	2/3	0.105	0	0/3	0	0	cytoplasm	1	0/8	0	0	1/6	0.105	0	0/6	0	0	0	0	0
both	Q8CFN2	Cell division control protein 42 homolog	secreted, cytoplasm	5	1/3	0.233	0	3/3	1165	0.206	0/3	0	0	secreted, cytoplasm, nuclei	8	2/8	0.553	0.32	6/6	2126	1331	4/6	0.376	0.144	-0.32	-0.961	-0.376
both	O08837	Cell division cycle 5-related protein (Cdc5-like protein) (Pombe Cdc5-related protein)	nuclei	4	0/3	0	0	0/3	0	0	2/3	0.078	0.04	nuclei	4	0/8	0	0	0/6	0	0	2/6	0.099	0.061	0	0	-0.021
reference	Q4V8A2	Cell division cycle protein 27 homolog		0	0/3	0	0	0/3	0	0	0/3	0	0	cytoplasm	1	0/8	0	0	1/6	0.048	0	0/6	0	0	0	-0.048	0
reference	Q4KM91	Cell division cycle-associated protein 7		0	0/3	0	0	0/3	0	0	0/3	0	0	nuclei	1	0/8	0	0	0/6	0	0	2/6	0.083	0	0	0	-0.083
reference	Q6AYK5	Cell growth-regulating nucleolar protein		0	0/3	0	0	0/3	0	0	0/3	0	0	nuclei	1	0/8	0	0	0/6	0	0	2/6	0.093	0	0	0	-0.093
reference	Q9EPF2	Cell surface glycoprotein MUC18 (Melanoma-associated antigen MUC18) (Melanoma cell adhesion molecule) (Gicerin)		0	0/3	0	0	0/3	0	0	0/3	0	0	secreted	2	2/8	0.061	0	0/6	0	0	0/6	0	0	-0.061	0	0
both	P62634	Cellular nucleic acid-binding protein (CNBP) (Zinc finger protein 9)	cytoplasm	2	0/3	0	0	2/3	0.359	0	0/3	0	0	secreted, cytoplasm	4	2/8	0.166	0	4/6	0.48	0.181	0/6	0	0	-0.166	-0.121	0
both	Q01062	cGMP-dependent 3',5'-cyclic phosphodiesterase (Cyclic GMP-stimulated phosphodiesterase) (CGS-PDE)	cytoplasm	4	0/3	0	0	3/3	0.062	0.036	0/3	0	0	cytoplasm	6	0/8	0	0	4/6	0.075	0.039	0/6	0	0	0	-0.013	0
both	Q4QQV8	Charged multivesicular body protein 5 (Chromatin-modifying protein 5)	cytoplasm	1	0/3	0	0	1/3	0.259	0	0/3	0	0	cytoplasm	1	0/8	0	0	1/6	0.259	0	0/6	0	0	0	0	0
reference	P35525	Chloride channel protein 2 (ClC-2)		0	0/3	0	0	0/3	0	0	0/3	0	0	nuclei	1	0/8	0	0	0/6	0	0	1/6	0.041	0	0	0	-0.041
both	Q6MG61	Chloride intracellular channel protein 1	secreted, cytoplasm	9	3/3	0.2	0.078	3/3	1309	0.506	0/3	0	0	secreted, cytoplasm, nuclei	11	3/8	0.336	0.271	5/6	1027	0.484	1/6	0.145	0	-0.136	0.282	-0.145
both	Q5M883	Chloride intracellular channel protein 2	cytoplasm	8	0/3	0	0	3/3	0.714	0.091	0/3	0	0	cytoplasm, nuclei	9	0/8	0	0	4/6	0.539	0.36	3/6	0.361	0.072	0	0.175	-0.361
both	Q9Z0W7	Chloride intracellular channel protein 4 (Intracellular chloride ion channel protein p64H1)	secreted, cytoplasm, nuclei	11	2/3	0.499	0.086	3/3	1004	0.188	1/3	0.122	0	secreted, cytoplasm, nuclei	10	1/8	0.413	0	5/6	0.667	0.164	4/6	0.585	0.4	0.086	0.337	-0.463
reference	Q9EPT8	Chloride intracellular channel protein 5		0	0/3	0	0	0/3	0	0	0/3	0	0	cytoplasm	1	0/8	0	0	1/6	0.145	0	0/6	0	0	0	-0.145	0
analysis	Q811Q2	Chloride intracellular channel protein 6	cytoplasm	3	0/3	0	0	1/3	0.241	0	0/3	0	0		0	0/8	0	0	0/6	0	0	0/6	0	0	0	0.241	0
both	P18125	Cholesterol 7-alpha-monooxygenase (Cytochrome P450 7A1) (CYPVII) (Cholesterol 7-alpha-hydroxylase)	nuclei	1	0/3	0	0	0/3	0	0	1/3	0.072	0	nuclei	1	0/8	0	0	0/6	0	0	2/6	0.072	0	0	0	0
reference	P14137	Cholesterol side-chain cleavage enzyme, mitochondrial (CYPXIA1) (Cholesterol desmolase) (Cytochrome P450 11A1) (Cytochrome P450(scc))		0	0/3	0	0	0/3	0	0	0/3	0	0	cytoplasm	1	0/8	0	0	1/6	0.055	0	0/6	0	0	0	-0.055	0
both	P19836	Choline-phosphate cytidylyltransferase A (CCT-alpha) (CTP:phosphocholine cytidylyltransferase A) (CCT A) (Phosphorylcholine transferase A)	cytoplasm	1	0/3	0	0	1/3	0.07	0	0/3	0	0	cytoplasm	1	0/8	0	0	1/6	0.07	0	0/6	0	0	0	0	0
reference	P10354	Chromogranin-A (CgA)		0	0/3	0	0	0/3	0	0	0/3	0	0	nuclei	1	0/8	0	0	0/6	0	0	1/6	0.072	0	0	0	-0.072
both	Q8VHF5	Citrate synthase, mitochondrial	cytoplasm, nuclei	4	0/3	0	0	3/3	0.162	0.07	1/3	0.16	0	cytoplasm, nuclei	3	0/8	0	0	4/6	0.162	0.061	1/6	0.077	0	0	0	0.083
both	P15978	Class I histocompatibility antigen, Non-RT1.A alpha-1 chain	secreted, cytoplasm	8	2/3	0.523	0.301	2/3	0.105	0	0/3	0	0	secreted, cytoplasm	7	6/8	0.348	0.243	1/6	0.105	0	0/6	0	0	0.175	0	0
reference	Q05140	Clathrin coat assembly protein AP180 (91 kDa synaptosomal-associated protein) (Clathrin coat-associated protein AP180)		0	0/3	0	0	0/3	0	0	0/3	0	0	nuclei	2	0/8	0	0	0/6	0	0	1/6	0.155	0	0	0	-0.155
both	P11442	Clathrin heavy chain 1	secreted, cytoplasm, nuclei	84	3/3	0.456	0.296	3/3	1292	0.311	3/3	1403	0.559	secreted, cytoplasm, nuclei	96	1/8	0.04	0	6/6	0.89	0.612	6/6	1345	0.474	0.416	0.402	0.058
both	P08081	Clathrin light chain A (Lca)	cytoplasm	1	0/3	0	0	1/3	0.259	0	0/3	0	0	cytoplasm, nuclei	4	0/8	0	0	2/6	0.422	0.163	3/6	0.368	0.154	0	-0.163	-0.368
both	Q4KM65	Cleavage and polyadenylation specificity factor subunit 5 (Nucleoside diphosphate-linked moiety X motif 21) (Nudix motif 21)	cytoplasm, nuclei	3	0/3	0	0	1/3	0.334	0	2/3	0.244	0.089	cytoplasm, nuclei	10	0/8	0	0	4/6	0.155	0	3/6	1042	0.574	0	0.179	-0.798
both	Q5BJQ6	Cleavage stimulation factor subunit 1 (Cleavage stimulation factor 50 kDa subunit) (CSTF 50 kDa subunit)	nuclei	2	0/3	0	0	0/3	0	0	2/3	0.086	0	nuclei	2	0/8	0	0	0/6	0	0	2/6	0.086	0	0	0	0
reference	P05371	Clusterin (Sulfated glycoprotein 2) (SGP-2) (Dimeric acid glycoprotein) (DAG) (Testosterone repressed prostate message 2) (TRPM-2)		0	0/3	0	0	0/3	0	0	0/3	0	0	secreted	1	1/8	0.08	0	0/6	0	0	0/6	0	0	-0.08	0	0
both	B0BNA5	Coactosin-like protein	secreted, cytoplasm	7	3/3	0.867	0.704	3/3	2383	0.829	0/3	0	0	secreted, cytoplasm	15	8/8	0.846	0.51	6/6	3333	3.66	0/6	0	0	0.021	-0.95	0
both	P23514	Coatomer subunit beta (Beta-coat protein) (Beta-COP)	cytoplasm, nuclei	4	0/3	0	0	3/3	0.045	0.016	3/3	0.045	0.016	cytoplasm, nuclei	6	0/8	0	0	5/6	0.061	0.026	1/6	0.068	0	0	-0.016	-0.023
analysis	O35142	Coatomer subunit beta' (Beta'-coat protein) (Beta'-COP) (p102)	nuclei	2	0/3	0	0	0/3	0	0	1/3	0.078	0		0	0/8	0	0	0/6	0	0	0/6	0	0	0	0	0.078
both	Q66H80	Coatomer subunit delta (Archain) (Delta-coat protein) (Delta-COP)	cytoplasm, nuclei	1	0/3	0	0	1/3	0.062	0	1/3	0.062	0	nuclei	1	0/8	0	0	0/6	0	0	2/6	0.062	0	0	0.062	0
both	Q4AEF8	Coatomer subunit gamma (Gamma-coat protein) (Gamma-COP)	secreted, cytoplasm, nuclei	10	1/3	0.04	0	3/3	0.174	0.067	3/3	0.069	0.02	cytoplasm, nuclei	7	0/8	0	0	4/6	0.128	0.063	4/6	0.116	0.019	0.04	0.046	-0.047
both	P45592	Cofilin-1 (Cofilin, non-muscle isoform)	secreted, cytoplasm, nuclei	13	3/3	1547	0.874	3/3	2983	0.581	3/3	0.5	0.317	secreted, cytoplasm, nuclei	18	8/8	1415	1188	6/6	4572	2873	6/6	1161	0.464	0.132	-1589	-0.661
reference	Q5FVK6	Coiled-coil and C2 domain-containing protein 1B		0	0/3	0	0	0/3	0	0	0/3	0	0	cytoplasm	2	0/8	0	0	1/6	0.078	0	0/6	0	0	0	-0.078	0
analysis	Q66H60	Coiled-coil domain-containing protein 146	cytoplasm	1	0/3	0	0	1/3	0.025	0	0/3	0	0		0	0/8	0	0	0/6	0	0	0/6	0	0	0	0.025	0
both	P86182	Coiled-coil domain-containing protein 22	cytoplasm	1	0/3	0	0	1/3	0.046	0	0/3	0	0	cytoplasm	2	0/8	0	0	2/6	0.046	0	0/6	0	0	0	0	0
reference	Q66H89	Coiled-coil domain-containing protein 41		0	0/3	0	0	0/3	0	0	0/3	0	0	secreted	1	1/8	0.032	0	0/6	0	0	0/6	0	0	-0.032	0	0
both	Q4V8F7	Coiled-coil domain-containing protein 63	cytoplasm	1	0/3	0	0	1/3	0.044	0	0/3	0	0	nuclei	1	0/8	0	0	0/6	0	0	1/6	0.044	0	0	0.044	-0.044
analysis	Q4V897	Coiled-coil domain-containing protein 90B, mitochondrial	cytoplasm	1	0/3	0	0	1/3	0.096	0	0/3	0	0		0	0/8	0	0	0/6	0	0	0/6	0	0	0	0.096	0
both	P60825	Cold-inducible RNA-binding protein (A18 hnRNP) (Glycine-rich RNA-binding protein CIRP)	nuclei	1	0/3	0	0	0/3	0	0	1/3	0.136	0	nuclei	4	0/8	0	0	0/6	0	0	4/6	0.214	0.078	0	0	-0.078
both	P02454	Collagen alpha-1(I) chain (Alpha-1 type I collagen)	cytoplasm, nuclei	5	0/3	0	0	1/3	0.026	0	2/3	0.053	0	secreted, cytoplasm, nuclei	7	1/8	0.053	0	2/6	0.04	0.013	5/6	0.037	0.013	-0.053	-0.014	0.016
reference	Q9JI03	Collagen alpha-1(V) chain		0	0/3	0	0	0/3	0	0	0/3	0	0	cytoplasm	1	0/8	0	0	1/6	0.024	0	0/6	0	0	0	-0.024	0
both	P02466	Collagen alpha-2(I) chain (Alpha-2 type I collagen)	nuclei	2	0/3	0	0	0/3	0	0	1/3	0.054	0	nuclei	1	0/8	0	0	0/6	0	0	3/6	0.027	0	0	0	0.027
both	P23097	Collagenase 3 (Matrix metalloproteinase-13) (MMP-13) (UMRCASE)	secreted	1	1/3	0.086	0	0/3	0	0	0/3	0	0	secreted	1	2/8	0.086	0	0/6	0	0	0/6	0	0	0	0	0
both	Q6P9U3	COMM domain-containing protein 3	cytoplasm	1	0/3	0	0	3/3	0.194	0	0/3	0	0	secreted, cytoplasm	2	1/8	0.194	0	3/6	0.271	0.109	0/6	0	0	-0.194	-0.077	0
reference	Q9ERR2	COMM domain-containing protein 5 (Hypertension-related calcium-regulated gene protein) (HCaRG)		0	0/3	0	0	0/3	0	0	0/3	0	0	cytoplasm	1	0/8	0	0	2/6	0.179	0	0/6	0	0	0	-0.179	0
both	P31720	Complement C1q subcomponent subunit A	secreted, cytoplasm	3	2/3	0.408	0.23	1/3	0.179	0	0/3	0	0	secreted, cytoplasm, nuclei	1	5/8	0.179	0	1/6	0.179	0	4/6	0.179	0	0.229	0	-0.179
both	P31721	Complement C1q subcomponent subunit B	secreted, cytoplasm	4	3/3	0.363	0.239	1/3	0.194	0	0/3	0	0	secreted, cytoplasm, nuclei	6	4/8	0.378	0.209	1/6	0.194	0	4/6	0.403	0.362	-0.015	0	-0.403
both	P31722	Complement C1q subcomponent subunit C	secreted	1	1/3	0.179	0	0/3	0	0	0/3	0	0	secreted	1	2/8	0.179	0	0/6	0	0	0/6	0	0	0	0	0
analysis	P08650	Complement C5	nuclei	1	0/3	0	0	0/3	0	0	1/3	0.334	0		0	0/8	0	0	0/6	0	0	0/6	0	0	0	0	0.334
reference	O35796	Complement component 1 Q subcomponent-binding protein, mitochondrial (Glycoprotein gC1qBP) (C1qBP) (GC1q-R protein)		0	0/3	0	0	0/3	0	0	0/3	0	0	cytoplasm, nuclei	3	0/8	0	0	3/6	0.319	0.099	1/6	0.389	0	0	-0.319	-0.389
reference	Q811M5	Complement component C6		0	0/3	0	0	0/3	0	0	0/3	0	0	secreted	3	3/8	0.056	0.016	0/6	0	0	0/6	0	0	-0.056	0	0
analysis	P32038	Complement factor D (C3 convertase activator) (Properdin factor D) (Adipsin) (Endogenous vascular elastase)	secreted	1	1/3	0.194	0	0/3	0	0	0/3	0	0		0	0/8	0	0	0/6	0	0	0/6	0	0	0.194	0	0
reference	Q63135	Complement regulatory protein Crry (Antigen 5I2)		0	0/3	0	0	0/3	0	0	0/3	0	0	cytoplasm	1	0/8	0	0	1/6	0.083	0	0/6	0	0	0	-0.083	0
analysis	Q3T1G7	Conserved oligomeric Golgi complex subunit 7 (COG complex subunit 7) (Component of oligomeric Golgi complex 7)	nuclei	1	0/3	0	0	0/3	0	0	2/3	0.047	0		0	0/8	0	0	0/6	0	0	0/6	0	0	0	0	0.047
analysis	P97846	Contactin-associated protein 1 (Caspr) (Neurexin IV) (Neurexin-4) (Paranodin) (p190)	cytoplasm	1	0/3	0	0	1/3	0.029	0	0/3	0	0		0	0/8	0	0	0/6	0	0	0/6	0	0	0	0.029	0
analysis	Q0V8T5	Contactin-associated protein like 5-2 (Cell recognition molecule Caspr5-2) (Cell recognition molecule Caspr5b) (Contactin-associated protein-like 5b)	cytoplasm	1	0/3	0	0	1/3	0.037	0	0/3	0	0		0	0/8	0	0	0/6	0	0	0/6	0	0	0	0.037	0
analysis	Q0V8T4	Contactin-associated protein like 5-3 (Cell recognition molecule Caspr5-3) (Cell recognition molecule Caspr5c) (Contactin-associated protein-like 5c)	nuclei	1	0/3	0	0	0/3	0	0	1/3	0.034	0		0	0/8	0	0	0/6	0	0	0/6	0	0	0	0	0.034
analysis	Q0V8T3	Contactin-associated protein like 5-4 (Cell recognition molecule Caspr5-4) (Cell recognition molecule Caspr5d) (Contactin-associated protein-like 5d)	nuclei	1	0/3	0	0	0/3	0	0	1/3	0.033	0		0	0/8	0	0	0/6	0	0	0/6	0	0	0	0	0.033
analysis	Q68FS2	COP9 signalosome complex subunit 4 (SGN4) (JAB1-containing signalosome subunit 4)	cytoplasm	1	0/3	0	0	1/3	0.068	0	0/3	0	0		0	0/8	0	0	0/6	0	0	0/6	0	0	0	0.068	0
reference	Q6P4Z9	COP9 signalosome complex subunit 8 (SGN8) (COP9 homolog) (JAB1-containing signalosome subunit 8)		0	0/3	0	0	0/3	0	0	0/3	0	0	cytoplasm	2	0/8	0	0	1/6	0.425	0	0/6	0	0	0	-0.425	0
both	Q5BJS7	Copine-9 (Copine IX)	cytoplasm	1	0/3	0	0	2/3	0.061	0	0/3	0	0	cytoplasm	1	0/8	0	0	2/6	0.061	0	0/6	0	0	0	0	0
analysis	Q9JK72	Copper chaperone for superoxide dismutase (Superoxide dismutase copper chaperone)	cytoplasm	1	0/3	0	0	1/3	0.136	0	0/3	0	0		0	0/8	0	0	0/6	0	0	0/6	0	0	0	0.136	0
both	Q02874	Core histone macro-H2A.1 (Histone macroH2A1) (H2A.y) (H2A/y)	nuclei	3	0/3	0	0	0/3	0	0	2/3	0.301	0.068	nuclei	9	0/8	0	0	0/6	0	0	4/6	0.607	0.573	0	0	-0.306
reference	Q91ZN1	Coronin-1A (Coronin-like protein A) (Clipin-A) (Tryptophan aspartate-containing coat protein) (TACO)		0	0/3	0	0	0/3	0	0	0/3	0	0	cytoplasm, nuclei	4	0/8	0	0	1/6	0.16	0	1/6	0.16	0	0	-0.16	-0.16
both	O89046	Coronin-1B (Coronin-2)	cytoplasm, nuclei	9	0/3	0	0	3/3	0.202	0.117	3/3	0.341	0.207	cytoplasm, nuclei	8	0/8	0	0	3/6	0.08	0	6/6	0.347	0.108	0	0.122	-0.006
analysis	O35828	Coronin-7 (Crn7) (70 kDa WD repeat tumor rejection antigen)	cytoplasm	1	0/3	0	0	1/3	0.08	0	0/3	0	0		0	0/8	0	0	0/6	0	0	0/6	0	0	0	0.08	0
reference	P16232	Corticosteroid 11-beta-dehydrogenase isozyme 1 (11-beta-hydroxysteroid dehydrogenase 1) (11-beta-HSD1)		0	0/3	0	0	0/3	0	0	0/3	0	0	cytoplasm, nuclei	6	0/8	0	0	2/6	0.492	0.382	2/6	0.11	0	0	-0.492	-0.11
both	O09018	COUP transcription factor 2 (COUP-TF2) (Apolipoprotein A-I regulatory protein 1) (ARP-1) (COUP transcription factor II) (COUP-TF II) (COUPb) (Nuclear receptor subfamily 2 group F member 2) (Ovalbumin upstream promoter beta nuclear receptor)	nuclei	1	0/3	0	0	0/3	0	0	2/3	0.096	0	nuclei	1	0/8	0	0	0/6	0	0	2/6	0.096	0	0	0	0
reference	P48199	C-reactive protein		0	0/3	0	0	0/3	0	0	0/3	0	0	cytoplasm	1	0/8	0	0	1/6	0.389	0	0/6	0	0	0	-0.389	0
both	P07335	Creatine kinase B-type (Creatine kinase B chain) (B-CK)	secreted, cytoplasm	9	2/3	0.194	0	3/3	0.719	0.248	0/3	0	0	secreted, cytoplasm	9	7/8	0.208	0.206	6/6	0.367	0.096	0/6	0	0	-0.014	0.352	0
reference	P63155	Crooked neck-like protein 1 (Crooked neck homolog) (Crooked neck protein)		0	0/3	0	0	0/3	0	0	0/3	0	0	nuclei	1	0/8	0	0	0/6	0	0	1/6	0.034	0	0	0	-0.034
reference	Q6AYD2	CST complex subunit STN1 (Oligonucleotide/oligosaccharide-binding fold-containing protein 1) (Suppressor of cdc thirteen homolog)		0	0/3	0	0	0/3	0	0	0/3	0	0	nuclei	1	0/8	0	0	0/6	0	0	1/6	0.072	0	0	0	-0.072
reference	Q5M9I1	C-type lectin domain family 2 member D-related protein		0	0/3	0	0	0/3	0	0	0/3	0	0	nuclei	1	0/8	0	0	0/6	0	0	1/6	0.129	0	0	0	-0.129
both	P10716	C-type lectin domain family 4 member F (C-type lectin superfamily member 13) (C-type lectin 13) (Kupffer cell receptor)	secreted, cytoplasm	5	2/3	0.159	0.1	1/3	0.059	0	0/3	0	0	secreted, nuclei	7	5/8	0.137	0.066	0/6	0	0	1/6	0.059	0	0.022	0.059	-0.059
reference	Q4TU93	C-type mannose receptor 2 (Endocytic receptor 180) (Macrophage mannose receptor 2)		0	0/3	0	0	0/3	0	0	0/3	0	0	cytoplasm	1	0/8	0	0	1/6	0.027	0	0/6	0	0	0	-0.027	0
both	P97536	Cullin-associated NEDD8-dissociated protein 1 (Cullin-associated and neddylation-dissociated protein 1) (p120 CAND1) (TBP-interacting protein of 120 kDa A) (TBP-interacting protein 120A)	secreted, cytoplasm	5	2/3	0.028	0	3/3	0.089	0.043	0/3	0	0	secreted, cytoplasm, nuclei	4	1/8	0.028	0	5/6	0.058	0.019	2/6	0.028	0	0	0.031	-0.028
reference	Q6AXU5	C-X-C motif chemokine 16 (Small-inducible cytokine B16) (Transmembrane chemokine CXCL16)		0	0/3	0	0	0/3	0	0	0/3	0	0	nuclei	1	0/8	0	0	0/6	0	0	1/6	0.179	0	0	0	-0.179
reference	P30348	C-X-C motif chemokine 2 (Macrophage inflammatory protein 2) (MIP2) (Cytokine-induced neutrophil chemoattractant 3) (CINC-3)		0	0/3	0	0	0/3	0	0	0/3	0	0	secreted	2	3/8	0.468	0	0/6	0	0	0/6	0	0	-0.468	0	0
reference	Q10746	C-X-C motif chemokine 3 (Macrophage inflammatory protein 2-alpha/beta) (MIP2-alpha/beta) (Cytokine-induced neutrophil chemoattractant 2) (CINC-2)		0	0/3	0	0	0/3	0	0	0/3	0	0	secreted	1	2/8	0.468	0	0/6	0	0	0/6	0	0	-0.468	0	0
both	Q9ES19	Cyclic AMP-dependent transcription factor ATF-4 (cAMP-dependent transcription factor ATF-4) (Activating transcription factor 4) (rATF-4)	secreted, cytoplasm	1	2/3	0.129	0	2/3	0.129	0	0/3	0	0	secreted, cytoplasm	1	4/8	0.129	0	3/6	0.129	0	0/6	0	0	0	0	0
reference	Q5UEM7	Cyclic AMP-responsive element-binding protein 3-like protein 4 (cAMP-responsive element-binding protein 3-like protein 4) (Androgen-induced basic leucine zipper protein) (AIbZIP)		0	0/3	0	0	0/3	0	0	0/3	0	0	secreted	1	1/8	0.105	0	0/6	0	0	0/6	0	0	-0.105	0	0
reference	Q3MJK5	Cyclin-dependent kinase 12 (Cdc2-related kinase, arginine/serine-rich) (CrkRS) (Cell division cycle 2-related protein kinase 7) (CDC2-related protein kinase 7) (Cell division protein kinase 12) (Protein kinase for splicing component)		0	0/3	0	0	0/3	0	0	0/3	0	0	nuclei	1	0/8	0	0	0/6	0	0	1/6	0.027	0	0	0	-0.027
both	Q63686	Cyclin-dependent kinase 16 (Cell division protein kinase 16) (PCTAIRE-motif protein kinase 1) (Serine/threonine-protein kinase PCTAIRE-1)	nuclei	1	0/3	0	0	0/3	0	0	1/3	0.064	0	nuclei	1	0/8	0	0	0/6	0	0	1/6	0.064	0	0	0	0
reference	Q9R1A0	Cyclin-H		0	0/3	0	0	0/3	0	0	0/3	0	0	nuclei	1	0/8	0	0	0/6	0	0	1/6	0.105	0	0	0	-0.105
analysis	P32232	Cystathionine beta-synthase (Beta-thionase) (Hemoprotein H-450) (Serine sulfhydrase)	nuclei	1	0/3	0	0	0/3	0	0	1/3	0.058	0		0	0/8	0	0	0/6	0	0	0/6	0	0	0	0	0.058
both	P18757	Cystathionine gamma-lyase (Gamma-cystathionase) (Probasin-related antigen) (PRB-RA)	secreted, nuclei	9	2/3	0.591	0.505	0/3	0	0	1/3	0.086	0	secreted, cytoplasm, nuclei	11	8/8	0.525	0.312	4/6	0.348	0.2	3/6	0.148	0.044	0.066	-0.348	-0.062
both	P01041	Cystatin-B (Cystatin-beta) (Stefin-B) (Liver thiol proteinase inhibitor)	secreted, cytoplasm	5	3/3	0.705	0.353	1/3	1154	0	0/3	0	0	secreted, cytoplasm	4	4/8	0.386	0.163	4/6	0.911	0.243	0/6	0	0	0.319	0.243	0
both	P14841	Cystatin-C (Cystatin-3)	secreted	4	2/3	0.915	0.395	0/3	0	0	0/3	0	0	secreted	3	6/8	0.388	0.241	0/6	0	0	0/6	0	0	0.527	0	0
both	P47875	Cysteine and glycine-rich protein 1 (Cysteine-rich protein 1) (CRP1)	cytoplasm, nuclei	6	0/3	0	0	3/3	0.412	0.304	2/3	0.129	0	secreted, cytoplasm, nuclei	9	1/8	0.438	0	5/6	0.577	0.305	5/6	0.468	0.287	-0.438	-0.165	-0.339
both	Q62908	Cysteine and glycine-rich protein 2 (Cysteine-rich protein 2) (CRP2) (Smooth muscle cell LIM protein) (SmLIM)	cytoplasm	1	0/3	0	0	1/3	0.136	0	0/3	0	0	nuclei	2	0/8	0	0	0/6	0	0	3/6	0.188	0.073	0	0.136	-0.188
reference	P21816	Cysteine dioxygenase type 1 (Cysteine dioxygenase type I) (CDO-I)		0	0/3	0	0	0/3	0	0	0/3	0	0	secreted	2	1/8	0.425	0	0/6	0	0	0/6	0	0	-0.425	0	0
reference	Q64611	Cysteine sulfinic acid decarboxylase (Cysteine-sulfinate decarboxylase) (Sulfinoalanine decarboxylase)		0	0/3	0	0	0/3	0	0	0/3	0	0	secreted, cytoplasm	4	3/8	0.125	0	3/6	0.082	0.03	0/6	0	0	-0.125	-0.082	0
reference	P63255	Cysteine-rich protein 1 (CRP-1) (Cysteine-rich intestinal protein) (CRIP)		0	0/3	0	0	0/3	0	0	0/3	0	0	cytoplasm	1	0/8	0	0	1/6	0.585	0	0/6	0	0	0	-0.585	0
both	P36201	Cysteine-rich protein 2 (CRP-2) (Protein ESP1)	cytoplasm	3	0/3	0	0	2/3	0.263	0.097	0/3	0	0	cytoplasm, nuclei	4	0/8	0	0	5/6	0.243	0.095	2/6	0.166	0	0	0.02	-0.166
analysis	Q924T8	Cysteinyl leukotriene receptor 1 (CysLTR1)	cytoplasm	1	0/3	0	0	1/3	0.11	0	0/3	0	0		0	0/8	0	0	0/6	0	0	0/6	0	0	0	0.11	0
reference	P34158	Cystic fibrosis transmembrane conductance regulator (CFTR) (ATP-binding cassette sub-family C member 7) (Channel conductance-controlling ATPase) (cAMP-dependent chloride channel)		0	0/3	0	0	0/3	0	0	0/3	0	0	secreted	1	1/8	0.023	0	0/6	0	0	0/6	0	0	-0.023	0	0
both	P00173	Cytochrome b5	secreted, cytoplasm, nuclei	5	2/3	0.292	0	3/3	1347	0.95	1/3	0.668	0	secreted, cytoplasm, nuclei	8	5/8	0.539	0.34	6/6	2058	1446	3/6	0.705	0.353	-0.247	-0.711	-0.037
reference	Q68EJ0	Cytochrome b5 reductase 4 (Flavohemoprotein b5/b5R) (b5+b5R) (N-terminal cytochrome b5 and cytochrome b5 oxidoreductase domain-containing protein) (cb5/cb5R)		0	0/3	0	0	0/3	0	0	0/3	0	0	nuclei	1	0/8	0	0	0/6	0	0	1/6	0.056	0	0	0	-0.056
reference	P04166	Cytochrome b5 type B (Cytochrome b5 outer mitochondrial membrane isoform)		0	0/3	0	0	0/3	0	0	0/3	0	0	cytoplasm	3	0/8	0	0	2/6	0.627	0.368	0/6	0	0	0	-0.627	0
both	Q68FY0	Cytochrome b-c1 complex subunit 1, mitochondrial (Ubiquinol-cytochrome-c reductase complex core protein 1) (Core protein I) (Complex III subunit 1)	cytoplasm, nuclei	3	0/3	0	0	1/3	0.186	0	1/3	0.089	0	cytoplasm, nuclei	7	0/8	0	0	5/6	0.295	0.099	1/6	0.407	0	0	-0.109	-0.318
both	P32551	Cytochrome b-c1 complex subunit 2, mitochondrial (Ubiquinol-cytochrome-c reductase complex core protein 2) (Core protein II) (Complex III subunit 2)	cytoplasm, nuclei	5	0/3	0	0	3/3	0.271	0.109	1/3	0.194	0	cytoplasm, nuclei	7	0/8	0	0	5/6	0.315	0.164	2/6	0.194	0	0	-0.044	0
reference	Q5M9I5	Cytochrome b-c1 complex subunit 6, mitochondrial (Complex III subunit 6) (Complex III subunit VIII) (Cytochrome c1 non-heme 11 kDa protein) (Mitochondrial hinge protein) (Ubiquinol-cytochrome c reductase complex 11 kDa protein)		0	0/3	0	0	0/3	0	0	0/3	0	0	cytoplasm	1	0/8	0	0	2/6	0.389	0	0/6	0	0	0	-0.389	0
both	Q7TQ16	Cytochrome b-c1 complex subunit 8 (Complex III subunit 8) (Complex III subunit VIII) (Low molecular mass ubiquinone-binding protein) (Ubiquinol-cytochrome c reductase complex 9.5 kDa protein) (Ubiquinol-cytochrome c reductase complex ubiquinone-binding pr	cytoplasm	1	0/3	0	0	1/3	0.468	0	0/3	0	0	cytoplasm	2	0/8	0	0	1/6	1154	0	0/6	0	0	0	-0.686	0
both	P20788	Cytochrome b-c1 complex subunit Rieske, mitochondrial (Ubiquinol-cytochrome c reductase iron-sulfur subunit) (Rieske iron-sulfur protein) (RISP) (Cytochrome b-c1 complex subunit 5) (Complex III subunit 5) (Liver regeneration-related protein LRRGT00195)	nuclei	2	0/3	0	0	0/3	0	0	1/3	0.274	0	cytoplasm	2	0/8	0	0	1/6	0.274	0	0/6	0	0	0	-0.274	0.274
both	P00406	Cytochrome c oxidase subunit 2 (Cytochrome c oxidase polypeptide II)	cytoplasm	6	0/3	0	0	3/3	0.83	0.229	0/3	0	0	cytoplasm, nuclei	7	0/8	0	0	6/6	0.953	0.478	2/6	1225	0.557	0	-0.123	-1225
both	P10888	Cytochrome c oxidase subunit 4 isoform 1, mitochondrial (Cytochrome c oxidase subunit IV isoform 1) (COX IV-1) (Cytochrome c oxidase polypeptide IV)	cytoplasm	4	0/3	0	0	3/3	0.188	0.073	0/3	0	0	cytoplasm	4	0/8	0	0	5/6	0.234	0.132	0/6	0	0	0	-0.046	0
both	P11240	Cytochrome c oxidase subunit 5A, mitochondrial (Cytochrome c oxidase polypeptide Va)	cytoplasm, nuclei	7	0/3	0	0	3/3	0.951	0.508	1/3	0.874	0	cytoplasm, nuclei	9	0/8	0	0	5/6	1658	0.475	2/6	0.553	0.32	0	-0.707	0.321
both	P12075	Cytochrome c oxidase subunit 5B, mitochondrial (Cytochrome c oxidase polypeptide Vb) (Cytochrome c oxidase subunit VIA*)	cytoplasm	1	0/3	0	0	1/3	0.233	0	0/3	0	0	cytoplasm	2	0/8	0	0	3/6	0.233	0	0/6	0	0	0	0	0
reference	P10818	Cytochrome c oxidase subunit 6A1, mitochondrial (Cytochrome c oxidase polypeptide VIa-liver)		0	0/3	0	0	0/3	0	0	0/3	0	0	cytoplasm	2	0/8	0	0	3/6	0.468	0	0/6	0	0	0	-0.468	0
reference	P11950	Cytochrome c oxidase subunit 6C-1 (Cytochrome c oxidase polypeptide VIc-1)		0	0/3	0	0	0/3	0	0	0/3	0	0	cytoplasm	1	0/8	0	0	1/6	0.389	0	0/6	0	0	0	-0.389	0
both	P11951	Cytochrome c oxidase subunit 6C-2 (Cytochrome c oxidase polypeptide VIc-2)	cytoplasm	2	0/3	0	0	1/3	0.778	0	0/3	0	0	cytoplasm	2	0/8	0	0	1/6	0.778	0	0/6	0	0	0	0	0
both	P62898	Cytochrome c, somatic	secreted, cytoplasm, nuclei	9	1/3	0.292	0	3/3	1826	1085	2/3	1874	0.72	secreted, cytoplasm, nuclei	9	5/8	0.615	0.318	5/6	1979	1588	5/6	1879	1465	-0.323	-0.153	-0.005
both	Q6P7D4	Cytochrome P450 20A1	secreted, nuclei	1	1/3	0.068	0	0/3	0	0	2/3	0.068	0	secreted, nuclei	1	1/8	0.068	0	0/6	0	0	2/6	0.068	0	0	0	0
analysis	P00176	Cytochrome P450 2B1 (CYPIIB1) (Cytochrome P450-B) (Cytochrome P450b) (Cytochrome P450-LM2) (Cytochrome P450-PB1) (Cytochrome P450-PB2)	cytoplasm	4	0/3	0	0	3/3	0.141	0.106	0/3	0	0		0	0/8	0	0	0/6	0	0	0/6	0	0	0	0.141	0
reference	P08683	Cytochrome P450 2C11 (CYPIIC11) (Cytochrome P-450(M-1)) (Cytochrome P450-UT-2) (Cytochrome P450-UT-A) (Cytochrome P450H)		0	0/3	0	0	0/3	0	0	0/3	0	0	cytoplasm, nuclei	7	0/8	0	0	3/6	0.226	0.193	1/6	0.122	0	0	-0.226	-0.122
analysis	P05178	Cytochrome P450 2C6 (CYPIIC6) (Cytochrome P450 PB1) (PTF2)	cytoplasm	1	0/3	0	0	3/3	0.064	0	0/3	0	0		0	0/8	0	0	0/6	0	0	0/6	0	0	0	0.064	0
both	P10633	Cytochrome P450 2D1 (CYPIID1) (Cytochrome P450-DB1) (Cytochrome P450-CMF1A) (Cytochrome P450-UT-7) (Debrisoquine 4-hydroxylase)	cytoplasm	1	0/3	0	0	1/3	0.068	0	0/3	0	0	cytoplasm	4	0/8	0	0	2/6	0.143	0.075	0/6	0	0	0	-0.075	0
reference	P10634	Cytochrome P450 2D26 (CYPIID26) (Cytochrome P450-DB2) (Cytochrome P450-CMF2) (Debrisoquine 4-hydroxylase)		0	0/3	0	0	0/3	0	0	0/3	0	0	cytoplasm	3	0/8	0	0	1/6	0.259	0	0/6	0	0	0	-0.259	0
both	P51538	Cytochrome P450 3A9 (3AH15) (CYPIIIA9) (Cytochrome P450 olfactive 3) (Cytochrome P450-OLF3)	cytoplasm, nuclei	1	0/3	0	0	1/3	0.072	0	2/3	0.072	0	secreted, cytoplasm, nuclei	1	1/8	0.072	0	1/6	0.072	0	3/6	0.072	0	-0.072	0	0
reference	P08516	Cytochrome P450 4A10 (CYPIVA10) (Cytochrome P450-LA-omega 1) (Cytochrome P452) (Lauric acid omega-hydroxylase)		0	0/3	0	0	0/3	0	0	0/3	0	0	secreted	1	2/8	0.064	0	0/6	0	0	0/6	0	0	-0.064	0	0
reference	P20817	Cytochrome P450 4A14 (CYPIVA14) (Cytochrome P450-LA-omega 3) (Lauric acid omega-hydroxylase)		0	0/3	0	0	0/3	0	0	0/3	0	0	secreted, nuclei	2	1/8	0.066	0	0/6	0	0	1/6	0.066	0	-0.066	0	-0.066
both	P15129	Cytochrome P450 4B1 (CYPIVB1) (Cytochrome P450 L-2) (Cytochrome P450 isozyme 5)	cytoplasm	3	0/3	0	0	2/3	0.091	0.031	0/3	0	0	cytoplasm	1	0/8	0	0	1/6	0.059	0	0/6	0	0	0	0.032	0
reference	P51869	Cytochrome P450 4F4 (CYPIVF4)		0	0/3	0	0	0/3	0	0	0/3	0	0	cytoplasm	1	0/8	0	0	1/6	0.062	0	0/6	0	0	0	-0.062	0
both	P51870	Cytochrome P450 4F5 (CYPIVF5)	cytoplasm	1	0/3	0	0	3/3	0.064	0	0/3	0	0	cytoplasm	1	0/8	0	0	1/6	0.064	0	0/6	0	0	0	0	0
analysis	A2RRT9	Cytochrome P450 4V3	secreted	1	1/3	0.062	0	0/3	0	0	0/3	0	0		0	0/8	0	0	0/6	0	0	0/6	0	0	0.062	0	0
analysis	Q921A4	Cytoglobin (Histoglobin) (HGb) (Stellate cell activation-associated protein)	cytoplasm	1	0/3	0	0	1/3	0.155	0	0/3	0	0		0	0/8	0	0	0/6	0	0	0/6	0	0	0	0.155	0
both	Q63270	Cytoplasmic aconitate hydratase (Aconitase) (Citrate hydro-lyase) (Iron-responsive element-binding protein 1) (IRE-BP 1) (Iron regulatory protein 1) (IRP1)	secreted, cytoplasm	8	2/3	0.056	0.019	3/3	0.142	0.039	0/3	0	0	secreted, cytoplasm	11	5/8	0.091	0.04	5/6	0.19	0.057	0/6	0	0	-0.035	-0.048	0
reference	P38650	Cytoplasmic dynein 1 heavy chain 1 (Cytoplasmic dynein heavy chain 1) (Dynein heavy chain, cytosolic) (MAP 1C)		0	0/3	0	0	0/3	0	0	0/3	0	0	nuclei	2	0/8	0	0	0/6	0	0	2/6	0.006	0	0	0	-0.006
both	Q62871	Cytoplasmic dynein 1 intermediate chain 2 (Cytoplasmic dynein intermediate chain 2) (Dynein intermediate chain 2, cytosolic) (DH IC-2)	cytoplasm	1	0/3	0	0	1/3	0.062	0	0/3	0	0	cytoplasm	2	0/8	0	0	2/6	0.062	0	0/6	0	0	0	0	0
reference	Q62698	Cytoplasmic dynein 1 light intermediate chain 2 (Dynein light intermediate chain 2, cytosolic) (LIC-2) (LIC53/55)		0	0/3	0	0	0/3	0	0	0/3	0	0	nuclei	1	0/8	0	0	0/6	0	0	1/6	0.062	0	0	0	-0.062
both	Q68FS4	Cytosol aminopeptidase (Leucine aminopeptidase 3) (LAP-3) (Leucyl aminopeptidase) (Proline aminopeptidase) (Prolyl aminopeptidase)	secreted, cytoplasm	11	3/3	0.111	0.066	3/3	0.398	0.11	0/3	0	0	secreted, cytoplasm	15	8/8	0.425	0.134	6/6	0.436	0.198	0/6	0	0	-0.314	-0.038	0
both	Q68FS1	Cytosolic Fe-S cluster assembly factor NUBP2 (Nucleotide-binding protein 2) (NBP 2)	cytoplasm	1	0/3	0	0	3/3	0.194	0	0/3	0	0	cytoplasm	1	0/8	0	0	2/6	0.194	0	0/6	0	0	0	0	0
both	Q6Q0N1	Cytosolic non-specific dipeptidase (CNDP dipeptidase 2)	secreted, cytoplasm	9	1/3	0.077	0	3/3	0.383	0.094	0/3	0	0	secreted, cytoplasm	13	1/8	0.45	0	5/6	0.695	0.206	0/6	0	0	-0.373	-0.312	0
both	P29147	D-beta-hydroxybutyrate dehydrogenase, mitochondrial (BDH) (3-hydroxybutyrate dehydrogenase)	cytoplasm, nuclei	7	0/3	0	0	3/3	0.237	0.046	1/3	0.61	0	cytoplasm, nuclei	12	0/8	0	0	5/6	0.483	0.236	5/6	0.321	0.166	0	-0.246	0.289
both	P80254	D-dopachrome decarboxylase (D-dopachrome tautomerase)	secreted, cytoplasm, nuclei	8	3/3	1693	0.987	3/3	1829	0.841	1/3	1512	0	secreted, cytoplasm	11	8/8	3637	1707	6/6	1956	0.858	0/6	0	0	-1944	-0.127	1512
analysis	O88764	Death-associated protein kinase 3 (DAP kinase 3) (DAP-like kinase) (Dlk) (ZIP-kinase)	nuclei	1	0/3	0	0	0/3	0	0	1/3	0.064	0		0	0/8	0	0	0/6	0	0	0/6	0	0	0	0	0.064
analysis	P82106	Defensin 5 (Enteric defensin) (RD-5)	cytoplasm	1	0/3	0	0	1/3	0.389	0	0/3	0	0		0	0/8	0	0	0/6	0	0	0/6	0	0	0	0.389	0
both	Q8VID1	Dehydrogenase/reductase SDR family member 4 (NADPH-dependent carbonyl reductase/NADP-retinol dehydrogenase) (PHCR) (Peroxisomal short-chain alcohol dehydrogenase) (PSCD) (NADPH-dependent retinol dehydrogenase/reductase) (NDRD)	nuclei	5	0/3	0	0	0/3	0	0	1/3	0.896	0	nuclei	5	0/8	0	0	0/6	0	0	2/6	0.594	0.302	0	0	0.302
analysis	Q8VD48	Dehydrogenase/reductase SDR family member 9 (3-alpha hydroxysteroid dehydrogenase) (3-alpha-HSD) (Short-chain dehydrogenase/reductase retSDR8)	cytoplasm	1	0/3	0	0	1/3	0.105	0	0/3	0	0		0	0/8	0	0	0/6	0	0	0/6	0	0	0	0.105	0
both	Q62651	Delta(3,5)-Delta(2,4)-dienoyl-CoA isomerase, mitochondrial	nuclei	3	0/3	0	0	0/3	0	0	1/3	0.28	0	cytoplasm, nuclei	3	0/8	0	0	3/6	0.086	0	2/6	0.183	0.097	0	-0.086	0.097
both	P0C2X9	Delta-1-pyrroline-5-carboxylate dehydrogenase, mitochondrial (P5C dehydrogenase) (Aldehyde dehydrogenase family 4 member A1)	cytoplasm, nuclei	6	0/3	0	0	2/3	0.119	0	1/3	0.324	0	cytoplasm, nuclei	10	0/8	0	0	5/6	0.146	0.066	3/6	0.237	0.14	0	-0.027	0.087
both	P06214	Delta-aminolevulinic acid dehydratase (ALADH) (Porphobilinogen synthase)	secreted, cytoplasm	5	3/3	0.207	0.129	2/3	0.317	0.072	0/3	0	0	secreted, cytoplasm	12	8/8	0.565	0.352	5/6	0.345	0.211	0/6	0	0	-0.358	-0.028	0
both	Q9QZK8	Deoxyribonuclease-2-alpha (Acid DNase) (Deoxyribonuclease II alpha) (DNase II alpha) (Lysosomal DNase II)	cytoplasm	1	0/3	0	0	1/3	0.11	0	0/3	0	0	cytoplasm	1	0/8	0	0	1/6	0.11	0	0/6	0	0	0	0	0
both	Q7M0E3	Destrin (Actin-depolymerizing factor) (ADF)	secreted, cytoplasm, nuclei	7	3/3	0.68	0.709	3/3	1001	0.53	2/3	0.179	0	secreted, cytoplasm, nuclei	15	8/8	0.792	0.707	6/6	2738	1193	5/6	0.271	0.184	-0.112	-1737	-0.092
analysis	Q920D2	Dihydrofolate reductase	cytoplasm	1	0/3	0	0	1/3	0.145	0	0/3	0	0		0	0/8	0	0	0/6	0	0	0/6	0	0	0	0.145	0
both	Q6P6R2	Dihydrolipoyl dehydrogenase, mitochondrial (Dihydrolipoamide dehydrogenase)	secreted, cytoplasm, nuclei	8	1/3	0.064	0	3/3	0.284	0.065	2/3	0.135	0.071	secreted, cytoplasm, nuclei	10	4/8	0.173	0.109	6/6	0.297	0.198	4/6	0.169	0.036	-0.109	-0.013	-0.034
both	P08461	Dihydrolipoyllysine-residue acetyltransferase component of pyruvate dehydrogenase complex, mitochondrial (Dihydrolipoamide acetyltransferase component of pyruvate dehydrogenase complex) (Pyruvate dehydrogenase complex component E2) (PDC-E2) (70 kDa mitoch	cytoplasm	2	0/3	0	0	3/3	0.104	0.03	0/3	0	0	cytoplasm	2	0/8	0	0	6/6	0.072	0.024	0/6	0	0	0	0.032	0
both	Q01205	Dihydrolipoyllysine-residue succinyltransferase component of 2-oxoglutarate dehydrogenase complex, mitochondrial (Dihydrolipoamide succinyltransferase component of 2-oxoglutarate dehydrogenase complex) (2-oxoglutarate dehydrogenase complex component E2) (	nuclei	1	0/3	0	0	0/3	0	0	1/3	0.086	0	cytoplasm, nuclei	2	0/8	0	0	1/6	0.086	0	1/6	0.086	0	0	-0.086	0
reference	P11348	Dihydropteridine reductase (HDHPR) (Quinoid dihydropteridine reductase)		0	0/3	0	0	0/3	0	0	0/3	0	0	secreted, cytoplasm	6	3/8	0.511	0.167	2/6	0.406	0.095	0/6	0	0	-0.511	-0.406	0
both	Q63150	Dihydropyrimidinase (DHPase) (Dihydropyrimidine amidohydrolase) (Hydantoinase)	secreted	2	1/3	0.133	0	0/3	0	0	0/3	0	0	secreted, cytoplasm	10	8/8	0.24	0.119	1/6	0.133	0	0/6	0	0	-0.107	-0.133	0
analysis	Q62950	Dihydropyrimidinase-related protein 1 (DRP-1) (Collapsin response mediator protein 1) (CRMP-1)	cytoplasm	3	0/3	0	0	3/3	0.08	0.03	0/3	0	0		0	0/8	0	0	0/6	0	0	0/6	0	0	0	0.08	0
both	P47942	Dihydropyrimidinase-related protein 2 (DRP-2) (Turned on after division 64 kDa protein) (TOAD-64) (Collapsin response mediator protein 2) (CRMP-2)	secreted, cytoplasm, nuclei	16	2/3	0.059	0	3/3	0.684	0.141	1/3	0.059	0	secreted, cytoplasm, nuclei	17	6/8	0.201	0.184	6/6	0.39	0.215	1/6	0.059	0	-0.142	0.294	0
both	Q62952	Dihydropyrimidinase-related protein 3 (DRP-3) (Collapsin response mediator protein 4) (CRMP-4) (TOAD-64/Ulip/CRMP) (TUC-4b)	cytoplasm	6	0/3	0	0	1/3	0.453	0	0/3	0	0	secreted, cytoplasm	11	1/8	0.283	0	3/6	0.474	0.242	0/6	0	0	-0.283	-0.021	0
reference	O89000	Dihydropyrimidine dehydrogenase [NADP+] (DHPDHase) (Dihydrouracil dehydrogenase) (Dihydrothymine dehydrogenase)		0	0/3	0	0	0/3	0	0	0/3	0	0	secreted, cytoplasm	7	3/8	0.158	0.092	1/6	0.037	0	0/6	0	0	-0.158	-0.037	0
reference	P36365	Dimethylaniline monooxygenase [N-oxide-forming] 1 (Dimethylaniline oxidase 1) (Hepatic flavin-containing monooxygenase 1) (FMO 1)		0	0/3	0	0	0/3	0	0	0/3	0	0	cytoplasm	1	0/8	0	0	1/6	0.062	0	0/6	0	0	0	-0.062	0
both	Q63342	Dimethylglycine dehydrogenase, mitochondrial (ME2GLYDH)	secreted, cytoplasm	4	1/3	0.084	0	1/3	0.129	0	0/3	0	0	secreted, cytoplasm	9	2/8	0.041	0	4/6	0.141	0.038	0/6	0	0	0.043	-0.012	0
both	P80067	Dipeptidyl peptidase 1 (Dipeptidyl peptidase I) (DPP-I) (Cathepsin C) (Cathepsin J) (Dipeptidyl transferase)	secreted, cytoplasm	3	1/3	0.086	0	3/3	0.179	0	0/3	0	0	secreted, cytoplasm	6	3/8	0.086	0	6/6	0.181	0.079	0/6	0	0	0	-0.002	0
both	Q9EPB1	Dipeptidyl peptidase 2 (Dipeptidyl peptidase II) (DPP II) (Dipeptidyl aminopeptidase II) (Quiescent cell proline dipeptidase) (Dipeptidyl peptidase 7)	cytoplasm	2	0/3	0	0	3/3	0.154	0.046	0/3	0	0	secreted, cytoplasm	7	1/8	0.089	0	6/6	0.28	0.135	0/6	0	0	-0.089	-0.126	0
both	O55096	Dipeptidyl peptidase 3 (Dipeptidyl aminopeptidase III) (Dipeptidyl arylamidase III) (Dipeptidyl peptidase III) (DPP III)	cytoplasm	1	0/3	0	0	1/3	0.043	0	0/3	0	0	cytoplasm	2	0/8	0	0	2/6	0.043	0	0/6	0	0	0	0	0
both	P14740	Dipeptidyl peptidase 4 (Dipeptidyl peptidase IV) (DPP IV) (T-cell activation antigen CD26) (GP110 glycoprotein) (Bile canaliculus domain-specific membrane glycoprotein)	secreted, cytoplasm, nuclei	20	3/3	0.213	0.05	3/3	0.892	0.139	1/3	0.093	0	secreted, cytoplasm, nuclei	28	3/8	0.129	0.087	6/6	0.894	0.421	4/6	0.057	0.02	0.084	-0.002	0.036
both	O88797	Disabled homolog 2 (C9) (DOC-2) (Mitogen-responsive phosphoprotein)	cytoplasm	2	0/3	0	0	2/3	0.058	0	0/3	0	0	cytoplasm	4	0/8	0	0	4/6	0.138	0.084	0/6	0	0	0	-0.08	0
analysis	Q9QYV0	Disintegrin and metalloproteinase domain-containing protein 15 (ADAM 15) (CRII-7) (Metalloprotease RGD disintegrin protein) (Metalloproteinase-like, disintegrin-like, and cysteine-rich protein 15) (MDC-15) (Metargidin)	nuclei	1	0/3	0	0	0/3	0	0	1/3	0.059	0		0	0/8	0	0	0/6	0	0	0/6	0	0	0	0	0.059
reference	P97776	Disintegrin and metalloproteinase domain-containing protein 18 (ADAM 18) (Transmembrane metalloproteinase-like, disintegrin-like, and cysteine-rich protein III) (tMDC III)		0	0/3	0	0	0/3	0	0	0/3	0	0	nuclei	1	0/8	0	0	0/6	0	0	1/6	0.101	0	0	0	-0.101
reference	Q5BK84	Disintegrin and metalloproteinase domain-containing protein 5 (Transmembrane metalloproteinase-like, disintegrin-like, and cysteine-rich protein II) (tMDC II)		0	0/3	0	0	0/3	0	0	0/3	0	0	nuclei	1	0/8	0	0	0/6	0	0	1/6	0.049	0	0	0	-0.049
both	Q9JIL8	DNA repair protein RAD50	nuclei	1	0/3	0	0	0/3	0	0	1/3	0.018	0	nuclei	1	0/8	0	0	0/6	0	0	3/6	0.018	0	0	0	0
both	Q9WUL0	DNA topoisomerase 1 (DNA topoisomerase I)	nuclei	7	0/3	0	0	0/3	0	0	2/3	0.185	0.04	nuclei	9	0/8	0	0	0/6	0	0	6/6	0.135	0.077	0	0	0.05
both	P41516	DNA topoisomerase 2-alpha (DNA topoisomerase II, alpha isozyme)	nuclei	2	0/3	0	0	0/3	0	0	2/3	0.03	0.01	nuclei	1	0/8	0	0	0/6	0	0	1/6	0.02	0	0	0	0.01
analysis	Q6IM78	DNA topoisomerase I, mitochondrial (TOP1mt)	nuclei	1	0/3	0	0	0/3	0	0	1/3	0.044	0		0	0/8	0	0	0/6	0	0	0/6	0	0	0	0	0.044
both	P43138	DNA-(apurinic or apyrimidinic site) lyase (APEX nuclease) (APEN) (Apurinic-apyrimidinic endonuclease 1) (AP endonuclease 1) (REF-1) (Redox factor-1)	cytoplasm, nuclei	4	0/3	0	0	2/3	0.096	0	2/3	0.271	0.174	nuclei	5	0/8	0	0	0/6	0	0	5/6	0.206	0.099	0	0.096	0.065
reference	Q62764	DNA-binding protein A (Cold shock domain-containing protein A) (Muscle Y-box protein YB2) (RYB-A) (Y-box-binding protein A)		0	0/3	0	0	0/3	0	0	0/3	0	0	nuclei	1	0/8	0	0	0/6	0	0	1/6	0.101	0	0	0	-0.101
reference	O54888	DNA-directed RNA polymerase I subunit RPA2 (RNA polymerase I subunit 2) (A127) (RPA135)		0	0/3	0	0	0/3	0	0	0/3	0	0	nuclei	1	0/8	0	0	0/6	0	0	1/6	0.031	0	0	0	-0.031
both	B0BNE2	DNA-directed RNA polymerases I, II, and III subunit RPABC1 (RNA polymerases I, II, and III subunit ABC1) (DNA-directed RNA polymerase II subunit E) (RPB5 homolog)	nuclei	1	0/3	0	0	0/3	0	0	1/3	0.145	0	nuclei	2	0/8	0	0	0/6	0	0	2/6	0.228	0.083	0	0	-0.083
both	P63036	DnaJ homolog subfamily A member 1 (DnaJ-like protein 1) (Heat shock protein J2) (HSJ-2)	nuclei	1	0/3	0	0	0/3	0	0	1/3	0.083	0	cytoplasm	1	0/8	0	0	1/6	0.083	0	0/6	0	0	0	-0.083	0.083
both	Q6TUG0	DnaJ homolog subfamily B member 11 (ER-associated DNAJ) (ER-associated Hsp40 co-chaperone) (ER-associated dnaJ protein 3) (ERdj3) (Liver regeneration-related protein LRRGT00084)	cytoplasm	1	0/3	0	0	2/3	0.086	0	0/3	0	0	cytoplasm, nuclei	3	0/8	0	0	2/6	0.183	0.097	1/6	0.179	0	0	-0.097	-0.179
both	Q9R0T3	DnaJ homolog subfamily C member 3 (Interferon-induced, double-stranded RNA-activated protein kinase inhibitor) (Protein kinase inhibitor of 58 kDa) (Protein kinase inhibitor p58)	nuclei	1	0/3	0	0	0/3	0	0	1/3	0.061	0	nuclei	1	0/8	0	0	0/6	0	0	1/6	0.061	0	0	0	0
reference	P60905	DnaJ homolog subfamily C member 5 (Cysteine string protein) (CSP)		0	0/3	0	0	0/3	0	0	0/3	0	0	cytoplasm	1	0/8	0	0	2/6	0.233	0	0/6	0	0	0	-0.233	0
reference	Q3T1L5	Dolichyl pyrophosphate Man9GlcNAc2 alpha-1,3-glucosyltransferase (Asparagine-linked glycosylation protein 6 homolog) (Dol-P-Glc:Man(9)GlcNAc(2)-PP-Dol alpha-1,3-glucosyltransferase) (Dolichyl-P-Glc:Man9GlcNAc2-PP-dolichyl glucosyltransferase)		0	0/3	0	0	0/3	0	0	0/3	0	0	nuclei	1	0/8	0	0	0/6	0	0	1/6	0.093	0	0	0	-0.093
both	Q641Y0	Dolichyl-diphosphooligosaccharide--protein glycosyltransferase 48 kDa subunit (DDOST 48 kDa subunit)	cytoplasm, nuclei	2	0/3	0	0	1/3	0.089	0	2/3	0.089	0	cytoplasm, nuclei	8	0/8	0	0	2/6	0.089	0	5/6	0.34	0.27	0	0	-0.251
both	P07153	Dolichyl-diphosphooligosaccharide--protein glycosyltransferase subunit 1 (Dolichyl-diphosphooligosaccharide--protein glycosyltransferase 67 kDa subunit) (Ribophorin-1) (Ribophorin I) (RPN-I)	cytoplasm, nuclei	7	0/3	0	0	3/3	0.14	0.026	2/3	0.104	0.054	cytoplasm, nuclei	6	0/8	0	0	3/6	0.106	0.078	2/6	0.164	0.114	0	0.034	-0.06
both	P25235	Dolichyl-diphosphooligosaccharide--protein glycosyltransferase subunit 2 (Dolichyl-diphosphooligosaccharide--protein glycosyltransferase 63 kDa subunit) (Ribophorin II) (RPN-II) (Ribophorin-2)	cytoplasm, nuclei	7	0/3	0	0	3/3	0.11	0.032	1/3	0.205	0	cytoplasm, nuclei	7	0/8	0	0	2/6	0.064	0	2/6	0.258	0.194	0	0.046	-0.053
reference	Q9JIM0	Double-strand break repair protein MRE11A (Meiotic recombination 11 homolog 1) (MRE11 homolog 1) (Meiotic recombination 11 homolog A) (MRE11 homolog A)		0	0/3	0	0	0/3	0	0	0/3	0	0	nuclei	1	0/8	0	0	0/6	0	0	1/6	0.045	0	0	0	-0.045
both	Q8VHZ8	Down syndrome cell adhesion molecule homolog	secreted, cytoplasm	4	2/3	0.034	0	3/3	0.023	0.008	0/3	0	0	secreted, cytoplasm	2	5/8	0.02	0.007	2/6	0.025	0.009	0/6	0	0	0.014	-0.002	0
both	Q9JHL4	Drebrin-like protein (Actin-binding protein 1) (Abp1) (SH3 domain-containing protein 7)	secreted, cytoplasm	2	1/3	0.08	0	1/3	0.08	0	0/3	0	0	cytoplasm, nuclei	5	0/8	0	0	3/6	0.108	0.041	2/6	0.08	0	0.08	-0.028	-0.08
reference	Q63117	Dual specificity protein kinase CLK3 (CDC-like kinase 3)		0	0/3	0	0	0/3	0	0	0/3	0	0	nuclei	1	0/8	0	0	0/6	0	0	2/6	0.059	0	0	0	-0.059
reference	P28023	Dynactin subunit 1 (150 kDa dynein-associated polypeptide) (DAP-150) (DP-150) (p150-glued)		0	0/3	0	0	0/3	0	0	0/3	0	0	nuclei	1	0/8	0	0	0/6	0	0	3/6	0.025	0	0	0	-0.025
both	Q6AYH5	Dynactin subunit 2	cytoplasm, nuclei	2	0/3	0	0	2/3	0.137	0.048	1/3	0.089	0	cytoplasm, nuclei	3	0/8	0	0	1/6	0.089	0	4/6	0.137	0.048	0	0.048	-0.048
both	O35303	Dynamin-1-like protein (Dynamin-like protein)	cytoplasm	1	0/3	0	0	1/3	0.038	0	0/3	0	0	cytoplasm, nuclei	3	0/8	0	0	2/6	0.058	0.02	1/6	0.038	0	0	-0.02	-0.038
both	P39052	Dynamin-2	cytoplasm, nuclei	11	0/3	0	0	3/3	0.18	0.063	2/3	0.104	0.036	cytoplasm, nuclei	12	0/8	0	0	6/6	0.075	0.049	6/6	0.105	0.041	0	0.105	-0.001
both	P63170	Dynein light chain 1, cytoplasmic (8 kDa dynein light chain) (DLC8) (Dynein light chain LC8-type 1) (Protein inhibitor of neuronal nitric oxide synthase) (PIN)	cytoplasm, nuclei	1	0/3	0	0	1/3	0.334	0	1/3	0.334	0	cytoplasm, nuclei	1	0/8	0	0	3/6	0.334	0	1/6	0.334	0	0	0	0
both	Q78P75	Dynein light chain 2, cytoplasmic (Dynein light chain LC8-type 2)	secreted, cytoplasm, nuclei	6	1/3	0.334	0	1/3	1371	0	1/3	2162	0	secreted, cytoplasm, nuclei	4	1/8	0.334	0	2/6	0.556	0.222	1/6	0.778	0	0	0.815	1384
both	P62628	Dynein light chain roadblock-type 1 (Dynein light chain 2A, cytoplasmic) (Dynein-associated protein Km23) (Bithoraxoid-like protein) (BLP)	cytoplasm, nuclei	2	0/3	0	0	1/3	0.931	0	1/3	0.389	0	cytoplasm	1	0/8	0	0	3/6	0.389	0	0/6	0	0	0	0.542	0.389
analysis	Q9Z336	Dynein light chain Tctex-type 1 (Activator of G-protein signaling 2) (AGS2) (T-complex testis-specific protein 1 homolog)	cytoplasm	1	0/3	0	0	1/3	0.334	0	0/3	0	0		0	0/8	0	0	0/6	0	0	0/6	0	0	0	0.334	0
reference	Q8K4S7	E3 ubiquitin-protein ligase CBL-B (Casitas B-lineage lymphoma proto-oncogene b) (SH3-binding protein CBL-B) (Signal transduction protein CBL-B)		0	0/3	0	0	0/3	0	0	0/3	0	0	cytoplasm	2	0/8	0	0	1/6	0.077	0	0/6	0	0	0	-0.077	0
reference	A6P320	E3 ubiquitin-protein ligase MARCH11 (Membrane-associated RING finger protein 11) (Membrane-associated RING-CH protein XI) (MARCH-XI)		0	0/3	0	0	0/3	0	0	0/3	0	0	cytoplasm	1	0/8	0	0	1/6	0.083	0	0/6	0	0	0	-0.083	0
reference	Q6AY01	E3 ubiquitin-protein ligase RNF133 (RING finger protein 133)		0	0/3	0	0	0/3	0	0	0/3	0	0	nuclei	1	0/8	0	0	0/6	0	0	2/6	0.11	0	0	0	-0.11
reference	B2RYR0	E3 ubiquitin-protein ligase RNF168 (RING finger protein 168)		0	0/3	0	0	0/3	0	0	0/3	0	0	cytoplasm	1	0/8	0	0	1/6	0.05	0	0/6	0	0	0	-0.05	0
reference	Q2TL32	E3 ubiquitin-protein ligase UBR4 (N-recognin-4) (Zinc finger UBR1-type protein 1)		0	0/3	0	0	0/3	0	0	0/3	0	0	cytoplasm	1	0/8	0	0	1/6	0.007	0	0/6	0	0	0	-0.007	0
both	B2GV24	E3 UFM1-protein ligase 1	nuclei	3	0/3	0	0	0/3	0	0	2/3	0.06	0.021	nuclei	1	0/8	0	0	0/6	0	0	1/6	0.04	0	0	0	0.02
reference	P43301	Early growth response protein 3 (EGR-3)		0	0/3	0	0	0/3	0	0	0/3	0	0	nuclei	1	0/8	0	0	0/6	0	0	1/6	0.194	0	0	0	-0.194
both	Q924C3	Ectonucleotide pyrophosphatase/phosphodiesterase family member 1 (E-NPP 1) (Phosphodiesterase I/nucleotide pyrophosphatase 1) (Plasma-cell membrane glycoprotein PC-1)	cytoplasm	1	0/3	0	0	1/3	0.043	0	0/3	0	0	cytoplasm	1	0/8	0	0	1/6	0.043	0	0/6	0	0	0	0	0
reference	Q64610	Ectonucleotide pyrophosphatase/phosphodiesterase family member 2 (E-NPP 2) (Autotaxin) (Extracellular lysophospholipase D) (LysoPLD)		0	0/3	0	0	0/3	0	0	0/3	0	0	cytoplasm	1	0/8	0	0	1/6	0.04	0	0/6	0	0	0	-0.04	0
analysis	P97675	Ectonucleotide pyrophosphatase/phosphodiesterase family member 3 (E-NPP 3) (B10) (Phosphodiesterase I beta) (PD-Ibeta) (Phosphodiesterase I/nucleotide pyrophosphatase 3) (RB13-6 antigen)	cytoplasm	3	0/3	0	0	3/3	0.042	0	0/3	0	0		0	0/8	0	0	0/6	0	0	0/6	0	0	0	0.042	0
both	Q4FZY0	EF-hand domain-containing protein D2 (Swiprosin-1)	cytoplasm	2	0/3	0	0	2/3	0.181	0.065	0/3	0	0	cytoplasm	3	0/8	0	0	4/6	0.116	0	0/6	0	0	0	0.065	0
both	Q641Z6	EH domain-containing protein 1	secreted, cytoplasm, nuclei	3	1/3	0.058	0	1/3	0.119	0	1/3	0.184	0	secreted, cytoplasm	20	2/8	0.229	0.171	2/6	1259	0.063	0/6	0	0	-0.171	-1.14	0.184
both	Q8R491	EH domain-containing protein 3	secreted, cytoplasm, nuclei	39	3/3	0.641	0.365	3/3	3046	0.111	1/3	0.604	0	secreted, cytoplasm, nuclei	44	4/8	0.543	0.496	6/6	2865	1122	6/6	0.176	0.118	0.098	0.181	0.428
both	P13803	Electron transfer flavoprotein subunit alpha, mitochondrial (Alpha-ETF)	cytoplasm, nuclei	8	0/3	0	0	3/3	0.636	0.072	3/3	0.132	0.05	cytoplasm, nuclei	15	0/8	0	0	5/6	0.9	0.326	5/6	0.383	0.2	0	-0.264	-0.251
both	Q68FU3	Electron transfer flavoprotein subunit beta (Beta-ETF)	cytoplasm, nuclei	8	0/3	0	0	3/3	0.78	0.26	2/3	0.438	0	cytoplasm, nuclei	10	0/8	0	0	6/6	1247	0.575	4/6	0.917	0.541	0	-0.467	-0.479
analysis	Q6UPE1	Electron transfer flavoprotein-ubiquinone oxidoreductase, mitochondrial (ETF-ubiquinone oxidoreductase) (Electron-transferring-flavoprotein dehydrogenase) (ETF dehydrogenase)	cytoplasm	1	0/3	0	0	1/3	0.051	0	0/3	0	0		0	0/8	0	0	0/6	0	0	0/6	0	0	0	0.051	0
reference	Q811U3	ELKS/Rab6-interacting/CAST family member 1 (ERC-1) (CAZ-associated structural protein 2) (CAST2) (Rab6-interacting protein 2)		0	0/3	0	0	0/3	0	0	0/3	0	0	cytoplasm	2	0/8	0	0	2/6	0.027	0	0/6	0	0	0	-0.027	0
both	P62630	Elongation factor 1-alpha 1 (EF-1-alpha-1) (Eukaryotic elongation factor 1 A-1) (eEF1A-1) (Elongation factor Tu) (EF-Tu)	secreted, cytoplasm, nuclei	20	3/3	0.383	0.161	3/3	1133	0.37	3/3	1476	0.634	secreted, cytoplasm, nuclei	22	7/8	0.15	0.099	6/6	0.871	0.188	6/6	1774	0.655	0.233	0.262	-0.298
both	P62632	Elongation factor 1-alpha 2 (EF-1-alpha-2) (Eukaryotic elongation factor 1 A-2) (eEF1A-2) (Statin-S1)	cytoplasm, nuclei	8	0/3	0	0	1/3	0.172	0	2/3	0.687	0.2	cytoplasm, nuclei	8	0/8	0	0	3/6	0.277	0.137	4/6	0.404	0.091	0	-0.105	0.283
both	Q68FR9	Elongation factor 1-delta (EF-1-delta)	cytoplasm, nuclei	5	0/3	0	0	3/3	0.307	0.061	3/3	0.402	0.128	secreted, cytoplasm, nuclei	7	2/8	0.105	0	5/6	0.407	0.07	6/6	0.331	0.092	-0.105	-0.1	0.071
both	Q68FR6	Elongation factor 1-gamma (EF-1-gamma) (eEF-1B gamma)	secreted, cytoplasm, nuclei	6	2/3	0.123	0.043	2/3	0.259	0	3/3	0.341	0.207	cytoplasm, nuclei	7	0/8	0	0	5/6	0.116	0.072	6/6	0.42	0.146	0.123	0.143	-0.079
both	P05197	Elongation factor 2 (EF-2)	secreted, cytoplasm, nuclei	28	3/3	0.332	0.104	3/3	0.859	0.196	3/3	0.257	0.12	secreted, cytoplasm, nuclei	29	7/8	0.269	0.193	6/6	0.62	0.241	6/6	0.176	0.084	0.063	0.239	0.081
analysis	Q07803	Elongation factor G, mitochondrial (EF-Gmt) (Elongation factor G 1, mitochondrial) (mEF-G 1) (Elongation factor G1)	nuclei	1	0/3	0	0	0/3	0	0	1/3	0.043	0		0	0/8	0	0	0/6	0	0	0/6	0	0	0	0	0.043
both	P85834	Elongation factor Tu, mitochondrial	cytoplasm, nuclei	2	0/3	0	0	2/3	0.098	0.034	1/3	0.064	0	cytoplasm, nuclei	2	0/8	0	0	4/6	0.081	0.03	1/6	0.064	0	0	0.017	0
both	Q6AYE2	Endophilin-B1 (SH3 domain-containing GRB2-like protein B1)	cytoplasm	2	0/3	0	0	2/3	0.096	0	0/3	0	0	cytoplasm	4	0/8	0	0	3/6	0.206	0.091	0/6	0	0	0	-0.11	0
both	Q9JJ22	Endoplasmic reticulum aminopeptidase 1 (ARTS-1) (Adipocyte-derived leucine aminopeptidase) (A-LAP) (Aminopeptidase PILS) (Puromycin-insensitive leucyl-specific aminopeptidase) (PILS-AP)	cytoplasm	4	0/3	0	0	2/3	0.07	0	0/3	0	0	cytoplasm	1	0/8	0	0	1/6	0.034	0	0/6	0	0	0	0.036	0
both	P52555	Endoplasmic reticulum resident protein 29 (ERp29) (Endoplasmic reticulum resident protein 31) (ERp31)	cytoplasm	6	0/3	0	0	3/3	0.763	0.099	0/3	0	0	secreted, cytoplasm	7	1/8	0.129	0	6/6	0.539	0.178	0/6	0	0	-0.129	0.224	0
both	Q66HD0	Endoplasmin (Heat shock protein 90 kDa beta member 1) (94 kDa glucose-regulated protein) (GRP-94)	secreted, cytoplasm, nuclei	30	3/3	0.108	0.02	3/3	0.811	0.188	3/3	0.518	0.195	secreted, cytoplasm, nuclei	41	6/8	0.2	0.172	6/6	0.605	0.398	6/6	0.631	0.223	-0.092	0.206	-0.113
both	P97682	Endothelial cell-specific molecule 1 (ESM-1) (PG25)	secreted	2	2/3	0.284	0.105	0/3	0	0	0/3	0	0	secreted	2	1/8	0.389	0	0/6	0	0	0/6	0	0	-0.105	0	0
both	Q4V8I1	Endothelial protein C receptor (Activated protein C receptor) (APC receptor) (Endothelial cell protein C receptor)	secreted	1	1/3	0.259	0	0/3	0	0	0/3	0	0	secreted	1	1/8	0.259	0	0/6	0	0	0/6	0	0	0	0	0
reference	P42893	Endothelin-converting enzyme 1 (ECE-1)		0	0/3	0	0	0/3	0	0	0/3	0	0	cytoplasm	1	0/8	0	0	1/6	0.043	0	0/6	0	0	0	-0.043	0
both	Q5PPH0	Enolase-phosphatase E1 (2,3-diketo-5-methylthio-1-phosphopentane phosphatase) (MASA homolog)	secreted, cytoplasm	2	1/3	0.194	0	2/3	0.194	0	0/3	0	0	secreted, cytoplasm	2	1/8	0.194	0	2/6	0.194	0	0/6	0	0	0	0	0
both	Q3MIE0	Enoyl-CoA hydratase domain-containing protein 3, mitochondrial	cytoplasm, nuclei	5	0/3	0	0	1/3	0.233	0	2/3	0.24	0.129	cytoplasm, nuclei	4	0/8	0	0	3/6	0.247	0.193	2/6	0.172	0.061	0	-0.014	0.068
both	P14604	Enoyl-CoA hydratase, mitochondrial (Short-chain enoyl-CoA hydratase) (SCEH) (Enoyl-CoA hydratase 1)	secreted, cytoplasm, nuclei	7	2/3	0.172	0.061	3/3	0.43	0.191	1/3	0.11	0	secreted, cytoplasm, nuclei	10	6/8	0.242	0.156	6/6	0.65	0.262	2/6	0.301	0.068	-0.07	-0.22	-0.191
analysis	B2RYD2	Epithelial splicing regulatory protein 1 (RNA-binding motif protein 35A) (RNA-binding protein 35A)	nuclei	1	0/3	0	0	0/3	0	0	1/3	0.055	0		0	0/8	0	0	0/6	0	0	0/6	0	0	0	0	0.055
both	P07687	Epoxide hydrolase 1 (Epoxide hydratase) (Microsomal epoxide hydrolase)	cytoplasm	4	0/3	0	0	3/3	0.141	0.106	0/3	0	0	cytoplasm	3	0/8	0	0	1/6	0.212	0	0/6	0	0	0	-0.071	0
reference	O88339	Epsin-1 (EPS-15-interacting protein 1)		0	0/3	0	0	0/3	0	0	0/3	0	0	cytoplasm	1	0/8	0	0	1/6	0.101	0	0/6	0	0	0	-0.101	0
both	B5DEH2	Erlin-2 (Endoplasmic reticulum lipid raft-associated protein 2) (Stomatin-prohibitin-flotillin-HflC/K domain-containing protein 2) (SPFH domain-containing protein 2)	nuclei	2	0/3	0	0	0/3	0	0	2/3	0.089	0	nuclei	3	0/8	0	0	0/6	0	0	3/6	0.121	0.046	0	0	-0.032
both	Q8R4A1	ERO1-like protein alpha (ERO1-L) (Endoplasmic oxidoreductin-1-like protein) (Global ischemia-induced protein 11) (Oxidoreductin-1-L-alpha)	cytoplasm	1	0/3	0	0	1/3	0.059	0	0/3	0	0	cytoplasm	1	0/8	0	0	2/6	0.059	0	0/6	0	0	0	0	0
both	P56571	ES1 protein homolog, mitochondrial	cytoplasm	1	0/3	0	0	3/3	0.129	0	0/3	0	0	cytoplasm, nuclei	4	0/8	0	0	6/6	0.256	0.139	1/6	0.129	0	0	-0.127	-0.129
both	Q5U2Q3	Ester hydrolase C11orf54 homolog	secreted, cytoplasm	2	1/3	0.274	0	1/3	0.129	0	0/3	0	0	secreted, cytoplasm	5	4/8	0.238	0.063	3/6	0.177	0.069	0/6	0	0	0.036	-0.048	0
both	Q6AYS8	Estradiol 17-beta-dehydrogenase 11 (17-beta-hydroxysteroid dehydrogenase 11) (17-beta-HSD 11) (17-beta-hydroxysteroid dehydrogenase XI) (17-beta-HSD XI) (Dehydrogenase/reductase SDR family member 8)	cytoplasm	1	0/3	0	0	2/3	0.129	0	0/3	0	0	cytoplasm	1	0/8	0	0	3/6	0.129	0	0/6	0	0	0	0	0
reference	Q6P7R8	Estradiol 17-beta-dehydrogenase 12 (17-beta-hydroxysteroid dehydrogenase 12) (17-beta-HSD 12) (3-ketoacyl-CoA reductase) (KAR)		0	0/3	0	0	0/3	0	0	0/3	0	0	nuclei	1	0/8	0	0	0/6	0	0	1/6	0.122	0	0	0	-0.122
reference	P52844	Estrogen sulfotransferase, isoform 1 (EST-1) (Sulfotransferase, estrogen-preferring) (Estrone sulfotransferase) (Sulfotransferase 1E1) (ST1E1)		0	0/3	0	0	0/3	0	0	0/3	0	0	secreted, cytoplasm, nuclei	2	4/8	0.118	0.044	1/6	0.194	0	1/6	0.093	0	-0.118	-0.194	-0.093
both	Q5RKI1	Eukaryotic initiation factor 4A-II (eIF-4A-II) (ATP-dependent RNA helicase eIF4A-2)	cytoplasm, nuclei	6	0/3	0	0	3/3	0.331	0.125	3/3	0.362	0.085	cytoplasm, nuclei	8	0/8	0	0	6/6	0.215	0.089	6/6	0.335	0.157	0	0.116	0.027
both	Q3B8Q2	Eukaryotic initiation factor 4A-III (eIF-4A-III) (Eukaryotic translation initiation factor 4A isoform 3) (ATP-dependent RNA helicase eIF4A-3) (ATP-dependent RNA helicase DDX48) (DEAD box protein 48)	secreted, cytoplasm, nuclei	6	1/3	0.08	0	1/3	0.08	0	2/3	0.414	0.054	cytoplasm, nuclei	5	0/8	0	0	2/6	0.08	0	5/6	0.263	0.11	0.08	0	0.151
both	Q5U2Q7	Eukaryotic peptide chain release factor subunit 1 (Eukaryotic release factor 1)	nuclei	1	0/3	0	0	0/3	0	0	1/3	0.075	0	nuclei	2	0/8	0	0	0/6	0	0	4/6	0.075	0	0	0	0
reference	Q6VV72	Eukaryotic translation initiation factor 1A (eIF-1A) (Eukaryotic translation initiation factor 4C) (eIF-4C) (Liver regeneration-related protein LRRG048)		0	0/3	0	0	0/3	0	0	0/3	0	0	cytoplasm	1	0/8	0	0	1/6	0.212	0	0/6	0	0	0	-0.212	0
both	P68101	Eukaryotic translation initiation factor 2 subunit 1 (Eukaryotic translation initiation factor 2 subunit alpha) (eIF-2-alpha)	nuclei	7	0/3	0	0	0/3	0	0	3/3	0.403	0.06	nuclei	11	0/8	0	0	0/6	0	0	5/6	0.573	0.517	0	0	-0.17
both	P81795	Eukaryotic translation initiation factor 2 subunit 3 (Eukaryotic translation initiation factor 2 subunit gamma) (eIF-2-gamma) (PP42)	nuclei	1	0/3	0	0	0/3	0	0	1/3	0.066	0	nuclei	4	0/8	0	0	0/6	0	0	3/6	0.165	0.094	0	0	-0.099
both	Q1JU68	Eukaryotic translation initiation factor 3 subunit A (eIF3a) (Eukaryotic translation initiation factor 3 subunit 10) (eIF-3-theta)	cytoplasm, nuclei	10	0/3	0	0	2/3	0.045	0.009	3/3	0.105	0.018	cytoplasm, nuclei	12	0/8	0	0	2/6	0.036	0.018	6/6	0.064	0.044	0	0.009	0.041
both	Q4G061	Eukaryotic translation initiation factor 3 subunit B (eIF3b) (Eukaryotic translation initiation factor 3 subunit 9) (eIF-3-eta)	cytoplasm, nuclei	6	0/3	0	0	2/3	0.038	0	3/3	0.092	0.051	nuclei	6	0/8	0	0	0/6	0	0	6/6	0.092	0.057	0	0.038	0
reference	B5DFC8	Eukaryotic translation initiation factor 3 subunit C (eIF3c) (Eukaryotic translation initiation factor 3 subunit 8) (eIF3 p110)		0	0/3	0	0	0/3	0	0	0/3	0	0	nuclei	1	0/8	0	0	0/6	0	0	1/6	0.038	0	0	0	-0.038
reference	Q6AYK8	Eukaryotic translation initiation factor 3 subunit D (eIF3d) (Eukaryotic translation initiation factor 3 subunit 7) (eIF-3-zeta)		0	0/3	0	0	0/3	0	0	0/3	0	0	nuclei	3	0/8	0	0	0/6	0	0	1/6	0.184	0	0	0	-0.184
both	Q641X8	Eukaryotic translation initiation factor 3 subunit E (eIF3e) (Eukaryotic translation initiation factor 3 subunit 6) (eIF-3 p48)	cytoplasm, nuclei	2	0/3	0	0	1/3	0.07	0	2/3	0.07	0	nuclei	4	0/8	0	0	0/6	0	0	3/6	0.147	0.063	0	0.07	-0.077
both	Q5RK09	Eukaryotic translation initiation factor 3 subunit G (eIF3g) (Eukaryotic translation initiation factor 3 RNA-binding subunit) (eIF-3 RNA-binding subunit) (Eukaryotic translation initiation factor 3 subunit 4) (eIF-3-delta) (eIF3 p42) (eIF3 p44)	nuclei	2	0/3	0	0	0/3	0	0	1/3	0.194	0	nuclei	2	0/8	0	0	0/6	0	0	4/6	0.093	0	0	0	0.101
both	Q6P9U8	Eukaryotic translation initiation factor 3 subunit H (eIF3h) (Eukaryotic translation initiation factor 3 subunit 3) (eIF-3-gamma) (eIF3 p40 subunit)	cytoplasm, nuclei	2	0/3	0	0	1/3	0.202	0	1/3	0.096	0	secreted, nuclei	5	1/8	0.096	0	0/6	0	0	3/6	0.167	0.05	-0.096	0.202	-0.071
both	B0BNA7	Eukaryotic translation initiation factor 3 subunit I (eIF3i) (Eukaryotic translation initiation factor 3 subunit 2) (eIF-3-beta) (eIF3 p36)	nuclei	1	0/3	0	0	0/3	0	0	1/3	0.093	0	nuclei	2	0/8	0	0	0/6	0	0	2/6	0.093	0	0	0	0
both	A0JPM9	Eukaryotic translation initiation factor 3 subunit J (eIF3j) (Eukaryotic translation initiation factor 3 subunit 1) (eIF-3-alpha) (eIF3 p35)	nuclei	3	0/3	0	0	0/3	0	0	2/3	0.228	0.083	secreted, nuclei	2	1/8	0.145	0	0/6	0	0	2/6	0.228	0.083	-0.145	0	0
both	Q5XI72	Eukaryotic translation initiation factor 4H (eIF-4H) (Williams-Beuren syndrome chromosomal region 1 protein homolog)	cytoplasm	1	0/3	0	0	1/3	0.105	0	0/3	0	0	cytoplasm	1	0/8	0	0	2/6	0.105	0	0/6	0	0	0	0	0
both	Q07205	Eukaryotic translation initiation factor 5 (eIF-5)	cytoplasm	3	0/3	0	0	2/3	0.119	0.042	0/3	0	0	cytoplasm	3	0/8	0	0	3/6	0.105	0.039	0/6	0	0	0	0.014	0
both	Q3T1J1	Eukaryotic translation initiation factor 5A-1 (eIF-5A-1) (Eukaryotic initiation factor 5A isoform 1) (eIF-5A) (eIF-4D)	secreted, cytoplasm, nuclei	6	1/3	0.468	0	3/3	1333	0.392	2/3	0.212	0	secreted, cytoplasm, nuclei	7	2/8	0.495	0.283	6/6	1188	0.698	3/6	0.4	0.267	-0.027	0.145	-0.188
both	B2GUV7	Eukaryotic translation initiation factor 5B (eIF-5B) (Annexin V-binding protein ABP-7) (Translation initiation factor IF-2)	cytoplasm, nuclei	3	0/3	0	0	2/3	0.028	0	2/3	0.043	0.014	cytoplasm, nuclei	2	0/8	0	0	1/6	0.028	0	1/6	0.028	0	0	0	0.015
both	Q3KRD8	Eukaryotic translation initiation factor 6 (eIF-6)	cytoplasm, nuclei	4	0/3	0	0	3/3	0.319	0.099	3/3	0.402	0.188	cytoplasm, nuclei	6	0/8	0	0	4/6	0.231	0.091	4/6	0.461	0.192	0	0.088	-0.059
analysis	Q5XIC2	Evolutionarily conserved signaling intermediate in Toll pathway, mitochondrial	cytoplasm	1	0/3	0	0	1/3	0.08	0	0/3	0	0		0	0/8	0	0	0/6	0	0	0/6	0	0	0	0.08	0
analysis	Q62824	Exocyst complex component 4 (Exocyst complex component Sec8) (rSec8)	cytoplasm	1	0/3	0	0	1/3	0.03	0	0/3	0	0		0	0/8	0	0	0/6	0	0	0/6	0	0	0	0.03	0
reference	P97878	Exocyst complex component 5 (71 kDa component of rsec6/8 secretory complex) (Exocyst complex component Sec10) (p71)		0	0/3	0	0	0/3	0	0	0/3	0	0	nuclei	1	0/8	0	0	0/6	0	0	1/6	0.041	0	0	0	-0.041
both	Q80U96	Exportin-1 (Exp1) (Chromosome region maintenance 1 protein homolog)	cytoplasm	2	0/3	0	0	1/3	0.068	0	0/3	0	0	cytoplasm	2	0/8	0	0	2/6	0.033	0	0/6	0	0	0	0.035	0
both	Q9Z1X1	Extended synaptotagmin-1 (E-Syt1) (Membrane-bound C2 domain-containing protein) (vp115)	cytoplasm	5	0/3	0	0	3/3	0.109	0.031	0/3	0	0	secreted, cytoplasm, nuclei	9	1/8	0.035	0	6/6	0.124	0.075	1/6	0.071	0	-0.035	-0.015	-0.071
both	P31977	Ezrin (Cytovillin) (Villin-2) (p81)	secreted, cytoplasm, nuclei	4	1/3	0.094	0	2/3	0.12	0.025	2/3	0.12	0.025	secreted, cytoplasm, nuclei	5	2/8	0.07	0.024	1/6	0.198	0	3/6	0.235	0.026	0.024	-0.078	-0.115
both	Q04931	FACT complex subunit SSRP1 (Facilitates chromatin transcription complex subunit SSRP1) (Recombination signal sequence recognition protein 1) (Structure-specific recognition protein 1) (T160)	nuclei	2	0/3	0	0	0/3	0	0	2/3	0.068	0.023	nuclei	2	0/8	0	0	0/6	0	0	4/6	0.068	0.023	0	0	0
both	B2GUZ5	F-actin-capping protein subunit alpha-1 (CapZ alpha-1)	secreted, cytoplasm, nuclei	6	3/3	0.187	0.116	3/3	0.455	0.177	2/3	0.286	0.064	secreted, cytoplasm, nuclei	6	5/8	0.255	0.149	5/6	0.283	0.176	6/6	0.29	0.124	-0.068	0.172	-0.004
both	Q3T1K5	F-actin-capping protein subunit alpha-2 (CapZ alpha-2)	secreted, cytoplasm, nuclei	7	1/3	0.35	0	3/3	0.45	0.141	2/3	0.228	0.123	secreted, cytoplasm, nuclei	7	1/8	0.222	0	5/6	0.33	0.125	5/6	0.224	0.078	0.128	0.12	0.004
both	Q5XI32	F-actin-capping protein subunit beta (CapZ beta)	secreted, cytoplasm, nuclei	10	1/3	0.369	0	3/3	0.643	0.208	3/3	0.237	0.106	secreted, cytoplasm, nuclei	13	3/8	0.11	0	4/6	0.722	0.358	5/6	0.451	0.265	0.259	-0.079	-0.214
both	Q32PX7	Far upstream element-binding protein 1 (FBP)	cytoplasm	1	0/3	0	0	1/3	0.055	0	0/3	0	0	cytoplasm	1	0/8	0	0	1/6	0.055	0	0/6	0	0	0	0	0
both	Q99PF5	Far upstream element-binding protein 2 (FUSE-binding protein 2) (KH type-splicing regulatory protein) (KSRP) (MAP2 RNA trans-acting protein 1) (MARTA1)	cytoplasm	3	0/3	0	0	3/3	0.069	0.025	0/3	0	0	cytoplasm, nuclei	5	0/8	0	0	6/6	0.07	0.041	1/6	0.051	0	0	-0.001	-0.051
reference	P05369	Farnesyl pyrophosphate synthase (FPP synthase) (Farnesyl diphosphate synthase) (Cholesterol-regulated 39 kDa protein) (CR 39)		0	0/3	0	0	0/3	0	0	0/3	0	0	secreted, cytoplasm	4	1/8	0.101	0	1/6	0.468	0	0/6	0	0	-0.101	-0.468	0
both	P85845	Fascin	secreted, cytoplasm	4	2/3	0.068	0	3/3	0.168	0.071	0/3	0	0	secreted, cytoplasm	1	1/8	0.068	0	4/6	0.068	0	0/6	0	0	0	0.1	0
reference	Q5M7V7	FAST kinase domain-containing protein 2		0	0/3	0	0	0/3	0	0	0/3	0	0	cytoplasm	1	0/8	0	0	1/6	0.047	0	0/6	0	0	0	-0.047	0
both	P12785	Fatty acid synthase	cytoplasm, nuclei	4	0/3	0	0	2/3	0.023	0.008	1/3	0.031	0	cytoplasm	8	0/8	0	0	2/6	0.065	0.049	0/6	0	0	0	-0.042	0.031
both	P70623	Fatty acid-binding protein, adipocyte (Adipocyte-type fatty acid-binding protein) (A-FABP) (Fatty acid-binding protein 4) (Adipocyte lipid-binding protein) (ALBP)	secreted, cytoplasm	14	3/3	1768	0.486	3/3	4516	3245	0/3	0	0	secreted, cytoplasm, nuclei	16	4/8	0.769	0.487	6/6	3637	2167	1/6	0.194	0	0.999	0.879	-0.194
reference	P55051	Fatty acid-binding protein, brain (Brain-type fatty acid-binding protein) (B-FABP) (Fatty acid-binding protein 7) (Brain lipid-binding protein) (BLBP)		0	0/3	0	0	0/3	0	0	0/3	0	0	secreted	2	1/8	0.468	0	0/6	0	0	0/6	0	0	-0.468	0	0
both	P55053	Fatty acid-binding protein, epidermal (Epidermal-type fatty acid-binding protein) (E-FABP) (Fatty acid-binding protein 5) (Cutaneous fatty acid-binding protein) (C-FABP) (DA11)	secreted, cytoplasm	15	3/3	1417	1213	3/3	1319	0.407	0/3	0	0	secreted, cytoplasm	17	4/8	1018	0.502	6/6	2901	2245	0/6	0	0	0.399	-1582	0
both	P07483	Fatty acid-binding protein, heart (Heart-type fatty acid-binding protein) (H-FABP) (Fatty acid-binding protein 3)	secreted, cytoplasm	3	2/3	0.179	0	2/3	0.389	0	0/3	0	0	secreted, cytoplasm	1	1/8	0.179	0	2/6	0.179	0	0/6	0	0	0	0.21	0
both	P02692	Fatty acid-binding protein, liver (Liver-type fatty acid-binding protein) (L-FABP) (Fatty acid-binding protein 1) (Squalene- and sterol-carrier protein) (SCP) (Z-protein) (p14)	secreted, nuclei	10	3/3	2053	0.382	0/3	0	0	1/3	4995	0	secreted, cytoplasm	22	8/8	25108	53365	3/6	0.705	0.353	0/6	0	0	-23055	-0.705	4995
reference	Q66H50	Fatty acyl-CoA reductase 1 (Male sterility domain-containing protein 2)		0	0/3	0	0	0/3	0	0	0/3	0	0	nuclei	1	0/8	0	0	0/6	0	0	1/6	0.061	0	0	0	-0.061
both	P30839	Fatty aldehyde dehydrogenase (Aldehyde dehydrogenase 4) (Aldehyde dehydrogenase family 3 member A2) (Microsomal aldehyde dehydrogenase) (msALDH)	cytoplasm	1	0/3	0	0	2/3	0.075	0	0/3	0	0	cytoplasm	3	0/8	0	0	1/6	0.241	0	0/6	0	0	0	-0.166	0
reference	Q4KLY2	F-box only protein 46		0	0/3	0	0	0/3	0	0	0/3	0	0	cytoplasm	1	0/8	0	0	1/6	0.062	0	0/6	0	0	0	-0.062	0
analysis	Q3B8P2	Fc receptor-like A (Fc receptor-like and mucin-like protein 1)	nuclei	1	0/3	0	0	0/3	0	0	1/3	0.11	0		0	0/8	0	0	0/6	0	0	0/6	0	0	0	0	0.11
both	P19132	Ferritin heavy chain (Ferritin H subunit)	secreted, cytoplasm	4	1/3	0.311	0	3/3	0.256	0.078	0/3	0	0	secreted, cytoplasm	7	6/8	0.369	0.297	6/6	0.347	0.124	0/6	0	0	-0.058	-0.091	0
both	P02793	Ferritin light chain 1 (Ferritin L subunit 1)	secreted, cytoplasm	11	3/3	1394	1044	3/3	2.95	0.314	0/3	0	0	secreted, cytoplasm, nuclei	15	8/8	2.43	0.668	6/6	3114	0.728	3/6	0.249	0.099	-1036	-0.164	-0.249
reference	P06399	Fibrinogen alpha chain		0	0/3	0	0	0/3	0	0	0/3	0	0	nuclei	1	0/8	0	0	0/6	0	0	2/6	0.044	0	0	0	-0.044
reference	Q52RG8	Fibroblast growth factor receptor substrate 3 (FGFR substrate 3) (FGFR-signaling adaptor SNT2) (Suc1-associated neurotrophic factor target 2) (SNT-2)		0	0/3	0	0	0/3	0	0	0/3	0	0	cytoplasm	1	0/8	0	0	1/6	0.07	0	0/6	0	0	0	-0.07	0
analysis	P04937	Fibronectin (FN)	secreted, nuclei	3	1/3	0.017	0	0/3	0	0	1/3	0.034	0		0	0/8	0	0	0/6	0	0	0/6	0	0	0.017	0	0.034
both	Q9WTS8	Ficolin-1 (Ficolin-A) (Ficolin-alpha) (M-ficolin) (Collagen/fibrinogen domain-containing protein 1)	secreted, cytoplasm	2	3/3	0.144	0.055	1/3	0.105	0	0/3	0	0	secreted	1	4/8	0.105	0	0/6	0	0	0/6	0	0	0.039	0.105	0
reference	Q5U2T4	Fin bud initiation factor homolog		0	0/3	0	0	0/3	0	0	0/3	0	0	secreted	1	1/8	0.136	0	0/6	0	0	0/6	0	0	-0.136	0	0
reference	P20395	Follicle-stimulating hormone receptor (FSH-R) (Follitropin receptor)		0	0/3	0	0	0/3	0	0	0/3	0	0	nuclei	1	0/8	0	0	0/6	0	0	1/6	0.066	0	0	0	-0.066
reference	Q76JQ2	Folliculin (Birt-Hogg-Dube syndrome protein homolog)		0	0/3	0	0	0/3	0	0	0/3	0	0	nuclei	1	0/8	0	0	0/6	0	0	1/6	0.056	0	0	0	-0.056
reference	Q62632	Follistatin-related protein 1 (Follistatin-like protein 1)		0	0/3	0	0	0/3	0	0	0/3	0	0	secreted	1	1/8	0.11	0	0/6	0	0	0/6	0	0	-0.11	0	0
both	O88618	Formimidoyltransferase-cyclodeaminase (Formiminotransferase-cyclodeaminase) (FTCD) (58 kDa microtubule-binding protein)	cytoplasm, nuclei	5	0/3	0	0	1/3	0.068	0	1/3	0.301	0	secreted, cytoplasm	3	1/8	0.068	0	2/6	0.143	0.075	0/6	0	0	-0.068	-0.075	0.301
both	Q5XI81	Fragile X mental retardation syndrome-related protein 1	cytoplasm	2	0/3	0	0	2/3	0.056	0	0/3	0	0	nuclei	2	0/8	0	0	0/6	0	0	4/6	0.071	0.026	0	0.056	-0.071
analysis	Q08464	Frizzled-2 (Fz-2)	nuclei	1	0/3	0	0	0/3	0	0	1/3	0.064	0		0	0/8	0	0	0/6	0	0	0/6	0	0	0	0	0.064
both	P19112	Fructose-1,6-bisphosphatase 1 (FBPase 1) (D-fructose-1,6-bisphosphate 1-phosphohydrolase 1)	secreted	6	3/3	0.344	0.248	0/3	0	0	0/3	0	0	secreted, cytoplasm	18	7/8	1.8	1079	1/6	1565	0	0/6	0	0	-1456	-1565	0
both	P05065	Fructose-bisphosphate aldolase A (Muscle-type aldolase)	secreted, cytoplasm, nuclei	11	1/3	0.557	0	3/3	0.763	0.198	1/3	0.194	0	secreted, cytoplasm, nuclei	13	3/8	0.44	0.207	5/6	0.569	0.196	3/6	0.163	0.1	0.117	0.194	0.031
both	P00884	Fructose-bisphosphate aldolase B (Liver-type aldolase)	secreted, nuclei	9	3/3	0.724	0.461	0/3	0	0	1/3	0.778	0	secreted, cytoplasm, nuclei	16	8/8	1001	0.425	4/6	0.493	0.436	3/6	0.26	0.154	-0.277	-0.493	0.518
both	P09117	Fructose-bisphosphate aldolase C (Brain-type aldolase)	secreted, cytoplasm	2	1/3	0.096	0	1/3	0.096	0	0/3	0	0	secreted, cytoplasm	2	1/8	0.096	0	2/6	0.096	0	0/6	0	0	0	0	0
both	P14408	Fumarate hydratase, mitochondrial (Fumarase)	cytoplasm	2	0/3	0	0	2/3	0.068	0	0/3	0	0	secreted, cytoplasm	5	7/8	0.089	0.033	3/6	0.118	0.071	0/6	0	0	-0.089	-0.05	0
both	P25093	Fumarylacetoacetase (FAA) (Fumarylacetoacetate hydrolase) (Beta-diketonase)	secreted	7	3/3	0.637	0.43	0/3	0	0	0/3	0	0	secreted, cytoplasm	13	8/8	1212	0.428	2/6	0.559	0.437	0/6	0	0	-0.575	-0.559	0
both	Q6AYQ8	Fumarylacetoacetate hydrolase domain-containing protein 1	cytoplasm	1	0/3	0	0	1/3	0.145	0	0/3	0	0	secreted, cytoplasm, nuclei	4	1/8	0.145	0	5/6	0.25	0.141	1/6	0.145	0	-0.145	-0.105	-0.145
both	B2RYW9	Fumarylacetoacetate hydrolase domain-containing protein 2	cytoplasm	1	0/3	0	0	1/3	0.116	0	0/3	0	0	cytoplasm	3	0/8	0	0	2/6	0.181	0.065	0/6	0	0	0	-0.065	0
analysis	Q91XV6	FXYD domain-containing ion transport regulator 6 (Phosphohippolin) (Vascular endothelial cell-specific protein 6) (VESP6)	nuclei	1	0/3	0	0	0/3	0	0	1/3	0.585	0		0	0/8	0	0	0/6	0	0	0/6	0	0	0	0	0.585
both	P11762	Galectin-1 (Gal-1) (14 kDa lectin) (Beta-galactoside-binding lectin L-14-I) (Galaptin) (Lactose-binding lectin 1) (Lectin galactoside-binding soluble 1) (RL 14.5) (S-Lac lectin 1)	cytoplasm	3	0/3	0	0	1/3	0.874	0	0/3	0	0	secreted, cytoplasm	4	2/8	0.233	0	4/6	0.393	0.278	0/6	0	0	-0.233	0.481	0
both	P08699	Galectin-3 (Gal-3) (Galactose-specific lectin 3) (Mac-2 antigen) (IgE-binding protein) (35 kDa lectin) (Carbohydrate-binding protein 35) (CBP 35) (Laminin-binding protein) (Lectin L-29)	cytoplasm	7	0/3	0	0	3/3	2114	0.679	0/3	0	0	secreted, cytoplasm, nuclei	7	3/8	0.705	0.353	5/6	2587	1244	3/6	0.292	0	-0.705	-0.473	-0.292
both	O70513	Galectin-3-binding protein (Lectin galactoside-binding soluble 3-binding protein) (Mac-2-binding protein) (Mac-2 BP) (Cyp-C-associated protein) (CyCAP) (Protein 90K)	secreted, cytoplasm	3	1/3	0.086	0	2/3	0.132	0.047	0/3	0	0	secreted, cytoplasm	3	1/8	0.086	0	2/6	0.132	0.047	0/6	0	0	0	0	0
reference	P47967	Galectin-5 (Gal-5) (RL-18)		0	0/3	0	0	0/3	0	0	0/3	0	0	cytoplasm	6	0/8	0	0	1/6	2981	0	0/6	0	0	0	-2981	0
reference	P97840	Galectin-9 (Gal-9) (36 kDa beta-galactoside-binding lectin) (Urate transporter/channel) (UAT)		0	0/3	0	0	0/3	0	0	0/3	0	0	cytoplasm	3	0/8	0	0	1/6	0.468	0	0/6	0	0	0	-0.468	0
both	Q62847	Gamma-adducin (Adducin-like protein 70) (Protein kinase C-binding protein 35H)	cytoplasm, nuclei	4	0/3	0	0	1/3	0.108	0	1/3	0.166	0	nuclei	9	0/8	0	0	0/6	0	0	6/6	0.169	0.09	0	0.108	-0.003
reference	P18508	Gamma-aminobutyric acid receptor subunit gamma-2 (GABA(A) receptor subunit gamma-2)		0	0/3	0	0	0/3	0	0	0/3	0	0	cytoplasm	1	0/8	0	0	1/6	0.083	0	0/6	0	0	0	-0.083	0
reference	P47742	Gamma-aminobutyric acid receptor subunit rho-2 (GABA(A) receptor subunit rho-2) (GABA(C) receptor)		0	0/3	0	0	0/3	0	0	0/3	0	0	cytoplasm	1	0/8	0	0	1/6	0.086	0	0/6	0	0	0	-0.086	0
both	P07323	Gamma-enolase (2-phospho-D-glycerate hydro-lyase) (Enolase 2) (Neural enolase) (Neuron-specific enolase) (NSE)	secreted, cytoplasm	4	1/3	0.075	0	2/3	0.198	0.043	0/3	0	0	secreted	2	2/8	0.155	0	0/6	0	0	0/6	0	0	-0.08	0.198	0
both	Q9QWE9	Gamma-glutamyltransferase 5 (GGT 5) (Gamma-glutamyl leukotrienase) (GGL) (Gamma-glutamyl transpeptidase-related enzyme) (GGT-rel) (Gamma-glutamyltransferase-like activity 1) (Gamma-glutamyltranspeptidase 5)	secreted, cytoplasm	6	1/3	0.072	0	3/3	0.292	0.042	0/3	0	0	secreted, cytoplasm	6	2/8	0.153	0.08	5/6	0.242	0.151	0/6	0	0	-0.081	0.05	0
analysis	P08050	Gap junction alpha-1 protein (Connexin-43) (Cx43) (Gap junction 43 kDa heart protein)	cytoplasm	1	0/3	0	0	1/3	0.093	0	0/3	0	0		0	0/8	0	0	0/6	0	0	0/6	0	0	0	0.093	0
reference	A4GG66	Gap junction gamma-1 protein (Connexin-45) (Cx45) (Gap junction alpha-7 protein)		0	0/3	0	0	0/3	0	0	0/3	0	0	cytoplasm	1	0/8	0	0	1/6	0.11	0	0/6	0	0	0	-0.11	0
reference	Q62997	GDNF family receptor alpha-1 (GDNF receptor alpha-1) (RET ligand 1) (TGF-beta-related neurotrophic factor receptor 1)		0	0/3	0	0	0/3	0	0	0/3	0	0	cytoplasm	1	0/8	0	0	1/6	0.077	0	0/6	0	0	0	-0.077	0
both	Q68FP1	Gelsolin (Actin-depolymerizing factor) (ADF) (Brevin)	cytoplasm	4	0/3	0	0	2/3	0.115	0.024	0/3	0	0	cytoplasm	1	0/8	0	0	1/6	0.044	0	0/6	0	0	0	0.071	0
reference	Q63505	General transcription factor 3C polypeptide 1 (Transcription factor IIIC subunit alpha) (TF3C-alpha) (Transcription factor IIIC 220 kDa subunit) (TFIIIC 220 kDa subunit) (TFIIIC box B-binding subunit)		0	0/3	0	0	0/3	0	0	0/3	0	0	secreted, cytoplasm	2	1/8	0.016	0	2/6	0.016	0	0/6	0	0	-0.016	-0.016	0
analysis	P41542	General vesicular transport factor p115 (Protein USO1 homolog) (Transcytosis-associated protein) (TAP) (Vesicle-docking protein)	nuclei	2	0/3	0	0	0/3	0	0	1/3	0.073	0		0	0/8	0	0	0/6	0	0	0/6	0	0	0	0	0.073
both	Q63228	Glia maturation factor beta (GMF-beta)	secreted, cytoplasm, nuclei	4	1/3	0.874	0	3/3	0.66	0.302	1/3	0.233	0	secreted, cytoplasm	4	5/8	0.348	0.141	5/6	0.661	0.173	0/6	0	0	0.526	-0.001	0.233
both	Q80T18	Glia maturation factor gamma (GMF-gamma)	secreted, cytoplasm, nuclei	1	1/3	0.212	0	3/3	0.212	0	1/3	0.212	0	secreted, cytoplasm, nuclei	2	2/8	0.34	0.128	5/6	0.314	0.126	3/6	0.212	0	-0.128	-0.102	0
both	P47819	Glial fibrillary acidic protein (GFAP)	secreted, nuclei	1	1/3	0.056	0	0/3	0	0	2/3	0.056	0	secreted, cytoplasm, nuclei	1	1/8	0.056	0	1/6	0.056	0	1/6	0.056	0	0	-0.056	0
reference	Q07071	Glucokinase regulatory protein (Glucokinase regulator)		0	0/3	0	0	0/3	0	0	0/3	0	0	secreted, nuclei	2	1/8	0.055	0	0/6	0	0	1/6	0.055	0	-0.055	0	-0.055
both	P82808	Glucosamine--fructose-6-phosphate aminotransferase [isomerizing] 1 (D-fructose-6-phosphate amidotransferase 1) (Glutamine:fructose 6 phosphate amidotransferase 1) (GFAT 1) (Hexosephosphate aminotransferase 1)	cytoplasm	1	0/3	0	0	1/3	0.044	0	0/3	0	0	cytoplasm	1	0/8	0	0	1/6	0.044	0	0/6	0	0	0	0	0
both	Q4KMC4	Glucosamine--fructose-6-phosphate aminotransferase [isomerizing] 2 (D-fructose-6-phosphate amidotransferase 2) (Glutamine:fructose 6 phosphate amidotransferase 2) (GFAT 2) (Hexosephosphate aminotransferase 2)	cytoplasm	4	0/3	0	0	1/3	0.186	0	0/3	0	0	cytoplasm	10	0/8	0	0	4/6	0.153	0.095	0/6	0	0	0	0.033	0
both	P05370	Glucose-6-phosphate 1-dehydrogenase (G6PD)	cytoplasm	5	0/3	0	0	3/3	0.14	0.03	0/3	0	0	cytoplasm	5	0/8	0	0	4/6	0.156	0.11	0/6	0	0	0	-0.016	0
both	Q6P6V0	Glucose-6-phosphate isomerase (GPI) (Phosphoglucose isomerase) (PGI) (Phosphohexose isomerase) (PHI) (Autocrine motility factor) (AMF) (Neuroleukin) (NLK)	secreted, cytoplasm	7	3/3	0.247	0.149	3/3	0.196	0.03	0/3	0	0	secreted, cytoplasm	11	7/8	0.235	0.123	6/6	0.219	0.072	0/6	0	0	0.012	-0.023	0
reference	Q8VHN2	Glutamate [NMDA] receptor subunit 3B (N-methyl-D-aspartate receptor subtype 3B) (NMDAR3B)		0	0/3	0	0	0/3	0	0	0/3	0	0	cytoplasm	1	0/8	0	0	2/6	0.038	0	0/6	0	0	0	-0.038	0
reference	Q62645	Glutamate [NMDA] receptor subunit epsilon-4 (N-methyl D-aspartate receptor subtype 2D) (NMDAR2D)		0	0/3	0	0	0/3	0	0	0/3	0	0	cytoplasm	1	0/8	0	0	1/6	0.031	0	0/6	0	0	0	-0.031	0
both	P10860	Glutamate dehydrogenase 1, mitochondrial (GDH 1) (Memory-related gene 2 protein) (MRG-2)	secreted, cytoplasm, nuclei	33	2/3	0.058	0	3/3	0.554	0.223	3/3	2034	1.27	secreted, cytoplasm, nuclei	37	5/8	0.133	0.064	6/6	0.615	0.418	6/6	2496	1137	-0.075	-0.061	-0.462
analysis	P97879	Glutamate receptor-interacting protein 1 (GRIP-1) (AMPA receptor-interacting protein GRIP1)	cytoplasm	1	0/3	0	0	1/3	0.031	0	0/3	0	0		0	0/8	0	0	0/6	0	0	0/6	0	0	0	0.031	0
reference	P48508	Glutamate--cysteine ligase regulatory subunit (GCS light chain) (Gamma-ECS regulatory subunit) (Gamma-glutamylcysteine synthetase regulatory subunit) (Glutamate--cysteine ligase modifier subunit)		0	0/3	0	0	0/3	0	0	0/3	0	0	cytoplasm	1	0/8	0	0	1/6	0.155	0	0/6	0	0	0	-0.155	0
both	P13264	Glutaminase kidney isoform, mitochondrial (GLS) (L-glutamine amidohydrolase) (K-glutaminase)	cytoplasm	2	0/3	0	0	2/3	0.049	0	0/3	0	0	cytoplasm	1	0/8	0	0	3/6	0.049	0	0/6	0	0	0	0	0
reference	P09606	Glutamine synthetase (GS) (Glutamate--ammonia ligase) (Glutamate decarboxylase)		0	0/3	0	0	0/3	0	0	0/3	0	0	secreted, cytoplasm	9	6/8	0.169	0.082	1/6	0.585	0	0/6	0	0	-0.169	-0.585	0
both	P50123	Glutamyl aminopeptidase (EAP) (Aminopeptidase A) (AP-A)	cytoplasm	1	0/3	0	0	1/3	0.035	0	0/3	0	0	cytoplasm	4	0/8	0	0	3/6	0.072	0.03	0/6	0	0	0	-0.037	0
both	Q9ESH6	Glutaredoxin-1 (Thioltransferase-1) (TTase-1)	cytoplasm	4	0/3	0	0	1/3	2162	0	0/3	0	0	cytoplasm	4	0/8	0	0	3/6	1091	0.779	0/6	0	0	0	1071	0
both	P04041	Glutathione peroxidase 1 (GSHPx-1) (Cellular glutathione peroxidase)	secreted, cytoplasm, nuclei	9	3/3	0.37	0.171	3/3	1.73	0.655	2/3	0.375	0.209	secreted, cytoplasm, nuclei	13	8/8	1.49	0.767	6/6	1772	0.554	5/6	0.743	0.129	-1.12	-0.042	-0.368
reference	P70619	Glutathione reductase (GRase)		0	0/3	0	0	0/3	0	0	0/3	0	0	cytoplasm	1	0/8	0	0	1/6	0.083	0	0/6	0	0	0	-0.083	0
both	Q6AXY0	Glutathione S-transferase A6 (GST class-alpha member 6)	cytoplasm	3	0/3	0	0	2/3	0.334	0	0/3	0	0	secreted, cytoplasm	4	4/8	0.199	0.077	5/6	0.345	0.172	0/6	0	0	-0.199	-0.011	0
both	P00502	Glutathione S-transferase alpha-1 (Glutathione S-transferase Ya-1) (GST Ya1) (Ligandin) (GST 1a-1a) (GST B) (GST 1-1) (GST A1-1)	secreted, cytoplasm, nuclei	8	3/3	0.752	0.355	2/3	0.228	0.083	1/3	0.145	0	secreted, cytoplasm	11	8/8	0.643	0.347	4/6	0.593	0.589	0/6	0	0	0.109	-0.365	0.145
both	P04903	Glutathione S-transferase alpha-2 (Glutathione S-transferase Ya-2) (GST Ya2) (GST 1b-1b) (GST A2-2)	secreted, cytoplasm, nuclei	7	3/3	0.752	0.355	1/3	0.311	0	1/3	0.145	0	secreted, cytoplasm	10	4/8	0.727	0.165	3/6	0.798	0.559	0/6	0	0	0.025	-0.487	0.145
both	P04904	Glutathione S-transferase alpha-3 (Glutathione S-transferase Yc-1) (GST Yc1) (GST 2-2) (GST AA) (GST A3-3)	secreted, cytoplasm, nuclei	8	2/3	0.719	0	2/3	0.501	0	1/3	0.501	0	secreted, cytoplasm, nuclei	16	8/8	0.772	0.443	6/6	0.61	0.37	2/6	0.145	0	-0.053	-0.109	0.356
both	P14942	Glutathione S-transferase alpha-4 (Glutathione S-transferase Yk) (GST Yk) (GST 8-8) (GST K) (GST A4-4)	secreted	1	1/3	0.166	0	0/3	0	0	0/3	0	0	secreted, cytoplasm	7	7/8	0.319	0.232	1/6	0.166	0	0/6	0	0	-0.153	-0.166	0
reference	P24473	Glutathione S-transferase kappa 1 (Glutathione S-transferase subunit 13) (GST 13-13) (GST class-kappa) (GSTK1-1) (rGSTK1)		0	0/3	0	0	0/3	0	0	0/3	0	0	cytoplasm	2	0/8	0	0	2/6	0.116	0	0/6	0	0	0	-0.116	0
both	P04905	Glutathione S-transferase Mu 1 (GSTM1-1) (Glutathione S-transferase Yb-1) (GST Yb1) (GST 3-3)	secreted, cytoplasm, nuclei	16	3/3	1603	0.442	3/3	0.874	0.506	1/3	0.52	0	secreted, cytoplasm, nuclei	28	8/8	2916	1.06	6/6	1605	0.692	2/6	0.233	0	-1313	-0.731	0.287
both	P08010	Glutathione S-transferase Mu 2 (GSTM2-2) (Glutathione S-transferase Yb-2) (GST Yb2) (GST 4-4)	secreted, cytoplasm, nuclei	14	3/3	0.912	0.665	3/3	0.192	0.058	1/3	0.52	0	secreted, cytoplasm, nuclei	27	8/8	1714	0.994	6/6	2262	2335	4/6	0.396	0.29	-0.802	-2.07	0.124
both	Q9Z339	Glutathione S-transferase omega-1 (GSTO-1) (Glutathione-dependent dehydroascorbate reductase)	secreted, cytoplasm	7	1/3	0.129	0	2/3	0.754	0.315	0/3	0	0	secreted, cytoplasm	8	7/8	0.33	0.168	5/6	0.418	0.195	0/6	0	0	-0.201	0.336	0
both	P04906	Glutathione S-transferase P (GST 7-7) (Chain 7) (GST class-pi)	secreted, cytoplasm, nuclei	14	3/3	1319	0.407	3/3	4398	2263	1/3	0.701	0	secreted, cytoplasm, nuclei	15	8/8	1333	0.567	6/6	3312	1367	4/6	0.797	0.253	-0.014	1086	-0.096
both	Q01579	Glutathione S-transferase theta-1 (GST class-theta-1) (Glutathione S-transferase 5) (GST 5-5)	cytoplasm	2	0/3	0	0	2/3	0.228	0.083	0/3	0	0	cytoplasm	4	0/8	0	0	6/6	0.26	0.131	0/6	0	0	0	-0.032	0
both	P30713	Glutathione S-transferase theta-2 (GST class-theta-2) (Glutathione S-transferase 12) (GST 12-12) (Glutathione S-transferase Yrs-Yrs)	secreted, cytoplasm	4	2/3	0.155	0	2/3	0.437	0.103	0/3	0	0	secreted, cytoplasm, nuclei	7	5/8	0.262	0.088	6/6	0.447	0.199	1/6	0.155	0	-0.107	-0.01	-0.155
both	P08009	Glutathione S-transferase Yb-3 (Chain 4) (GST Yb3) (GST class-mu 3)	cytoplasm, nuclei	5	0/3	0	0	1/3	0.369	0	1/3	0.233	0	secreted, cytoplasm, nuclei	11	3/8	0.819	0.185	3/6	0.638	0.167	1/6	0.233	0	-0.819	-0.269	0
reference	P46413	Glutathione synthetase (GSH synthetase) (Glutathione synthase)		0	0/3	0	0	0/3	0	0	0/3	0	0	secreted	1	1/8	0.07	0	0/6	0	0	0/6	0	0	-0.07	0	0
both	P04797	Glyceraldehyde-3-phosphate dehydrogenase (GAPDH) (38 kDa BFA-dependent ADP-ribosylation substrate) (BARS-38)	secreted, cytoplasm, nuclei	15	2/3	0.156	0.055	3/3	1359	0.568	3/3	0.881	0.387	secreted, cytoplasm, nuclei	20	7/8	0.153	0.128	6/6	1508	0.522	6/6	1.1	0.447	0.003	-0.149	-0.219
reference	Q0VGK3	Glycerate kinase		0	0/3	0	0	0/3	0	0	0/3	0	0	secreted	1	1/8	0.093	0	0/6	0	0	0/6	0	0	-0.093	0	0
reference	Q63060	Glycerol kinase (Glycerokinase) (ATP:glycerol 3-phosphotransferase) (ATP-stimulated glucocorticoid-receptor translocation promoter) (ASTP)		0	0/3	0	0	0/3	0	0	0/3	0	0	cytoplasm	1	0/8	0	0	1/6	0.072	0	0/6	0	0	0	-0.072	0
analysis	Q4V8J4	Glycerol-3-phosphate acyltransferase 3 (GPAT-3) (1-acylglycerol-3-phosphate O-acyltransferase 9) (1-AGP acyltransferase 9) (Lysophosphatidic acid acyltransferase theta) (LPAAT-theta)	nuclei	1	0/3	0	0	0/3	0	0	1/3	0.077	0		0	0/8	0	0	0/6	0	0	0/6	0	0	0	0	0.077
both	O35077	Glycerol-3-phosphate dehydrogenase [NAD+], cytoplasmic (GPDH-C)	secreted	4	2/3	0.309	0.116	0/3	0	0	0/3	0	0	secreted, cytoplasm	16	8/8	0.594	0.501	1/6	0.859	0	0/6	0	0	-0.285	-0.859	0
both	P35571	Glycerol-3-phosphate dehydrogenase, mitochondrial (GPD-M)	cytoplasm	3	0/3	0	0	2/3	0.065	0.022	0/3	0	0	cytoplasm	1	0/8	0	0	1/6	0.043	0	0/6	0	0	0	0.022	0
both	P50442	Glycine amidinotransferase, mitochondrial (L-arginine:glycine amidinotransferase) (Transamidinase)	cytoplasm	4	0/3	0	0	3/3	0.128	0.038	0/3	0	0	cytoplasm	3	0/8	0	0	5/6	0.108	0.067	0/6	0	0	0	0.02	0
both	Q5I0P2	Glycine cleavage system H protein, mitochondrial	cytoplasm	1	0/3	0	0	2/3	0.233	0	0/3	0	0	cytoplasm	3	0/8	0	0	2/6	0.697	0.177	0/6	0	0	0	-0.464	0
both	P13255	Glycine N-methyltransferase (Folate-binding protein)	secreted	7	3/3	0.483	0.218	0/3	0	0	0/3	0	0	secreted, cytoplasm, nuclei	11	8/8	1111	0.474	4/6	0.539	0.36	1/6	0.122	0	-0.628	-0.539	-0.122
both	P53534	Glycogen phosphorylase, brain form	cytoplasm	12	0/3	0	0	3/3	0.229	0.102	0/3	0	0	cytoplasm	10	0/8	0	0	5/6	0.101	0.066	0/6	0	0	0	0.128	0
both	P09811	Glycogen phosphorylase, liver form	secreted, cytoplasm, nuclei	6	1/3	0.139	0	2/3	0.085	0.018	1/3	0.067	0	secreted, cytoplasm	22	5/8	0.283	0.175	4/6	0.107	0.11	0/6	0	0	-0.144	-0.022	0.067
reference	Q6XFR6	Glycophorin-C		0	0/3	0	0	0/3	0	0	0/3	0	0	cytoplasm	1	0/8	0	0	2/6	0.389	0	0/6	0	0	0	-0.389	0
reference	Q6P7A1	Glycosyltransferase-like protein LARGE2 (Glycosyltransferase-like 1B)		0	0/3	0	0	0/3	0	0	0/3	0	0	secreted	1	1/8	0.049	0	0/6	0	0	0/6	0	0	-0.049	0	0
reference	Q8K1Q0	Glycylpeptide N-tetradecanoyltransferase 1 (Myristoyl-CoA:protein N-myristoyltransferase 1) (NMT 1) (Peptide N-myristoyltransferase 1)		0	0/3	0	0	0/3	0	0	0/3	0	0	nuclei	2	0/8	0	0	0/6	0	0	1/6	0.145	0	0	0	-0.145
both	Q5I0G4	Glycyl-tRNA synthetase (Glycine--tRNA ligase) (GlyRS) (Diadenosine tetraphosphate synthetase) (AP-4-A synthetase)	cytoplasm	3	0/3	0	0	3/3	0.083	0.049	0/3	0	0	cytoplasm	1	0/8	0	0	2/6	0.048	0	0/6	0	0	0	0.035	0
reference	Q5I0D1	Glyoxalase domain-containing protein 4		0	0/3	0	0	0/3	0	0	0/3	0	0	nuclei	1	0/8	0	0	0/6	0	0	1/6	0.105	0	0	0	-0.105
both	Q535K8	GON-4-like protein (GON-4 homolog) (Protein GON4)	cytoplasm	1	0/3	0	0	2/3	0.019	0	0/3	0	0	cytoplasm, nuclei	3	0/8	0	0	2/6	0.029	0.01	1/6	0.019	0	0	-0.01	-0.019
analysis	Q5XI31	GPI transamidase component PIG-S (Phosphatidylinositol-glycan biosynthesis class S protein)	cytoplasm	1	0/3	0	0	1/3	0.061	0	0/3	0	0		0	0/8	0	0	0/6	0	0	0/6	0	0	0	0.061	0
analysis	Q70VB1	G-protein coupled receptor family C group 6 member A	cytoplasm	2	0/3	0	0	2/3	0.046	0	0/3	0	0		0	0/8	0	0	0/6	0	0	0/6	0	0	0	0.046	0
analysis	Q9R080	G-protein-signaling modulator 1 (Activator of G-protein signaling 3)	secreted	1	1/3	0.038	0	0/3	0	0	0/3	0	0		0	0/8	0	0	0/6	0	0	0/6	0	0	0.038	0	0
both	P23785	Granulins	secreted, cytoplasm, nuclei	8	3/3	0.161	0.122	2/3	0.204	0.129	1/3	0.075	0	secreted, cytoplasm, nuclei	8	4/8	0.226	0.133	4/6	0.135	0.035	2/6	0.075	0	-0.065	0.069	0
reference	P48750	Granulocyte-macrophage colony-stimulating factor (GM-CSF) (Colony-stimulating factor) (CSF)		0	0/3	0	0	0/3	0	0	0/3	0	0	secreted	1	1/8	0.292	0	0/6	0	0	0/6	0	0	-0.292	0	0
analysis	Q03238	Granzyme M (Met-ase) (Natural killer cell granular protease) (RNK-Met-1)	nuclei	1	0/3	0	0	0/3	0	0	1/3	0.105	0		0	0/8	0	0	0/6	0	0	0/6	0	0	0	0	0.105
reference	P0CE43	Growth factor receptor-bound protein 10 (GRB10 adapter protein)		0	0/3	0	0	0/3	0	0	0/3	0	0	nuclei	2	0/8	0	0	0/6	0	0	1/6	0.133	0	0	0	-0.133
both	P62994	Growth factor receptor-bound protein 2 (Adapter protein GRB2) (Protein Ash) (SH2/SH3 adapter GRB2)	cytoplasm	1	0/3	0	0	1/3	0.122	0	0/3	0	0	cytoplasm	2	0/8	0	0	3/6	0.122	0	0/6	0	0	0	0	0
analysis	Q02644	Growth hormone-releasing hormone receptor (GHRH receptor) (Growth hormone-releasing factor receptor) (GRF receptor)	cytoplasm	1	0/3	0	0	1/3	0.11	0	0/3	0	0		0	0/8	0	0	0/6	0	0	0/6	0	0	0	0.11	0
analysis	Q6HA10	Growth/differentiation factor 6 (GDF-6) (Growth/differentiation factor 16)	nuclei	1	0/3	0	0	0/3	0	0	1/3	0.083	0		0	0/8	0	0	0/6	0	0	0/6	0	0	0	0	0.083
reference	O35312	Growth/differentiation factor 8 (GDF-8) (Myostatin)		0	0/3	0	0	0/3	0	0	0/3	0	0	secreted	1	1/8	0.08	0	0/6	0	0	0/6	0	0	-0.08	0	0
reference	P14095	Growth-regulated alpha protein (C-X-C motif chemokine 1) (Cytokine-induced neutrophil chemoattractant 1) (CINC-1) (Platelet-derived growth factor-inducible protein KC)		0	0/3	0	0	0/3	0	0	0/3	0	0	secreted	2	4/8	0.66	0.271	0/6	0	0	0/6	0	0	-0.66	0	0
both	P97576	GrpE protein homolog 1, mitochondrial (Mt-GrpE#1)	cytoplasm	2	0/3	0	0	2/3	0.129	0	0/3	0	0	cytoplasm	2	0/8	0	0	4/6	0.129	0	0/6	0	0	0	0	0
analysis	P70552	GTP cyclohydrolase 1 feedback regulatory protein (GFRP) (GTP cyclohydrolase I feedback regulatory protein) (p35)	cytoplasm	1	0/3	0	0	1/3	0.468	0	0/3	0	0		0	0/8	0	0	0/6	0	0	0/6	0	0	0	0.468	0
both	P29411	GTP:AMP phosphotransferase mitochondrial (Adenylate kinase 3) (AK 3) (Adenylate kinase 3 alpha-like 1)	cytoplasm	1	0/3	0	0	2/3	0.122	0	0/3	0	0	cytoplasm	1	0/8	0	0	4/6	0.122	0	0/6	0	0	0	0	0
both	P20171	GTPase HRas (H-Ras-1) (Transforming protein p21) (c-H-ras) (p21ras)	cytoplasm	2	0/3	0	0	1/3	0.359	0	0/3	0	0	secreted, cytoplasm	5	1/8	0.359	0	5/6	0.645	0.185	0/6	0	0	-0.359	-0.286	0
both	Q8K3K9	GTPase IMAP family member 4 (Immunity-associated nucleotide 1 protein) (IAN-1) (Immunity-associated protein 4)	cytoplasm	4	0/3	0	0	2/3	0.249	0.055	0/3	0	0	cytoplasm	3	0/8	0	0	3/6	0.126	0.048	0/6	0	0	0	0.123	0
reference	Q4KLG2	GTPase IMAP family member 8 (Immune-associated nucleotide-binding protein 9) (IAN-9) (Protein IanT)		0	0/3	0	0	0/3	0	0	0/3	0	0	nuclei	1	0/8	0	0	0/6	0	0	1/6	0.044	0	0	0	-0.044
both	Q04970	GTPase NRas (Transforming protein N-Ras)	cytoplasm	4	0/3	0	0	3/3	0.393	0.321	0/3	0	0	cytoplasm	5	0/8	0	0	5/6	0.722	0.362	0/6	0	0	0	-0.329	0
both	P62828	GTP-binding nuclear protein Ran (GTPase Ran) (Ras-related nuclear protein) (Ras-like protein TC4)	cytoplasm, nuclei	10	0/3	0	0	3/3	2091	0.229	1/3	0.166	0	secreted, cytoplasm, nuclei	10	2/8	0.166	0	6/6	1.55	0.424	3/6	0.533	0.281	-0.166	0.541	-0.367
reference	Q62639	GTP-binding protein Rheb (Ras homolog enriched in brain)		0	0/3	0	0	0/3	0	0	0/3	0	0	cytoplasm	1	0/8	0	0	1/6	0.179	0	0/6	0	0	0	-0.179	0
both	Q5HZY2	GTP-binding protein SAR1b	cytoplasm	1	0/3	0	0	2/3	0.194	0	0/3	0	0	cytoplasm	1	0/8	0	0	4/6	0.194	0	0/6	0	0	0	0	0
reference	P10868	Guanidinoacetate N-methyltransferase		0	0/3	0	0	0/3	0	0	0/3	0	0	secreted	4	4/8	0.294	0.199	0/6	0	0	0/6	0	0	-0.294	0	0
both	Q9WTT6	Guanine deaminase (Guanase) (Guanine aminohydrolase) (GAH)	secreted, cytoplasm, nuclei	24	3/3	0.715	0.339	3/3	1354	0.255	2/3	0.173	0.109	secreted, cytoplasm, nuclei	26	8/8	0.446	0.297	6/6	1345	0.472	4/6	0.156	0.124	0.269	0.009	0.017
both	P10824	Guanine nucleotide-binding protein G(i) subunit alpha-1 (Adenylate cyclase-inhibiting G alpha protein)	cytoplasm, nuclei	3	0/3	0	0	3/3	0.16	0.048	1/3	0.093	0	cytoplasm, nuclei	4	0/8	0	0	2/6	0.194	0	4/6	0.118	0.044	0	-0.034	-0.025
both	P04897	Guanine nucleotide-binding protein G(i) subunit alpha-2 (Adenylate cyclase-inhibiting G alpha protein)	cytoplasm, nuclei	12	0/3	0	0	3/3	0.782	0.12	1/3	0.28	0	cytoplasm, nuclei	13	0/8	0	0	4/6	0.339	0.123	6/6	0.447	0.242	0	0.443	-0.167
both	P54311	Guanine nucleotide-binding protein G(I)/G(S)/G(T) subunit beta-1 (Transducin beta chain 1)	cytoplasm, nuclei	9	0/3	0	0	3/3	0.789	0.391	1/3	0.11	0	cytoplasm, nuclei	11	0/8	0	0	6/6	0.579	0.319	3/6	0.237	0.106	0	0.21	-0.127
both	P54313	Guanine nucleotide-binding protein G(I)/G(S)/G(T) subunit beta-2 (Transducin beta chain 2) (G protein subunit beta-2)	cytoplasm, nuclei	7	0/3	0	0	3/3	0.656	0.306	2/3	0.172	0.061	cytoplasm, nuclei	12	0/8	0	0	5/6	0.893	0.504	4/6	0.277	0.175	0	-0.237	-0.105
reference	P08753	Guanine nucleotide-binding protein G(k) subunit alpha (G(i) alpha-3)		0	0/3	0	0	0/3	0	0	0/3	0	0	cytoplasm, nuclei	6	0/8	0	0	1/6	0.194	0	3/6	0.234	0.1	0	-0.194	-0.234
analysis	P59215	Guanine nucleotide-binding protein G(o) subunit alpha	cytoplasm	1	0/3	0	0	1/3	0.101	0	0/3	0	0		0	0/8	0	0	0/6	0	0	0/6	0	0	0	0.101	0
both	P82471	Guanine nucleotide-binding protein G(q) subunit alpha (Guanine nucleotide-binding protein alpha-q)	cytoplasm, nuclei	3	0/3	0	0	3/3	0.077	0	1/3	0.16	0	cytoplasm, nuclei	2	0/8	0	0	2/6	0.119	0.042	4/6	0.119	0.042	0	-0.042	0.041
reference	P63095	Guanine nucleotide-binding protein G(s) subunit alpha isoforms short (Adenylate cyclase-stimulating G alpha protein) (G-alpha-8)		0	0/3	0	0	0/3	0	0	0/3	0	0	cytoplasm, nuclei	3	0/8	0	0	3/6	0.066	0	4/6	0.066	0	0	-0.066	-0.066
both	Q9JID2	Guanine nucleotide-binding protein subunit alpha-11 (G alpha-11)	cytoplasm	1	0/3	0	0	2/3	0.08	0	0/3	0	0	cytoplasm, nuclei	1	0/8	0	0	1/6	0.08	0	1/6	0.08	0	0	0	-0.08
both	P63245	Guanine nucleotide-binding protein subunit beta-2-like 1 (Receptor of activated protein kinase C 1) (RACK1) (Receptor for activated C kinase)	cytoplasm, nuclei	18	0/3	0	0	3/3	0.694	0.145	3/3	2419	0.434	cytoplasm, nuclei	22	0/8	0	0	5/6	0.692	0.342	6/6	2617	1411	0	0.002	-0.198
reference	Q6AYA1	H/ACA ribonucleoprotein complex subunit 1 (Nucleolar protein family A member 1) (snoRNP protein GAR1)		0	0/3	0	0	0/3	0	0	0/3	0	0	nuclei	4	0/8	0	0	0/6	0	0	1/6	0.551	0	0	0	-0.551
both	P40615	H/ACA ribonucleoprotein complex subunit 4 (Dyskerin) (Nopp140-associated protein of 57 kDa) (Nucleolar protein NAP57) (Nucleolar protein family A member 4) (snoRNP protein DKC1)	nuclei	1	0/3	0	0	0/3	0	0	2/3	0.062	0	nuclei	3	0/8	0	0	0/6	0	0	3/6	0.085	0.031	0	0	-0.023
reference	Q9Z136	Hamartin (Tuberous sclerosis 1 protein homolog)		0	0/3	0	0	0/3	0	0	0/3	0	0	cytoplasm	1	0/8	0	0	1/6	0.027	0	0/6	0	0	0	-0.027	0
both	Q07439	Heat shock 70 kDa protein 1A/1B (Heat shock 70 kDa protein 1/2) (HSP70-1/HSP70-2)	secreted, cytoplasm, nuclei	2	1/3	0.058	0	3/3	0.099	0.029	1/3	0.058	0	secreted, cytoplasm, nuclei	6	4/8	0.088	0.031	4/6	0.089	0.054	5/6	0.094	0.03	-0.03	0.01	-0.036
both	O88600	Heat shock 70 kDa protein 4 (Ischemia responsive 94 kDa protein)	secreted, cytoplasm	11	2/3	0.073	0	3/3	0.254	0.086	0/3	0	0	secreted, cytoplasm	11	6/8	0.121	0.071	6/6	0.136	0.096	0/6	0	0	-0.048	0.118	0
both	P63018	Heat shock cognate 71 kDa protein (Heat shock 70 kDa protein 8)	secreted, cytoplasm, nuclei	33	3/3	0.868	0.57	3/3	1285	0.286	3/3	0.914	0.094	secreted, cytoplasm, nuclei	34	7/8	0.937	0.428	6/6	1193	0.306	6/6	1344	0.288	-0.069	0.092	-0.43
reference	Q66HA8	Heat shock protein 105 kDa (Heat shock 110 kDa protein)		0	0/3	0	0	0/3	0	0	0/3	0	0	secreted, cytoplasm	5	1/8	0.118	0	2/6	0.057	0.02	0/6	0	0	-0.118	-0.057	0
both	Q5XHZ0	Heat shock protein 75 kDa, mitochondrial (HSP 75) (Tumor necrosis factor type 1 receptor-associated protein) (TRAP-1) (TNFR-associated protein 1)	secreted, cytoplasm, nuclei	2	3/3	0.053	0.019	2/3	0.039	0	2/3	0.039	0	secreted, cytoplasm, nuclei	2	6/8	0.039	0	4/6	0.049	0.018	6/6	0.039	0	0.014	-0.01	0
both	P42930	Heat shock protein beta-1 (HspB1) (Heat shock 27 kDa protein) (HSP 27)	cytoplasm	3	0/3	0	0	2/3	0.244	0.089	0/3	0	0	cytoplasm	2	0/8	0	0	4/6	0.244	0.089	0/6	0	0	0	0	0
reference	Q9EPX0	Heat shock protein beta-8 (HspB8) (Alpha-crystallin C chain) (Small stress protein-like protein HSP22)		0	0/3	0	0	0/3	0	0	0/3	0	0	nuclei	1	0/8	0	0	0/6	0	0	1/6	0.179	0	0	0	-0.179
both	P82995	Heat shock protein HSP 90-alpha (Heat shock 86 kDa) (HSP 86)	secreted, cytoplasm, nuclei	28	3/3	0.332	0.098	3/3	1043	0.177	2/3	0.344	0.255	secreted, cytoplasm, nuclei	28	7/8	0.322	0.2	6/6	0.764	0.47	5/6	0.099	0.019	0.01	0.279	0.245
both	P34058	Heat shock protein HSP 90-beta (Heat shock 84 kDa) (HSP 84)	secreted, cytoplasm, nuclei	35	3/3	0.523	0.104	3/3	1462	0.492	2/3	0.541	0.256	secreted, cytoplasm, nuclei	33	6/8	0.495	0.304	6/6	1019	0.624	5/6	0.203	0.025	0.028	0.443	0.338
reference	P14659	Heat shock-related 70 kDa protein 2 (Heat shock protein 70.2) (Testis-specific heat shock protein-related) (HST)		0	0/3	0	0	0/3	0	0	0/3	0	0	secreted, cytoplasm, nuclei	10	3/8	0.285	0.053	3/6	0.263	0.03	4/6	0.351	0.048	-0.285	-0.263	-0.351
both	O35543	Hematopoietic prostaglandin D synthase (H-PGDS) (Glutathione-requiring prostaglandin D synthase) (Glutathione-dependent PGD synthase) (Prostaglandin-H2 D-isomerase) (Glutathione S-transferase) (GST class-sigma)	cytoplasm	4	0/3	0	0	3/3	0.424	0.219	0/3	0	0	cytoplasm	5	0/8	0	0	5/6	0.546	0.345	0/6	0	0	0	-0.122	0
both	P06762	Heme oxygenase 1 (HO-1) (HSP32)	cytoplasm	2	0/3	0	0	1/3	0.274	0	0/3	0	0	secreted, cytoplasm	2	1/8	0.129	0	3/6	0.226	0.069	0/6	0	0	-0.129	0.048	0
both	P01946	Hemoglobin subunit alpha-1/2 (Alpha-1/2-globin) (Hemoglobin alpha-1/2 chain)	cytoplasm	6	0/3	0	0	3/3	2002	0.693	0/3	0	0	secreted, cytoplasm, nuclei	12	5/8	0.722	0.479	5/6	5629	4821	3/6	1412	1.15	-0.722	-3627	-1412
both	P02091	Hemoglobin subunit beta-1 (Hemoglobin beta-1 chain) (Beta-1-globin) (Hemoglobin beta chain, major-form)	secreted, cytoplasm, nuclei	8	2/3	0.212	0	3/3	0.926	0.324	1/3	0.212	0	secreted, cytoplasm, nuclei	20	5/8	0.365	0.126	5/6	10655	10071	4/6	0.827	0.778	-0.153	-9729	-0.615
both	P11517	Hemoglobin subunit beta-2 (Beta-2-globin) (Hemoglobin beta chain, minor-form) (Hemoglobin beta-2 chain)	cytoplasm	3	0/3	0	0	1/3	0.701	0	0/3	0	0	cytoplasm, nuclei	19	0/8	0	0	4/6	7825	5932	1/6	0.425	0	0	-7124	-0.425
reference	P20059	Hemopexin		0	0/3	0	0	0/3	0	0	0/3	0	0	secreted	1	1/8	0.07	0	0/6	0	0	0/6	0	0	-0.07	0	0
reference	Q9JJ50	Hepatocyte growth factor-regulated tyrosine kinase substrate (SNAP-25-interacting protein Hrs-2)		0	0/3	0	0	0/3	0	0	0/3	0	0	nuclei	1	0/8	0	0	0/6	0	0	1/6	0.055	0	0	0	-0.055
both	P15257	Hepatocyte nuclear factor 1-alpha (HNF-1-alpha) (Liver-specific transcription factor LF-B1) (LFB1) (Transcription factor 1) (TCF-1)	secreted, cytoplasm	1	1/3	0.116	0	1/3	0.116	0	0/3	0	0	secreted, cytoplasm, nuclei	1	1/8	0.116	0	2/6	0.116	0	2/6	0.116	0	0	0	-0.116
analysis	O35799	Hereditary hemochromatosis protein homolog (RT1-CAFE)	cytoplasm	1	0/3	0	0	2/3	0.116	0	0/3	0	0		0	0/8	0	0	0/6	0	0	0/6	0	0	0	0.116	0
both	Q6P747	Heterochromatin protein 1-binding protein 3	nuclei	4	0/3	0	0	0/3	0	0	2/3	0.151	0.094	nuclei	9	0/8	0	0	0/6	0	0	6/6	0.186	0.133	0	0	-0.035
both	P04256	Heterogeneous nuclear ribonucleoprotein A1 (hnRNP A1) (hnRNP core protein A1) (Helix-destabilizing protein) (HDP) (Single-strand RNA-binding protein)	secreted, cytoplasm, nuclei	11	1/3	0.212	0	2/3	0.101	0	3/3	0.81	0.529	secreted, cytoplasm, nuclei	20	3/8	0.215	0.095	1/6	0.101	0	6/6	1626	0.59	-0.003	0	-0.816
both	Q6URK4	Heterogeneous nuclear ribonucleoprotein A3 (hnRNP A3)	cytoplasm, nuclei	21	0/3	0	0	3/3	0.283	0.115	3/3	2899	1907	secreted, cytoplasm, nuclei	27	2/8	0.096	0	3/6	0.167	0.05	6/6	3051	0.255	-0.096	0.116	-0.152
both	P17132	Heterogeneous nuclear ribonucleoprotein C (hnRNP C) (hnRNP core protein C)	cytoplasm, nuclei	4	0/3	0	0	2/3	0.179	0	1/3	0.931	0	secreted, cytoplasm, nuclei	6	1/8	0.179	0	3/6	0.179	0	4/6	0.66	0.271	-0.179	0	0.271
both	Q9JJ54	Heterogeneous nuclear ribonucleoprotein D0 (hnRNP D0) (AU-rich element RNA-binding protein 1)	cytoplasm, nuclei	12	0/3	0	0	2/3	0.301	0.068	2/3	1323	0.242	cytoplasm, nuclei	18	0/8	0	0	1/6	0.233	0	6/6	1552	0.579	0	0.068	-0.229
both	Q3SWU3	Heterogeneous nuclear ribonucleoprotein D-like (hnRNP D-like)	cytoplasm, nuclei	3	0/3	0	0	1/3	0.101	0	2/3	0.273	0.061	cytoplasm, nuclei	7	0/8	0	0	2/6	0.156	0.055	5/6	0.368	0.156	0	-0.055	-0.095
both	Q794E4	Heterogeneous nuclear ribonucleoprotein F (hnRNP F)	cytoplasm, nuclei	5	0/3	0	0	3/3	0.297	0.121	2/3	0.217	0.116	secreted, cytoplasm, nuclei	5	1/8	0.101	0	6/6	0.299	0.137	6/6	0.317	0.115	-0.101	-0.002	-0.1
both	P84586	Heterogeneous nuclear ribonucleoprotein G (hnRNP G) (RNA-binding motif protein, X chromosome)	secreted, nuclei	9	1/3	0.184	0	0/3	0	0	2/3	0.326	0.074	secreted, nuclei	4	2/8	0.088	0.031	0/6	0	0	6/6	0.162	0.03	0.096	0	0.164
both	Q8VHV7	Heterogeneous nuclear ribonucleoprotein H (hnRNP H) (Ratsg1)	cytoplasm, nuclei	3	0/3	0	0	3/3	0.194	0	2/3	0.198	0.106	cytoplasm, nuclei	7	0/8	0	0	4/6	0.221	0.048	6/6	0.343	0.243	0	-0.027	-0.145
both	Q6AY09	Heterogeneous nuclear ribonucleoprotein H2 (hnRNP H2) (Heterogeneous nuclear ribonucleoprotein H') (hnRNP H')	cytoplasm	2	0/3	0	0	1/3	0.186	0	0/3	0	0	cytoplasm, nuclei	8	0/8	0	0	1/6	0.292	0	1/6	0.668	0	0	-0.106	-0.668
both	P61980	Heterogeneous nuclear ribonucleoprotein K (hnRNP K) (dC stretch-binding protein) (CSBP)	secreted, cytoplasm, nuclei	17	2/3	0.077	0	3/3	0.605	0.109	3/3	0.71	0.452	secreted, cytoplasm, nuclei	18	3/8	0.201	0.176	6/6	0.508	0.256	6/6	1266	0.364	-0.124	0.097	-0.556
both	Q62826	Heterogeneous nuclear ribonucleoprotein M (hnRNP M) (M4 protein)	nuclei	12	0/3	0	0	0/3	0	0	2/3	0.44	0.028	nuclei	25	0/8	0	0	0/6	0	0	6/6	0.505	0.161	0	0	-0.065
both	Q7TP47	Heterogeneous nuclear ribonucleoprotein Q (hnRNP Q) (Liver regeneration-related protein LRRG077) (Synaptotagmin-binding, cytoplasmic RNA-interacting protein)	cytoplasm, nuclei	4	0/3	0	0	3/3	0.116	0.034	3/3	0.196	0.096	cytoplasm, nuclei	6	0/8	0	0	2/6	0.068	0	6/6	0.302	0.049	0	0.048	-0.106
both	A7VJC2	Heterogeneous nuclear ribonucleoproteins A2/B1 (hnRNP A2/B1)	secreted, cytoplasm, nuclei	19	3/3	0.273	0.162	3/3	0.368	0.223	3/3	1682	0.827	secreted, cytoplasm, nuclei	26	5/8	0.36	0.34	3/6	0.105	0	6/6	2.8	0.937	-0.087	0.263	-1118
both	P05708	Hexokinase-1 (Hexokinase type I) (HK I) (Brain form hexokinase)	secreted, cytoplasm, nuclei	9	1/3	0.036	0	3/3	0.178	0.051	1/3	0.036	0	cytoplasm, nuclei	5	0/8	0	0	4/6	0.093	0.058	4/6	0.063	0.016	0.036	0.085	-0.027
reference	P27881	Hexokinase-2 (Hexokinase type II) (HK II)		0	0/3	0	0	0/3	0	0	0/3	0	0	cytoplasm	3	0/8	0	0	3/6	0.059	0.034	0/6	0	0	0	-0.059	0
both	P27926	Hexokinase-3 (Hexokinase type III) (HK III)	cytoplasm	8	0/3	0	0	3/3	0.211	0.102	0/3	0	0	secreted, cytoplasm	10	1/8	0.044	0	3/6	0.236	0.172	0/6	0	0	-0.044	-0.025	0
analysis	P20411	High affinity immunoglobulin epsilon receptor subunit gamma (Fc-epsilon RI-gamma) (IgE Fc receptor subunit gamma) (FceRI gamma)	cytoplasm	1	0/3	0	0	1/3	0.585	0	0/3	0	0		0	0/8	0	0	0/6	0	0	0/6	0	0	0	0.585	0
both	P63159	High mobility group protein B1 (High mobility group protein 1) (HMG-1) (Amphoterin) (Heparin-binding protein p30)	secreted, cytoplasm, nuclei	14	2/3	0.284	0.105	3/3	2187	2112	3/3	0.429	0.354	secreted, cytoplasm, nuclei	18	3/8	0.833	0.629	6/6	2225	1788	6/6	2742	2258	-0.549	-0.038	-2313
both	P52925	High mobility group protein B2 (High mobility group protein 2) (HMG-2)	nuclei	3	0/3	0	0	0/3	0	0	1/3	0.54	0	cytoplasm, nuclei	14	0/8	0	0	2/6	0.155	0	4/6	2036	2145	0	-0.155	-1496
both	Q8K585	High mobility group protein HMG-I/HMG-Y (HMG-I(Y)) (High mobility group AT-hook protein 1) (High mobility group protein A1)	nuclei	1	0/3	0	0	0/3	0	0	1/3	0.389	0	nuclei	2	0/8	0	0	0/6	0	0	3/6	0.57	0.255	0	0	-0.181
both	P62749	Hippocalcin-like protein 1 (Neural visinin-like protein 3) (NVL-3) (Visinin-like protein 3) (VILIP-3)	cytoplasm	1	0/3	0	0	2/3	0.155	0	0/3	0	0	cytoplasm	7	0/8	0	0	4/6	0.916	0.542	0/6	0	0	0	-0.761	0
both	P21213	Histidine ammonia-lyase (Histidase)	secreted	1	1/3	0.051	0	0/3	0	0	0/3	0	0	secreted	10	5/8	0.181	0.132	0/6	0	0	0/6	0	0	-0.13	0	0
both	P62959	Histidine triad nucleotide-binding protein 1 (Adenosine 5'-monophosphoramidase) (Protein kinase C inhibitor 1) (Protein kinase C-interacting protein 1) (PKCI-1) (17 kDa inhibitor of protein kinase C)	secreted, cytoplasm, nuclei	6	2/3	0.723	0.431	3/3	0.83	0.229	1/3	0.292	0	secreted, cytoplasm	9	8/8	0.527	0.182	6/6	1844	0.971	0/6	0	0	0.196	-1014	0.292
reference	Q810T5	Histone acetyltransferase MYST2 (MYST-2) (Histone acetyltransferase binding to ORC1) (MOZ, YBF2/SAS3, SAS2 and TIP60 protein 2)		0	0/3	0	0	0/3	0	0	0/3	0	0	cytoplasm	1	0/8	0	0	1/6	0.047	0	0/6	0	0	0	-0.047	0
both	Q4QQW4	Histone deacetylase 1 (HD1)	nuclei	5	0/3	0	0	0/3	0	0	2/3	0.268	0.043	nuclei	5	0/8	0	0	0/6	0	0	4/6	0.146	0.055	0	0	0.122
reference	Q569C4	Histone deacetylase 10 (HD10)		0	0/3	0	0	0/3	0	0	0/3	0	0	cytoplasm	1	0/8	0	0	1/6	0.096	0	0/6	0	0	0	-0.096	0
both	P43278	Histone H1.0 (Histone H1') (Histone H1(0))	cytoplasm, nuclei	5	0/3	0	0	1/3	0.145	0	2/3	0.557	0.412	nuclei	5	0/8	0	0	0/6	0	0	6/6	0.319	0.146	0	0.145	0.238
both	P15865	Histone H1.2 (H1d)	secreted, cytoplasm, nuclei	12	2/3	0.694	0.36	1/3	0.155	0	3/3	2326	1101	secreted, nuclei	12	1/8	1738	0	0/6	0	0	6/6	2332	0.768	-1044	0.155	-0.006
both	P02262	Histone H2A type 1	secreted, cytoplasm, nuclei	9	3/3	5786	2272	3/3	2937	2326	3/3	6252	4806	secreted, cytoplasm, nuclei	11	7/8	5169	5498	6/6	2.58	1114	6/6	9221	5108	0.617	0.357	-2969
both	P0C169	Histone H2A type 1-C	secreted, cytoplasm, nuclei	7	2/3	5188	1009	1/3	6197	0	2/3	5341	3659	secreted, cytoplasm, nuclei	10	3/8	6002	5051	2/6	1559	1169	2/6	10947	1947	-0.814	4638	-5606
reference	Q00728	Histone H2A type 4 (Histone H2A, testis) (TH2A)		0	0/3	0	0	0/3	0	0	0/3	0	0	nuclei	7	0/8	0	0	0/6	0	0	1/6	9	0	0	0	-9
reference	A9UMV8	Histone H2A.J (H2a/j)		0	0/3	0	0	0/3	0	0	0/3	0	0	secreted	5	1/8	4179	0	0/6	0	0	0/6	0	0	-4179	0	0
both	P0C0S7	Histone H2A.Z (H2A/z)	secreted, cytoplasm, nuclei	4	2/3	1683	0	2/3	1036	0.647	3/3	1.53	0.847	secreted, cytoplasm, nuclei	5	6/8	1265	0.754	3/6	1001	0.53	5/6	2.74	1307	0.418	0.035	-1.21
both	Q00715	Histone H2B type 1	secreted, cytoplasm, nuclei	11	3/3	1.74	0.843	3/3	1029	0.177	3/3	1328	0.821	secreted, cytoplasm, nuclei	16	8/8	1.54	0.965	5/6	1092	0.637	6/6	4835	5831	0.2	-0.063	-3507
both	Q00729	Histone H2B type 1-A (Histone H2B, testis) (Testis-specific histone H2B)	nuclei	5	0/3	0	0	0/3	0	0	2/3	0.811	0.343	secreted, nuclei	10	1/8	0.212	0	0/6	0	0	4/6	0.866	1134	-0.212	0	-0.055
both	Q6LED0	Histone H3.1	secreted, cytoplasm, nuclei	8	3/3	0.806	0.442	1/3	0.874	0	3/3	1531	0.957	secreted, cytoplasm, nuclei	13	5/8	0.675	0.26	4/6	0.537	0.227	5/6	3176	4.1	0.131	0.337	-1645
both	P84245	Histone H3.3	cytoplasm, nuclei	7	0/3	0	0	1/3	1.31	0	3/3	1.13	0.672	secreted, cytoplasm, nuclei	15	4/8	0.734	0.403	1/6	0.52	0	5/6	4117	4003	-0.734	0.79	-2987
both	P62804	Histone H4	secreted, cytoplasm, nuclei	17	3/3	37.9	27453	3/3	12.53	12934	3/3	20.8	13892	secreted, cytoplasm, nuclei	17	8/8	10833	11698	5/6	6859	4113	6/6	58986	57765	27067	5671	-38186
both	Q71UF4	Histone-binding protein RBBP7 (Nucleosome-remodeling factor subunit RBAP46) (Retinoblastoma-binding protein 7) (RBBP-7)	cytoplasm, nuclei	3	0/3	0	0	1/3	0.116	0	2/3	0.181	0.065	nuclei	4	0/8	0	0	0/6	0	0	4/6	0.257	0.178	0	0.116	-0.076
reference	P0C2N6	Histone-lysine N-methyltransferase SUV420H2 (Suppressor of variegation 4-20 homolog 2) (Su(var)4-20 homolog 2)		0	0/3	0	0	0/3	0	0	0/3	0	0	nuclei	1	0/8	0	0	0/6	0	0	1/6	0.07	0	0	0	-0.07
reference	P09634	Homeobox protein Hox-A7 (Homeobox protein Hox-1.1) (Homeobox protein R5)		0	0/3	0	0	0/3	0	0	0/3	0	0	nuclei	1	0/8	0	0	0/6	0	0	1/6	0.292	0	0	0	-0.292
both	Q9Z2X5	Homer protein homolog 3 (Homer-3) (VASP/Ena-related gene up-regulated during seizure and LTP 3) (Vesl-3)	nuclei	2	0/3	0	0	0/3	0	0	1/3	0.16	0	nuclei	3	0/8	0	0	0/6	0	0	3/6	0.077	0	0	0	0.083
reference	P15304	Hormone-sensitive lipase (HSL)		0	0/3	0	0	0/3	0	0	0/3	0	0	cytoplasm	1	0/8	0	0	3/6	0.031	0	0/6	0	0	0	-0.031	0
both	P50503	Hsc70-interacting protein (Hip) (Protein ST13 homolog) (Protein FAM10A1)	cytoplasm	3	0/3	0	0	1/3	0.334	0	0/3	0	0	secreted, cytoplasm	2	1/8	0.101	0	3/6	0.101	0	0/6	0	0	-0.101	0.233	0
both	Q63692	Hsp90 co-chaperone Cdc37 (Hsp90 chaperone protein kinase-targeting subunit) (p50Cdc37)	cytoplasm	1	0/3	0	0	1/3	0.08	0	0/3	0	0	cytoplasm	1	0/8	0	0	1/6	0.08	0	0/6	0	0	0	0	0
analysis	Q00900	Human immunodeficiency virus type I enhancer-binding protein 2 homolog (Angiotensinogen gene-inducible enhancer-binding protein 1) (DNA-binding protein AGIE-BP1) (Myc intron-binding protein 1) (MIBP-1)	cytoplasm	1	0/3	0	0	1/3	0.016	0	0/3	0	0		0	0/8	0	0	0/6	0	0	0/6	0	0	0	0.016	0
reference	Q62803	Hyaluronidase PH-20 (Hyal-PH20) (Hyaluronoglucosaminidase PH-20) (Sperm adhesion molecule 1) (Sperm surface antigen 2B1) (Sperm surface protein PH-20)		0	0/3	0	0	0/3	0	0	0/3	0	0	secreted	1	1/8	0.066	0	0/6	0	0	0/6	0	0	-0.066	0	0
both	Q9WVK7	Hydroxyacyl-coenzyme A dehydrogenase, mitochondrial (HCDH) (Short-chain 3-hydroxyacyl-CoA dehydrogenase) (Medium and short-chain L-3-hydroxyacyl-coenzyme A dehydrogenase)	secreted, cytoplasm, nuclei	6	2/3	0.172	0.061	3/3	0.419	0.071	1/3	0.233	0	secreted, cytoplasm, nuclei	12	7/8	0.2	0.089	5/6	0.691	0.508	4/6	0.141	0.053	-0.028	-0.272	0.092
reference	O35952	Hydroxyacylglutathione hydrolase, mitochondrial (Glyoxalase II) (Glx II) (Round spermatid protein RSP29)		0	0/3	0	0	0/3	0	0	0/3	0	0	secreted	1	1/8	0.11	0	0/6	0	0	0/6	0	0	-0.11	0	0
both	P97519	Hydroxymethylglutaryl-CoA lyase, mitochondrial (HMG-CoA lyase) (3-hydroxy-3-methylglutarate-CoA lyase)	cytoplasm	3	0/3	0	0	2/3	0.233	0	0/3	0	0	cytoplasm, nuclei	4	0/8	0	0	5/6	0.184	0.06	1/6	0.11	0	0	0.049	-0.11
reference	P17425	Hydroxymethylglutaryl-CoA synthase, cytoplasmic (HMG-CoA synthase) (3-hydroxy-3-methylglutaryl coenzyme A synthase)		0	0/3	0	0	0/3	0	0	0/3	0	0	cytoplasm	3	0/8	0	0	1/6	0.28	0	0/6	0	0	0	-0.28	0
both	P22791	Hydroxymethylglutaryl-CoA synthase, mitochondrial (HMG-CoA synthase) (3-hydroxy-3-methylglutaryl coenzyme A synthase)	cytoplasm, nuclei	4	0/3	0	0	2/3	0.191	0.042	2/3	0.197	0.125	cytoplasm, nuclei	18	0/8	0	0	6/6	0.375	0.432	5/6	0.414	0.212	0	-0.184	-0.217
analysis	Q4V8F9	Hydroxysteroid dehydrogenase-like protein 2	cytoplasm	1	0/3	0	0	1/3	0.08	0	0/3	0	0		0	0/8	0	0	0/6	0	0	0/6	0	0	0	0.08	0
both	P27605	Hypoxanthine-guanine phosphoribosyltransferase (HGPRTase)	secreted, cytoplasm	7	2/3	0.389	0	3/3	1084	0.44	0/3	0	0	secreted, cytoplasm, nuclei	15	3/8	0.319	0.099	6/6	2394	1352	2/6	0.179	0	0.07	-1.31	-0.179
both	Q63617	Hypoxia up-regulated protein 1 (150 kDa oxygen-regulated protein) (ORP-150)	cytoplasm, nuclei	5	0/3	0	0	3/3	0.073	0.015	2/3	0.047	0.016	cytoplasm, nuclei	9	0/8	0	0	5/6	0.09	0.058	3/6	0.031	0	0	-0.017	0.016
analysis	P01805	Ig heavy chain V region IR2	cytoplasm	1	0/3	0	0	1/3	0.233	0	0/3	0	0		0	0/8	0	0	0/6	0	0	0/6	0	0	0	0.233	0
reference	P13599	IgG receptor FcRn large subunit p51 (FcRn) (IgG Fc fragment receptor transporter alpha chain) (Neonatal Fc receptor)		0	0/3	0	0	0/3	0	0	0/3	0	0	cytoplasm	2	0/8	0	0	2/6	0.136	0	0/6	0	0	0	-0.136	0
reference	Q6AXV7	Ig-like V-type domain-containing protein FAM187A		0	0/3	0	0	0/3	0	0	0/3	0	0	nuclei	1	0/8	0	0	0/6	0	0	1/6	0.077	0	0	0	-0.077
both	Q6AYC2	Immunity-related GTPase family M protein	cytoplasm	1	0/3	0	0	2/3	0.083	0	0/3	0	0	cytoplasm	1	0/8	0	0	4/6	0.083	0	0/6	0	0	0	0	0
analysis	P83953	Importin subunit alpha-1 (Importin alpha-5) (Karyopherin subunit alpha-1)	cytoplasm	1	0/3	0	0	1/3	0.093	0	0/3	0	0		0	0/8	0	0	0/6	0	0	0/6	0	0	0	0.093	0
both	P52296	Importin subunit beta-1 (Karyopherin subunit beta-1) (Nuclear factor p97) (Pore targeting complex 97 kDa subunit) (PTAC97)	secreted, cytoplasm, nuclei	7	1/3	0.048	0	3/3	0.226	0.027	3/3	0.099	0.042	cytoplasm, nuclei	6	0/8	0	0	5/6	0.175	0.057	6/6	0.134	0.025	0.048	0.051	-0.035
analysis	Q6IE62	Inactive serine protease 45 (Inactive testis serine protease 5)	nuclei	1	0/3	0	0	0/3	0	0	1/3	0.116	0		0	0/8	0	0	0/6	0	0	0/6	0	0	0	0	0.116
both	Q9Z1P3	Induced myeloid leukemia cell differentiation protein Mcl-1 homolog	secreted	1	1/3	0.105	0	0/3	0	0	0/3	0	0	secreted, cytoplasm	2	1/8	0.105	0	1/6	0.105	0	0/6	0	0	0	-0.105	0
reference	P18331	Inhibin beta A chain (Activin beta-A chain)		0	0/3	0	0	0/3	0	0	0/3	0	0	secreted	1	1/8	0.075	0	0/6	0	0	0/6	0	0	-0.075	0	0
analysis	P29994	Inositol 1,4,5-trisphosphate receptor type 1 (Type 1 inositol 1,4,5-trisphosphate receptor) (Type 1 InsP3 receptor) (IP3 receptor isoform 1) (InsP3R1)	cytoplasm	1	0/3	0	0	1/3	0.012	0	0/3	0	0		0	0/8	0	0	0/6	0	0	0/6	0	0	0	0.012	0
both	P97697	Inositol monophosphatase 1 (IMPase 1) (Inositol-1(or 4)-monophosphatase 1) (Lithium-sensitive myo-inositol monophosphatase A1)	secreted, cytoplasm	5	2/3	0.136	0	3/3	0.299	0.135	0/3	0	0	cytoplasm	5	0/8	0	0	4/6	0.38	0.088	0/6	0	0	0.136	-0.081	0
reference	Q6AYK3	Inositol-3-phosphate synthase 1 (IPS 1) (Myo-inositol-1-phosphate synthase) (MI-1-P synthase)		0	0/3	0	0	0/3	0	0	0/3	0	0	secreted	1	2/8	0.08	0	0/6	0	0	0/6	0	0	-0.08	0	0
reference	Q5PXE9	Inositol-pentakisphosphate 2-kinase (Inositol-1,3,4,5,6-pentakisphosphate 2-kinase) (Ins(1,3,4,5,6)P5 2-kinase) (InsP5 2-kinase)		0	0/3	0	0	0/3	0	0	0/3	0	0	nuclei	1	0/8	0	0	0/6	0	0	1/6	0.062	0	0	0	-0.062
reference	P35559	Insulin-degrading enzyme (Insulin protease) (Insulinase) (Insulysin)		0	0/3	0	0	0/3	0	0	0/3	0	0	nuclei	1	0/8	0	0	0/6	0	0	1/6	0.031	0	0	0	-0.031
analysis	Q8CGX0	Insulin-like growth factor 2 mRNA-binding protein 1 (IGF2 mRNA-binding protein 1) (B-actin zipcode-binding protein 1) (rZBP-1) (IGF-II mRNA-binding protein 1) (VICKZ family member 1)	nuclei	1	0/3	0	0	0/3	0	0	1/3	0.051	0		0	0/8	0	0	0/6	0	0	0/6	0	0	0	0	0.051
both	P18614	Integrin alpha-1 (CD49 antigen-like family member A) (Laminin and collagen receptor) (VLA-1)	cytoplasm	11	0/3	0	0	3/3	0.142	0.11	0/3	0	0	cytoplasm	12	0/8	0	0	5/6	0.147	0.083	0/6	0	0	0	-0.005	0
both	P49134	Integrin beta-1 (Beta oligodendroglia) (Beta OL) (Fibronectin receptor subunit beta) (VLA-4 subunit beta)	cytoplasm	7	0/3	0	0	3/3	0.225	0.094	0/3	0	0	cytoplasm, nuclei	9	0/8	0	0	6/6	0.224	0.083	1/6	0.047	0	0	0.001	-0.047
reference	Q64632	Integrin beta-4 (GP150)		0	0/3	0	0	0/3	0	0	0/3	0	0	cytoplasm	2	0/8	0	0	1/6	0.039	0	0/6	0	0	0	-0.039	0
both	Q99J82	Integrin-linked protein kinase	cytoplasm, nuclei	4	0/3	0	0	2/3	0.139	0.073	1/3	0.066	0	cytoplasm, nuclei	3	0/8	0	0	2/6	0.066	0	2/6	0.101	0.035	0	0.073	-0.035
reference	Q63416	Inter-alpha-trypsin inhibitor heavy chain H3 (ITI heavy chain H3)		0	0/3	0	0	0/3	0	0	0/3	0	0	nuclei	1	0/8	0	0	0/6	0	0	1/6	0.045	0	0	0	-0.045
both	Q00238	Intercellular adhesion molecule 1 (ICAM-1)	secreted, cytoplasm	2	1/3	0.077	0	1/3	0.077	0	0/3	0	0	cytoplasm	1	0/8	0	0	1/6	0.077	0	0/6	0	0	0.077	0	0
both	P18588	Interferon-induced GTP-binding protein Mx1 (Myxovirus resistance protein 1)	cytoplasm, nuclei	7	0/3	0	0	1/3	0.238	0	2/3	0.187	0.051	cytoplasm, nuclei	7	0/8	0	0	2/6	0.044	0	5/6	0.149	0.086	0	0.194	0.038
both	P18589	Interferon-induced GTP-binding protein Mx2 (Myxovirus resistance protein 2)	cytoplasm	13	0/3	0	0	1/3	0.723	0	0/3	0	0	nuclei	2	0/8	0	0	0/6	0	0	1/6	0.087	0	0	0.723	-0.087
reference	P18590	Interferon-induced GTP-binding protein Mx3 (Myxovirus resistance protein 3)		0	0/3	0	0	0/3	0	0	0/3	0	0	nuclei	2	0/8	0	0	0/6	0	0	1/6	0.093	0	0	0	-0.093
both	Q63663	Interferon-induced guanylate-binding protein 2 (Guanine nucleotide-binding protein 2) (GTP-binding protein 2) (GBP-2) (p67)	secreted, cytoplasm	7	1/3	0.055	0	3/3	0.244	0.109	0/3	0	0	secreted, cytoplasm	13	1/8	0.055	0	3/6	0.555	0.362	0/6	0	0	0	-0.311	0
both	P26376	Interferon-induced transmembrane protein 3	cytoplasm	2	0/3	0	0	2/3	1154	0	0/3	0	0	cytoplasm	2	0/8	0	0	4/6	0.639	0.297	0/6	0	0	0	0.515	0
reference	Q4V8C7	Interferon-inducible double stranded RNA-dependent protein kinase activator A (Protein activator of the interferon-induced protein kinase) (Protein kinase, interferon-inducible double stranded RNA-dependent activator)		0	0/3	0	0	0/3	0	0	0/3	0	0	nuclei	1	0/8	0	0	0/6	0	0	1/6	0.122	0	0	0	-0.122
both	Q7TP98	Interleukin enhancer-binding factor 2 (Liver regeneration-related protein LRRG031)	nuclei	5	0/3	0	0	0/3	0	0	2/3	0.365	0.06	nuclei	5	0/8	0	0	0/6	0	0	4/6	0.249	0.055	0	0	0.116
both	Q9JIL3	Interleukin enhancer-binding factor 3	nuclei	7	0/3	0	0	0/3	0	0	2/3	0.249	0.055	nuclei	7	0/8	0	0	0/6	0	0	4/6	0.117	0.025	0	0	0.132
both	P25086	Interleukin-1 receptor antagonist protein (IL-1ra) (IL1 inhibitor)	secreted	3	2/3	0.202	0.073	0/3	0	0	0/3	0	0	secreted, cytoplasm, nuclei	6	4/8	0.279	0.11	1/6	0.129	0	1/6	0.129	0	-0.077	-0.129	-0.129
both	Q9R103	Interleukin-12 subunit alpha (IL-12A) (IL-12 subunit p35) (Cytotoxic lymphocyte maturation factor 35 kDa subunit) (CLMF p35)	secreted	1	1/3	0.136	0	0/3	0	0	0/3	0	0	secreted, cytoplasm	2	1/8	0.136	0	1/6	0.136	0	0/6	0	0	0	-0.136	0
analysis	Q9JKU3	Intraflagellar transport protein 172 homolog (Selective LIM-binding factor)	cytoplasm	1	0/3	0	0	1/3	0.016	0	0/3	0	0		0	0/8	0	0	0/6	0	0	0/6	0	0	0	0.016	0
reference	Q62751	Iron-responsive element-binding protein 2 (IRE-BP 2) (Iron regulatory protein 2) (IRP2)		0	0/3	0	0	0/3	0	0	0/3	0	0	cytoplasm	1	0/8	0	0	1/6	0.036	0	0/6	0	0	0	-0.036	0
both	Q711G3	Isoamyl acetate-hydrolyzing esterase 1 homolog (Hypertrophic agonist-responsive protein B64)	secreted, cytoplasm	7	1/3	0.624	0	3/3	0.329	0.077	0/3	0	0	secreted, cytoplasm	8	5/8	0.158	0.058	5/6	0.49	0.434	0/6	0	0	0.466	-0.161	0
reference	Q6I7R3	Isochorismatase domain-containing protein 1 (Down-regulated in nephrectomized rat kidney protein 1) (DR-NR1)		0	0/3	0	0	0/3	0	0	0/3	0	0	secreted, cytoplasm	1	1/8	0.136	0	1/6	0.136	0	0/6	0	0	-0.136	-0.136	0
both	Q99NA5	Isocitrate dehydrogenase [NAD] subunit alpha, mitochondrial (Isocitric dehydrogenase subunit alpha) (NAD(+)-specific ICDH subunit alpha)	cytoplasm	2	0/3	0	0	2/3	0.096	0	0/3	0	0	cytoplasm	2	0/8	0	0	3/6	0.096	0	0/6	0	0	0	0	0
both	P41562	Isocitrate dehydrogenase [NADP] cytoplasmic (IDH) (Cytosolic NADP-isocitrate dehydrogenase) (Oxalosuccinate decarboxylase) (NADP(+)-specific ICDH) (IDP)	cytoplasm	5	0/3	0	0	3/3	0.182	0.125	0/3	0	0	secreted, cytoplasm	12	4/8	0.13	0.048	5/6	0.32	0.21	0/6	0	0	-0.13	-0.138	0
both	P56574	Isocitrate dehydrogenase [NADP], mitochondrial (IDH) (Oxalosuccinate decarboxylase) (NADP(+)-specific ICDH) (IDP) (ICD-M)	cytoplasm	8	0/3	0	0	3/3	0.367	0.092	0/3	0	0	cytoplasm, nuclei	10	0/8	0	0	5/6	0.264	0.111	1/6	0.056	0	0	0.103	-0.056
reference	O35760	Isopentenyl-diphosphate Delta-isomerase 1 (Isopentenyl pyrophosphate isomerase 1) (IPP isomerase 1)		0	0/3	0	0	0/3	0	0	0/3	0	0	secreted	1	1/8	0.136	0	0/6	0	0	0/6	0	0	-0.136	0	0
both	P12007	Isovaleryl-CoA dehydrogenase, mitochondrial (IVD)	cytoplasm	1	0/3	0	0	1/3	0.075	0	0/3	0	0	secreted, nuclei	2	1/8	0.075	0	0/6	0	0	1/6	0.075	0	-0.075	0.075	-0.075
analysis	Q5BJY4	Josephin-1 (Josephin domain-containing protein 1)	cytoplasm	1	0/3	0	0	1/3	0.194	0	0/3	0	0		0	0/8	0	0	0/6	0	0	0/6	0	0	0	0.194	0
analysis	Q6P0K8	Junction plakoglobin	cytoplasm, nuclei	4	0/3	0	0	1/3	0.047	0	1/3	0.148	0		0	0/8	0	0	0/6	0	0	0/6	0	0	0	0.047	0.148
reference	Q5XIK7	Katanin p60 ATPase-containing subunit A-like 1 (Katanin p60 subunit A-like 1) (p60 katanin-like 1)		0	0/3	0	0	0/3	0	0	0/3	0	0	cytoplasm, nuclei	1	0/8	0	0	1/6	0.056	0	2/6	0.056	0	0	-0.056	-0.056
analysis	Q566E5	KDEL motif-containing protein 2	cytoplasm	1	0/3	0	0	1/3	0.058	0	0/3	0	0		0	0/8	0	0	0/6	0	0	0/6	0	0	0	0.058	0
reference	Q3KRE6	Kelch domain-containing protein 2		0	0/3	0	0	0/3	0	0	0/3	0	0	cytoplasm	1	0/8	0	0	1/6	0.08	0	0/6	0	0	0	-0.08	0
analysis	Q6JEL3	Kelch-like protein 10	nuclei	1	0/3	0	0	0/3	0	0	1/3	0.054	0		0	0/8	0	0	0/6	0	0	0/6	0	0	0	0	0.054
reference	Q5BK60	Kelch-like protein 38		0	0/3	0	0	0/3	0	0	0/3	0	0	nuclei	1	0/8	0	0	0/6	0	0	1/6	0.056	0	0	0	-0.056
both	Q6IFW6	Keratin, type I cytoskeletal 10 (Cytokeratin-10) (CK-10) (Keratin-10) (K10) (Type I keratin Ka10)	cytoplasm, nuclei	9	0/3	0	0	2/3	0.395	0.325	3/3	0.338	0.277	secreted, cytoplasm, nuclei	12	1/8	0.07	0	5/6	0.34	0.169	3/6	0.548	0.397	-0.07	0.055	-0.21
both	Q6IFV1	Keratin, type I cytoskeletal 14 (Cytokeratin-14) (CK-14) (Keratin-14) (K14) (Type I keratin Ka14)	nuclei	5	0/3	0	0	0/3	0	0	2/3	0.215	0.15	cytoplasm, nuclei	8	0/8	0	0	2/6	0.324	0.041	2/6	0.173	0.109	0	-0.324	0.042
both	Q6IFV3	Keratin, type I cytoskeletal 15 (Cytokeratin-15) (CK-15) (Keratin-15) (K15) (Type I keratin Ka15)	cytoplasm, nuclei	3	0/3	0	0	1/3	0.136	0	2/3	0.174	0.038	cytoplasm, nuclei	6	0/8	0	0	3/6	0.245	0.131	3/6	0.161	0.035	0	-0.109	0.013
analysis	Q6IFU8	Keratin, type I cytoskeletal 17 (Cytokeratin-17) (CK-17) (Keratin-17) (K17) (Type I keratin Ka17)	nuclei	3	0/3	0	0	0/3	0	0	2/3	0.169	0.036		0	0/8	0	0	0/6	0	0	0/6	0	0	0	0	0.169
analysis	Q5BJY9	Keratin, type I cytoskeletal 18 (Cytokeratin-18) (CK-18) (Keratin-18) (K18)	nuclei	4	0/3	0	0	0/3	0	0	2/3	0.164	0.103		0	0/8	0	0	0/6	0	0	0/6	0	0	0	0	0.164
both	Q63279	Keratin, type I cytoskeletal 19 (Cytokeratin-19) (CK-19) (Keratin-19) (K19) (Type I keratin Ka19)	nuclei	2	0/3	0	0	0/3	0	0	1/3	0.141	0	nuclei	2	0/8	0	0	0/6	0	0	1/6	0.141	0	0	0	0
both	Q6IMF3	Keratin, type II cytoskeletal 1 (Cytokeratin-1) (CK-1) (Keratin-1) (K1) (Type-II keratin Kb1)	cytoplasm, nuclei	10	0/3	0	0	3/3	0.237	0.155	2/3	0.406	0.179	secreted, cytoplasm, nuclei	9	2/8	0.234	0.126	5/6	0.256	0.099	3/6	0.435	0.106	-0.234	-0.019	-0.029
both	Q6IG01	Keratin, type II cytoskeletal 1b (Cytokeratin-1B) (CK-1B) (Keratin-77) (K77) (Type-II keratin Kb39)	cytoplasm, nuclei	4	0/3	0	0	2/3	0.056	0	1/3	0.245	0	cytoplasm, nuclei	4	0/8	0	0	2/6	0.147	0.031	1/6	0.245	0	0	-0.091	0
both	Q6IG02	Keratin, type II cytoskeletal 2 epidermal (Cytokeratin-2e) (CK-2e) (Epithelial keratin-2e) (Keratin-2 epidermis) (Keratin-2e) (K2e) (Type-II keratin Kb2)	cytoplasm, nuclei	4	0/3	0	0	1/3	0.091	0	2/3	0.115	0.024	cytoplasm, nuclei	5	0/8	0	0	2/6	0.068	0.023	3/6	0.126	0.085	0	0.023	-0.011
both	Q6P6Q2	Keratin, type II cytoskeletal 5 (Cytokeratin-5) (CK-5) (Keratin-5) (K5) (Type-II keratin Kb5)	cytoplasm, nuclei	10	0/3	0	0	2/3	0.055	0	2/3	0.417	0.038	secreted, cytoplasm, nuclei	9	2/8	0.115	0.06	5/6	0.221	0.144	2/6	0.246	0.133	-0.115	-0.166	0.171
both	Q4FZU2	Keratin, type II cytoskeletal 6A (Cytokeratin-6A) (CK-6A) (Keratin-6A) (K6A) (Type-II keratin Kb6)	cytoplasm, nuclei	12	0/3	0	0	3/3	0.114	0.049	3/3	0.42	0.22	secreted, cytoplasm, nuclei	8	1/8	0.113	0	3/6	0.219	0.063	3/6	0.242	0.096	-0.113	-0.105	0.178
analysis	Q6IG04	Keratin, type II cytoskeletal 72 (Cytokeratin-72) (CK-72) (Keratin-72) (K72) (Type II inner root sheath-specific keratin-K6irs2) (Type-II keratin Kb35)	nuclei	3	0/3	0	0	0/3	0	0	2/3	0.088	0.031		0	0/8	0	0	0/6	0	0	0/6	0	0	0	0	0.088
reference	Q6IG03	Keratin, type II cytoskeletal 73 (Cytokeratin-73) (CK-73) (Keratin-73) (K73) (Type II inner root sheath-specific keratin-K6irs3) (Type-II keratin Kb36)		0	0/3	0	0	0/3	0	0	0/3	0	0	secreted, cytoplasm, nuclei	6	1/8	0.105	0	2/6	0.137	0.085	1/6	0.284	0	-0.105	-0.137	-0.284
both	Q6IG05	Keratin, type II cytoskeletal 75 (Cytokeratin-75) (CK-75) (Keratin-6 hair follicle) (Keratin-75) (K75) (Type II keratin-K6hf) (Type-II keratin Kb18)	cytoplasm, nuclei	10	0/3	0	0	2/3	0.059	0	2/3	0.422	0.163	cytoplasm, nuclei	9	0/8	0	0	3/6	0.309	0.267	1/6	0.122	0	0	-0.25	0.3
both	Q10758	Keratin, type II cytoskeletal 8 (Cytokeratin-8) (CK-8) (Keratin-8) (K8) (Cytokeratin endo A) (Type-II keratin Kb8)	nuclei	10	0/3	0	0	0/3	0	0	1/3	0.668	0	secreted, cytoplasm, nuclei	6	1/8	0.053	0	3/6	0.17	0.098	3/6	0.167	0.049	-0.053	-0.17	0.501
both	Q02974	Ketohexokinase (Hepatic fructokinase)	secreted	4	3/3	0.223	0.173	0/3	0	0	0/3	0	0	secreted, cytoplasm	8	8/8	0.394	0.18	1/6	0.334	0	0/6	0	0	-0.171	-0.334	0
both	Q91V33	KH domain-containing, RNA-binding, signal transduction-associated protein 1 (GAP-associated tyrosine phosphoprotein p62) (Src-associated in mitosis 68 kDa protein) (Sam68) (p21 Ras GTPase-activating protein-associated p62) (p68)	nuclei	2	0/3	0	0	0/3	0	0	2/3	0.08	0	nuclei	4	0/8	0	0	0/6	0	0	5/6	0.133	0.071	0	0	-0.053
reference	Q920F3	KH domain-containing, RNA-binding, signal transduction-associated protein 2 (Sam68-like mammalian protein 1) (SLM-1)		0	0/3	0	0	0/3	0	0	0/3	0	0	cytoplasm	2	0/8	0	0	3/6	0.08	0	0/6	0	0	0	-0.08	0
analysis	P37285	Kinesin light chain 1 (KLC 1)	cytoplasm	1	0/3	0	0	1/3	0.055	0	0/3	0	0		0	0/8	0	0	0/6	0	0	0/6	0	0	0	0.055	0
reference	Q5PQM2	Kinesin light chain 4 (KLC 4) (Kinesin-like protein 8)		0	0/3	0	0	0/3	0	0	0/3	0	0	secreted	1	1/8	0.049	0	0/6	0	0	0/6	0	0	-0.049	0	0
both	Q2PQA9	Kinesin-1 heavy chain (Conventional kinesin heavy chain) (Ubiquitous kinesin heavy chain) (UKHC)	cytoplasm	5	0/3	0	0	3/3	0.06	0.025	0/3	0	0	secreted	1	1/8	0.03	0	0/6	0	0	0/6	0	0	-0.03	0.06	0
both	Q4KLL9	Kinesin-like protein KIF18B	secreted, cytoplasm, nuclei	2	1/3	0.041	0	2/3	0.041	0	2/3	0.063	0.021	secreted, nuclei	1	1/8	0.041	0	0/6	0	0	4/6	0.041	0	0	0.041	0.022
reference	Q5I0E8	Kinesin-like protein KIF22		0	0/3	0	0	0/3	0	0	0/3	0	0	nuclei	1	0/8	0	0	0/6	0	0	1/6	0.045	0	0	0	-0.045
reference	O55165	Kinesin-like protein KIF3C		0	0/3	0	0	0/3	0	0	0/3	0	0	secreted	1	1/8	0.038	0	0/6	0	0	0/6	0	0	-0.038	0	0
reference	P70712	Kynureninase (L-kynurenine hydrolase)		0	0/3	0	0	0/3	0	0	0/3	0	0	secreted	3	1/8	0.241	0	0/6	0	0	0/6	0	0	-0.241	0	0
both	Q64602	Kynurenine/alpha-aminoadipate aminotransferase, mitochondrial (KAT/AadAT) (Kynurenine aminotransferase II) (Kynurenine--oxoglutarate aminotransferase II) (Kynurenine--oxoglutarate transaminase II) (2-aminoadipate transaminase) (2-aminoadipate aminotransfe	cytoplasm	1	0/3	0	0	1/3	0.083	0	0/3	0	0	cytoplasm, nuclei	1	0/8	0	0	2/6	0.083	0	1/6	0.083	0	0	0	-0.083
both	Q08415	Kynurenine--oxoglutarate transaminase 1, mitochondrial (Kynurenine--oxoglutarate transaminase I) (Kynurenine aminotransferase I) (KATI) (Glutamine--phenylpyruvate transaminase) (Glutamine transaminase K) (GTK) (Cysteine-S-conjugate beta-lyase)	cytoplasm	1	0/3	0	0	1/3	0.096	0	0/3	0	0	secreted, cytoplasm	1	1/8	0.096	0	2/6	0.096	0	0/6	0	0	-0.096	0	0
both	Q58FK9	Kynurenine--oxoglutarate transaminase 3 (Kynurenine--oxoglutarate transaminase III) (Kynurenine aminotransferase III) (KATIII) (Cysteine-S-conjugate beta-lyase 2) (Kynurenine--glyoxylate transaminase)	cytoplasm	1	0/3	0	0	1/3	0.075	0	0/3	0	0	secreted, cytoplasm	3	2/8	0.075	0	1/6	0.241	0	0/6	0	0	-0.075	-0.166	0
analysis	Q9JI93	Lactosylceramide 4-alpha-galactosyltransferase (Alpha-1,4-N-acetylglucosaminyltransferase) (Alpha-1,4-galactosyltransferase) (Alpha4Gal-T1) (Globotriaosylceramide synthase) (Gb3 synthase) (UDP-galactose:beta-D-galactosyl-beta1-R 4-alpha-D-galactosyltransf	cytoplasm	1	0/3	0	0	1/3	0.105	0	0/3	0	0		0	0/8	0	0	0/6	0	0	0/6	0	0	0	0.105	0
both	Q6P7Q4	Lactoylglutathione lyase (Methylglyoxalase) (Aldoketomutase) (Glyoxalase I) (Glx I) (Ketone-aldehyde mutase) (S-D-lactoylglutathione methylglyoxal lyase)	cytoplasm	7	0/3	0	0	3/3	0.735	0.138	0/3	0	0	secreted, cytoplasm	10	8/8	0.604	0.332	6/6	0.485	0.216	0/6	0	0	-0.604	0.25	0
both	Q811X6	Lambda-crystallin homolog (L-gulonate 3-dehydrogenase) (Gul3DH)	secreted, cytoplasm	4	2/3	0.181	0.065	2/3	0.245	0	0/3	0	0	cytoplasm	8	0/8	0	0	2/6	0.7	0.455	0/6	0	0	0.181	-0.455	0
both	P48679	Lamin-A	secreted, nuclei	8	1/3	0.039	0	0/3	0	0	1/3	0.308	0	secreted, nuclei	15	5/8	0.072	0.031	0/6	0	0	4/6	0.227	0.207	-0.033	0	0.081
both	Q62733	Lamina-associated polypeptide 2, isoform beta (Thymopoietin isoform beta) (TP beta)	cytoplasm, nuclei	2	0/3	0	0	1/3	0.07	0	1/3	0.07	0	cytoplasm, nuclei	2	0/8	0	0	1/6	0.07	0	5/6	0.07	0	0	0	0
both	P70615	Lamin-B1	secreted, nuclei	5	2/3	0.066	0.023	0/3	0	0	2/3	0.09	0.046	secreted, cytoplasm, nuclei	13	2/8	0.256	0.212	1/6	0.044	0	3/6	0.191	0.112	-0.19	-0.044	-0.101
analysis	P15800	Laminin subunit beta-2 (Laminin chain B3) (Laminin-11 subunit beta) (Laminin-14 subunit beta) (Laminin-15 subunit beta) (Laminin-3 subunit beta) (Laminin-4 subunit beta) (Laminin-7 subunit beta) (Laminin-9 subunit beta) (S-laminin subunit beta) (S-LAM bet	cytoplasm	1	0/3	0	0	1/3	0.019	0	0/3	0	0		0	0/8	0	0	0/6	0	0	0/6	0	0	0	0.019	0
analysis	Q6MG49	Large proline-rich protein BAG6 (BCL2-associated athanogene 6) (HLA-B-associated transcript 3)	cytoplasm	1	0/3	0	0	1/3	0.054	0	0/3	0	0		0	0/8	0	0	0/6	0	0	0/6	0	0	0	0.054	0
reference	Q5BJT6	Large subunit GTPase 1 homolog		0	0/3	0	0	0/3	0	0	0/3	0	0	nuclei	1	0/8	0	0	0/6	0	0	1/6	0.048	0	0	0	-0.048
reference	O35806	Latent-transforming growth factor beta-binding protein 2 (LTBP-2)		0	0/3	0	0	0/3	0	0	0/3	0	0	nuclei	1	0/8	0	0	0/6	0	0	1/6	0.03	0	0	0	-0.03
analysis	Q5U2R7	LDLR chaperone MESD (Mesoderm development candidate 2) (Mesoderm development protein)	cytoplasm	2	0/3	0	0	2/3	0.145	0	0/3	0	0		0	0/8	0	0	0/6	0	0	0/6	0	0	0	0.145	0
both	Q9R0J8	Legumain (Asparaginyl endopeptidase) (Protease, cysteine 1)	secreted, cytoplasm	8	3/3	0.382	0.207	3/3	0.221	0.05	0/3	0	0	secreted, cytoplasm	10	7/8	0.345	0.123	4/6	0.265	0.046	0/6	0	0	0.037	-0.044	0
analysis	Q5XIN6	LETM1 and EF-hand domain-containing protein 1, mitochondrial (Leucine zipper-EF-hand-containing transmembrane protein 1)	cytoplasm	1	0/3	0	0	1/3	0.042	0	0/3	0	0		0	0/8	0	0	0/6	0	0	0/6	0	0	0	0.042	0
both	Q5SGE0	Leucine-rich PPR motif-containing protein, mitochondrial (130 kDa leucine-rich protein) (LRP 130) (Leucine rich protein 157) (rLRP157)	cytoplasm, nuclei	7	0/3	0	0	1/3	0.039	0	1/3	0.122	0	nuclei	3	0/8	0	0	0/6	0	0	2/6	0.029	0.01	0	0.039	0.093
reference	B1H234	Leucine-rich repeat transmembrane protein FLRT3 (Fibronectin-like domain-containing leucine-rich transmembrane protein 3)		0	0/3	0	0	0/3	0	0	0/3	0	0	secreted	1	1/8	0.048	0	0/6	0	0	0/6	0	0	-0.048	0	0
analysis	Q9JMH2	Leucine-rich repeat, immunoglobulin-like domain and transmembrane domain-containing protein 1 (Leucine-rich repeat-containing protein 21) (Photoreceptor-associated LRR superfamily protein) (Retina-specific protein PAL)	cytoplasm	1	0/3	0	0	1/3	0.068	0	0/3	0	0		0	0/8	0	0	0/6	0	0	0/6	0	0	0	0.068	0
reference	Q6AXZ2	Leucine-rich repeat-containing protein 46		0	0/3	0	0	0/3	0	0	0/3	0	0	cytoplasm	1	0/8	0	0	2/6	0.105	0	0/6	0	0	0	-0.105	0
reference	Q5FVI3	Leucine-rich repeat-containing protein 57		0	0/3	0	0	0/3	0	0	0/3	0	0	cytoplasm	1	0/8	0	0	1/6	0.116	0	0/6	0	0	0	-0.116	0
both	Q5RJR8	Leucine-rich repeat-containing protein 59 (Protein p34)	cytoplasm, nuclei	5	0/3	0	0	2/3	0.202	0	2/3	0.271	0.174	cytoplasm, nuclei	3	0/8	0	0	2/6	0.096	0	4/6	0.178	0.092	0	0.106	0.093
both	P31053	Leukocyte antigen CD37	secreted, cytoplasm	1	2/3	0.136	0	1/3	0.136	0	0/3	0	0	cytoplasm, nuclei	2	0/8	0	0	1/6	0.292	0	1/6	0.136	0	0.136	-0.156	-0.136
both	Q4G075	Leukocyte elastase inhibitor A (Serine protease inhibitor EIA) (Serpin B1a)	secreted, cytoplasm, nuclei	1	3/3	0.101	0	3/3	0.101	0	1/3	0.101	0	secreted, cytoplasm	1	3/8	0.101	0	6/6	0.101	0	0/6	0	0	0	0	0.101
both	P97829	Leukocyte surface antigen CD47 (Integrin-associated protein) (IAP)	cytoplasm	2	0/3	0	0	3/3	0.214	0.084	0/3	0	0	cytoplasm	1	0/8	0	0	4/6	0.155	0	0/6	0	0	0	0.059	0
both	P30349	Leukotriene A-4 hydrolase (LTA-4 hydrolase) (Leukotriene A(4) hydrolase)	secreted, cytoplasm	16	2/3	0.156	0.055	3/3	0.469	0.058	0/3	0	0	secreted, cytoplasm	18	4/8	0.18	0.172	6/6	0.338	0.102	0/6	0	0	-0.024	0.131	0
reference	Q3MID2	Leukotriene-B(4) omega-hydroxylase 2 (CYPIVF3) (Cytochrome P450 4F3) (Cytochrome P450-LTB-omega) (Leukotriene-B(4) 20-monooxygenase 2)		0	0/3	0	0	0/3	0	0	0/3	0	0	cytoplasm	1	0/8	0	0	1/6	0.07	0	0/6	0	0	0	-0.07	0
both	Q99MZ8	LIM and SH3 domain protein 1 (LASP-1)	secreted, cytoplasm, nuclei	3	1/3	0.122	0	3/3	0.259	0	2/3	0.122	0	secreted, cytoplasm, nuclei	5	3/8	0.276	0.218	4/6	0.19	0.068	3/6	0.168	0.065	-0.154	0.069	-0.046
reference	A1L1J9	Lipase maturation factor 2		0	0/3	0	0	0/3	0	0	0/3	0	0	cytoplasm	1	0/8	0	0	1/6	0.077	0	0/6	0	0	0	-0.077	0
reference	Q91Z79	Liprin-alpha-3 (Protein tyrosine phosphatase receptor type f polypeptide-interacting protein alpha-3) (PTPRF-interacting protein alpha-3)		0	0/3	0	0	0/3	0	0	0/3	0	0	cytoplasm	1	0/8	0	0	2/6	0.024	0	0/6	0	0	0	-0.024	0
reference	Q63108	Liver carboxylesterase 3 (Carboxyesterase ES-3) (pI 5.5 esterase) (ES-HTEL)		0	0/3	0	0	0/3	0	0	0/3	0	0	cytoplasm	1	0/8	0	0	1/6	0.086	0	0/6	0	0	0	-0.086	0
both	Q64573	Liver carboxylesterase 4 (Carboxyesterase ES-4) (Microsomal palmitoyl-CoA hydrolase) (Kidney microsomal carboxylesterase)	cytoplasm	2	0/3	0	0	1/3	0.145	0	0/3	0	0	cytoplasm	5	0/8	0	0	5/6	0.182	0.114	0/6	0	0	0	-0.037	0
reference	Q63010	Liver carboxylesterase B-1 (Liver microsomal carboxylesterase)		0	0/3	0	0	0/3	0	0	0/3	0	0	cytoplasm	1	0/8	0	0	1/6	0.066	0	0/6	0	0	0	-0.066	0
both	P04642	L-lactate dehydrogenase A chain (LDH-A) (LDH muscle subunit) (LDH-M)	secreted, cytoplasm	16	3/3	0.697	0.39	3/3	0.747	0.113	0/3	0	0	secreted, cytoplasm, nuclei	25	8/8	1051	0.348	6/6	0.793	0.311	1/6	0.083	0	-0.354	-0.046	-0.083
both	P42123	L-lactate dehydrogenase B chain (LDH-B) (LDH heart subunit) (LDH-H)	secreted, cytoplasm	9	3/3	0.215	0.095	3/3	0.428	0.133	0/3	0	0	secreted, cytoplasm	10	3/8	0.26	0.154	5/6	0.427	0.194	0/6	0	0	-0.045	0.001	0
both	P19629	L-lactate dehydrogenase C chain (LDH-C) (LDH testis subunit) (LDH-X)	secreted, cytoplasm	1	1/3	0.096	0	1/3	0.096	0	0/3	0	0	secreted, cytoplasm	1	4/8	0.096	0	4/6	0.096	0	0/6	0	0	0	0	0
reference	Q3MIB4	Lon protease homolog 2, peroxisomal (Lon protease-like protein 2) (Lon protease 2) (Peroxisomal Lon protease)		0	0/3	0	0	0/3	0	0	0/3	0	0	cytoplasm	1	0/8	0	0	2/6	0.041	0	0/6	0	0	0	-0.041	0
both	Q924S5	Lon protease homolog, mitochondrial (Lon protease-like protein) (LONP) (Mitochondrial ATP-dependent protease Lon) (Serine protease 15)	cytoplasm	3	0/3	0	0	2/3	0.051	0.017	0/3	0	0	cytoplasm	5	0/8	0	0	6/6	0.057	0.026	0/6	0	0	0	-0.006	0
analysis	A0JPN3	Long palate, lung and nasal epithelium carcinoma-associated protein 1	cytoplasm	1	0/3	0	0	1/3	0.075	0	0/3	0	0		0	0/8	0	0	0/6	0	0	0/6	0	0	0	0.075	0
both	P15650	Long-chain specific acyl-CoA dehydrogenase, mitochondrial (LCAD)	cytoplasm	3	0/3	0	0	1/3	0.25	0	0/3	0	0	cytoplasm	6	0/8	0	0	3/6	0.287	0.121	0/6	0	0	0	-0.037	0
both	P18163	Long-chain-fatty-acid--CoA ligase 1 (Long-chain acyl-CoA synthetase 1) (LACS 1) (Long-chain-fatty-acid--CoA ligase, liver isozyme)	cytoplasm, nuclei	4	0/3	0	0	1/3	0.093	0	1/3	0.142	0	cytoplasm, nuclei	12	0/8	0	0	3/6	0.093	0.04	1/6	0.425	0	0	0	-0.283
analysis	O88813	Long-chain-fatty-acid--CoA ligase 5 (Long-chain acyl-CoA synthetase 5) (LACS 5)	cytoplasm	1	0/3	0	0	1/3	0.046	0	0/3	0	0		0	0/8	0	0	0/6	0	0	0/6	0	0	0	0.046	0
both	Q63203	Low affinity immunoglobulin gamma Fc region receptor II (Fc-gamma RII) (FcRII) (IgG Fc receptor II beta)	cytoplasm	2	0/3	0	0	1/3	0.292	0	0/3	0	0	cytoplasm	3	0/8	0	0	5/6	0.261	0.062	0/6	0	0	0	0.031	0
both	P41498	Low molecular weight phosphotyrosine protein phosphatase (LMW-PTPase) (Low molecular weight cytosolic acid phosphatase)	secreted, cytoplasm, nuclei	3	1/3	0.179	0	3/3	0.402	0.188	1/3	0.179	0	secreted, cytoplasm	6	4/8	0.337	0.091	6/6	0.508	0.377	0/6	0	0	-0.158	-0.106	0.179
both	P09367	L-serine dehydratase/L-threonine deaminase (L-serine deaminase) (SDH) (L-threonine dehydratase) (TDH)	secreted, cytoplasm	1	2/3	0.11	0	2/3	0.11	0	0/3	0	0	secreted, cytoplasm	1	3/8	0.11	0	3/6	0.11	0	0/6	0	0	0	0	0
both	P38656	Lupus La protein homolog (La autoantigen homolog) (La ribonucleoprotein)	cytoplasm, nuclei	4	0/3	0	0	1/3	0.062	0	2/3	0.274	0	nuclei	5	0/8	0	0	0/6	0	0	4/6	0.219	0.06	0	0.062	0.055
both	Q920P0	L-xylulose reductase (XR) (Dicarbonyl/L-xylulose reductase)	cytoplasm	2	0/3	0	0	2/3	0.145	0	0/3	0	0	secreted, cytoplasm	5	2/8	0.145	0	2/6	0.432	0.287	0/6	0	0	-0.145	-0.287	0
reference	Q4V8A1	Lysophosphatidylcholine acyltransferase 2B (Acyltransferase-like 1-B)		0	0/3	0	0	0/3	0	0	0/3	0	0	secreted	1	1/8	0.07	0	0/6	0	0	0/6	0	0	-0.07	0	0
both	Q64194	Lysosomal acid lipase/cholesteryl ester hydrolase (Acid cholesteryl ester hydrolase) (Cholesteryl esterase) (Lipase A) (Sterol esterase)	cytoplasm	3	0/3	0	0	3/3	0.237	0.106	0/3	0	0	cytoplasm	2	0/8	0	0	4/6	0.172	0.061	0/6	0	0	0	0.065	0
reference	P20611	Lysosomal acid phosphatase (LAP)		0	0/3	0	0	0/3	0	0	0/3	0	0	cytoplasm	1	0/8	0	0	1/6	0.116	0	0/6	0	0	0	-0.116	0
reference	Q6P7A9	Lysosomal alpha-glucosidase (Acid maltase)		0	0/3	0	0	0/3	0	0	0/3	0	0	cytoplasm	1	0/8	0	0	1/6	0.051	0	0/6	0	0	0	-0.051	0
reference	Q68FV6	Lysosomal protein NCU-G1		0	0/3	0	0	0/3	0	0	0/3	0	0	cytoplasm	1	0/8	0	0	1/6	0.212	0	0/6	0	0	0	-0.212	0
both	P27615	Lysosome membrane protein 2 (85 kDa lysosomal membrane sialoglycoprotein) (LGP85) (CD36 antigen-like 2) (Lysosome membrane protein II) (LIMP II) (Scavenger receptor class B member 2)	cytoplasm	3	0/3	0	0	3/3	0.148	0.044	0/3	0	0	cytoplasm	3	0/8	0	0	3/6	0.117	0.044	0/6	0	0	0	0.031	0
both	P14562	Lysosome-associated membrane glycoprotein 1 (LAMP-1) (120 kDa lysosomal membrane glycoprotein) (LGP-120) (CD107 antigen-like family member A)	cytoplasm	2	0/3	0	0	3/3	0.167	0.05	0/3	0	0	cytoplasm	2	0/8	0	0	5/6	0.181	0.042	0/6	0	0	0	-0.014	0
both	P17046	Lysosome-associated membrane glycoprotein 2 (Lysosome-associated membrane protein 2) (Lysosomal membrane glycoprotein type B) (LGP-B) (LGP-96) (LGP-110) (CD107 antigen-like family member B)	secreted, cytoplasm	3	2/3	0.105	0	3/3	0.226	0.1	0/3	0	0	secreted, cytoplasm	3	3/8	0.105	0	6/6	0.224	0.071	0/6	0	0	0	0.002	0
reference	P00697	Lysozyme C-1 (1,4-beta-N-acetylmuramidase C)		0	0/3	0	0	0/3	0	0	0/3	0	0	secreted	1	1/8	0.259	0	0/6	0	0	0/6	0	0	-0.259	0	0
reference	Q8JZQ0	Macrophage colony-stimulating factor 1 (CSF-1)		0	0/3	0	0	0/3	0	0	0/3	0	0	secreted	1	1/8	0.068	0	0/6	0	0	0/6	0	0	-0.068	0	0
both	P30904	Macrophage migration inhibitory factor (MIF) (Phenylpyruvate tautomerase) (L-dopachrome tautomerase) (L-dopachrome isomerase) (Glutathione-binding 13 kDa protein)	cytoplasm	2	0/3	0	0	3/3	0.926	0.324	0/3	0	0	secreted, cytoplasm	2	2/8	0.468	0	5/6	0.88	0.336	0/6	0	0	-0.468	0.046	0
both	Q6AYC4	Macrophage-capping protein (Actin regulatory protein CAP-G)	cytoplasm	5	0/3	0	0	3/3	0.407	0.229	0/3	0	0	secreted, cytoplasm	7	2/8	0.253	0.137	5/6	0.374	0.205	0/6	0	0	-0.253	0.033	0
reference	Q9WV57	Macrophage-expressed gene 1 protein (Macrophage gene 1 protein)		0	0/3	0	0	0/3	0	0	0/3	0	0	secreted	1	1/8	0.056	0	0/6	0	0	0/6	0	0	-0.056	0	0
both	P02761	Major urinary protein (MUP) (Alpha-2u-globulin) (Alpha(2)-euglobulin) (Allergen Rat n I)	secreted, cytoplasm, nuclei	8	2/3	0.757	0.398	3/3	0.787	0.327	1/3	0.585	0	secreted, cytoplasm, nuclei	5	8/8	0.348	0.209	6/6	0.572	0.303	1/6	0.166	0	0.409	0.215	0.419
both	Q62667	Major vault protein (MVP)	secreted, cytoplasm, nuclei	22	1/3	0.037	0	3/3	0.142	0.051	2/3	0.57	0.085	secreted, cytoplasm, nuclei	21	1/8	0.037	0	6/6	0.108	0.042	6/6	0.306	0.181	0	0.034	0.264
both	O88989	Malate dehydrogenase, cytoplasmic (Cytosolic malate dehydrogenase)	secreted, cytoplasm	9	3/3	0.473	0.274	3/3	0.45	0.109	0/3	0	0	secreted, cytoplasm	10	8/8	0.557	0.155	5/6	0.376	0.151	0/6	0	0	-0.084	0.074	0
both	P04636	Malate dehydrogenase, mitochondrial	secreted, cytoplasm, nuclei	17	3/3	0.509	0.351	3/3	1802	0.327	3/3	0.301	0.152	secreted, cytoplasm, nuclei	20	8/8	0.394	0.18	6/6	2196	1128	5/6	0.346	0.182	0.115	-0.394	-0.045
reference	P57113	Maleylacetoacetate isomerase (MAAI) (GSTZ1-1) (Glutathione S-transferase zeta 1)		0	0/3	0	0	0/3	0	0	0/3	0	0	cytoplasm	1	0/8	0	0	3/6	1154	0	0/6	0	0	0	-1154	0
analysis	Q920F5	Malonyl-CoA decarboxylase, mitochondrial (MCD)	cytoplasm	1	0/3	0	0	1/3	0.061	0	0/3	0	0		0	0/8	0	0	0/6	0	0	0/6	0	0	0	0.061	0
analysis	P85171	MAM domain-containing glycosylphosphatidylinositol anchor protein 1 (Ig6M)	nuclei	1	0/3	0	0	0/3	0	0	1/3	0.037	0		0	0/8	0	0	0/6	0	0	0/6	0	0	0	0	0.037
both	Q5XII0	Mammalian ependymin-related protein 1 (MERP-1)	cytoplasm	1	0/3	0	0	2/3	0.166	0	0/3	0	0	cytoplasm, nuclei	3	0/8	0	0	5/6	0.243	0.095	3/6	0.295	0.091	0	-0.077	-0.295
reference	O08873	MAP kinase-activating death domain protein (Rab3 GDP/GTP exchange factor)		0	0/3	0	0	0/3	0	0	0/3	0	0	cytoplasm	1	0/8	0	0	1/6	0.022	0	0/6	0	0	0	-0.022	0
analysis	Q9EPH2	MARCKS-related protein (Brain protein F52) (MARCKS-like protein 1) (Macrophage myristoylated alanine-rich C kinase substrate) (Mac-MARCKS)	cytoplasm	1	0/3	0	0	2/3	0.194	0	0/3	0	0		0	0/8	0	0	0/6	0	0	0/6	0	0	0	0.194	0
both	P43244	Matrin-3 (Nuclear scaffold protein p130/MAT3)	cytoplasm, nuclei	10	0/3	0	0	1/3	0.039	0	2/3	0.284	0.025	nuclei	10	0/8	0	0	0/6	0	0	6/6	0.205	0.063	0	0.039	0.079
reference	Q99PW6	Matrix metalloproteinase-24 (MMP-24) (Membrane-type matrix metalloproteinase 5) (MT-MMP 5) (Membrane-type-5 matrix metalloproteinase) (MT5-MMP)		0	0/3	0	0	0/3	0	0	0/3	0	0	nuclei	1	0/8	0	0	0/6	0	0	1/6	0.059	0	0	0	-0.059
both	P50282	Matrix metalloproteinase-9 (MMP-9) (92 kDa type IV collagenase) (92 kDa gelatinase) (Gelatinase B) (GELB)	secreted	5	3/3	0.201	0.059	0/3	0	0	0/3	0	0	secreted, nuclei	5	6/8	0.13	0.04	0/6	0	0	1/6	0.062	0	0.071	0	-0.062
reference	Q5U2M8	Mediator of DNA damage checkpoint protein 1		0	0/3	0	0	0/3	0	0	0/3	0	0	cytoplasm	1	0/8	0	0	1/6	0.036	0	0/6	0	0	0	-0.036	0
reference	Q5XIE9	Mediator of RNA polymerase II transcription subunit 20 (Mediator complex subunit 20) (TRF-proximal protein homolog)		0	0/3	0	0	0/3	0	0	0/3	0	0	cytoplasm, nuclei	2	0/8	0	0	1/6	0.233	0	2/6	0.233	0	0	-0.233	-0.233
reference	Q4V8B3	Mediator of RNA polymerase II transcription subunit 24 (Mediator complex subunit 24) (Thyroid hormone receptor-associated protein 4)		0	0/3	0	0	0/3	0	0	0/3	0	0	cytoplasm, nuclei	1	0/8	0	0	1/6	0.034	0	1/6	0.034	0	0	-0.034	-0.034
both	Q561Q8	Mediator of RNA polymerase II transcription subunit 4 (Mediator complex subunit 4)	nuclei	1	0/3	0	0	0/3	0	0	1/3	0.136	0	nuclei	1	0/8	0	0	0/6	0	0	1/6	0.136	0	0	0	0
both	P08503	Medium-chain specific acyl-CoA dehydrogenase, mitochondrial (MCAD)	cytoplasm	1	0/3	0	0	1/3	0.075	0	0/3	0	0	cytoplasm, nuclei	4	0/8	0	0	2/6	0.158	0.083	2/6	0.115	0.04	0	-0.083	-0.115
reference	B5DF51	Membrane magnesium transporter 1 (Transmembrane protein 32)		0	0/3	0	0	0/3	0	0	0/3	0	0	cytoplasm	1	0/8	0	0	1/6	0.292	0	0/6	0	0	0	-0.292	0
both	Q9JK71	Membrane-associated guanylate kinase, WW and PDZ domain-containing protein 3 (Membrane-associated guanylate kinase inverted 3) (MAGI-3) (Scaffolding-like protein)	secreted, nuclei	2	1/3	0.023	0	0/3	0	0	1/3	0.023	0	cytoplasm, nuclei	1	0/8	0	0	1/6	0.023	0	2/6	0.023	0	0.023	-0.023	0
both	P70580	Membrane-associated progesterone receptor component 1 (Acidic 25 kDa protein) (25-DX) (Ventral midline antigen) (VEMA)	cytoplasm, nuclei	6	0/3	0	0	3/3	0.84	0.444	2/3	0.212	0	cytoplasm, nuclei	7	0/8	0	0	6/6	0.582	0.503	3/6	0.589	0.267	0	0.258	-0.377
both	Q5XIU9	Membrane-associated progesterone receptor component 2	cytoplasm	2	0/3	0	0	2/3	0.244	0.089	0/3	0	0	cytoplasm	2	0/8	0	0	4/6	0.155	0	0/6	0	0	0	0.089	0
both	P0C5H9	Mesencephalic astrocyte-derived neurotrophic factor (Protein ARMET) (Arginine-rich protein)	cytoplasm, nuclei	4	0/3	0	0	3/3	0.44	0.207	1/3	0.194	0	secreted, cytoplasm, nuclei	6	1/8	0.194	0	6/6	0.599	0.397	5/6	0.407	0.324	-0.194	-0.159	-0.213
analysis	P23385	Metabotropic glutamate receptor 1 (mGluR1)	nuclei	1	0/3	0	0	0/3	0	0	1/3	0.032	0		0	0/8	0	0	0/6	0	0	0/6	0	0	0	0	0.032
reference	P31423	Metabotropic glutamate receptor 4 (mGluR4)		0	0/3	0	0	0/3	0	0	0/3	0	0	nuclei	1	0/8	0	0	0/6	0	0	1/6	0.04	0	0	0	-0.04
analysis	P70579	Metabotropic glutamate receptor 8 (mGluR8)	cytoplasm	1	0/3	0	0	1/3	0.04	0	0/3	0	0		0	0/8	0	0	0/6	0	0	0/6	0	0	0	0.04	0
analysis	Q5U2P1	Metal transporter CNNM2 (Ancient conserved domain-containing protein 2) (Cyclin-M2)	secreted	1	1/3	0.044	0	0/3	0	0	0/3	0	0		0	0/8	0	0	0/6	0	0	0/6	0	0	0.044	0	0
analysis	B1WC86	Metallophosphoesterase 1 (Post-GPI attachment to proteins factor 5)	cytoplasm	2	0/3	0	0	1/3	0.16	0	0/3	0	0		0	0/8	0	0	0/6	0	0	0/6	0	0	0	0.16	0
both	P30120	Metalloproteinase inhibitor 1 (Tissue inhibitor of metalloproteinases 1) (TIMP-1)	secreted	2	1/3	0.389	0	0/3	0	0	0/3	0	0	secreted	1	2/8	0.179	0	0/6	0	0	0/6	0	0	0.21	0	0
both	P30121	Metalloproteinase inhibitor 2 (Tissue inhibitor of metalloproteinases 2) (TIMP-2)	secreted	2	1/3	0.311	0	0/3	0	0	0/3	0	0	secreted	1	1/8	0.145	0	0/6	0	0	0/6	0	0	0.166	0	0
reference	Q4V8K1	Metalloreductase STEAP4 (Six-transmembrane epithelial antigen of prostate 4)		0	0/3	0	0	0/3	0	0	0/3	0	0	cytoplasm, nuclei	2	0/8	0	0	1/6	0.08	0	1/6	0.08	0	0	-0.08	-0.08
reference	Q5U2R0	Methionine adenosyltransferase 2 subunit beta (Methionine adenosyltransferase II beta) (MAT II beta)		0	0/3	0	0	0/3	0	0	0/3	0	0	cytoplasm	1	0/8	0	0	1/6	0.105	0	0/6	0	0	0	-0.105	0
both	Q00566	Methyl-CpG-binding protein 2 (MeCp-2 protein)	nuclei	5	0/3	0	0	0/3	0	0	1/3	0.433	0	nuclei	8	0/8	0	0	0/6	0	0	5/6	0.192	0.088	0	0	0.241
reference	Q5XIT9	Methylcrotonoyl-CoA carboxylase beta chain, mitochondrial (MCCase subunit beta) (3-methylcrotonyl-CoA:carbon dioxide ligase subunit beta) (3-methylcrotonyl-CoA carboxylase non-biotin-containing subunit) (3-methylcrotonyl-CoA carboxylase 2)		0	0/3	0	0	0/3	0	0	0/3	0	0	cytoplasm	1	0/8	0	0	1/6	0.055	0	0/6	0	0	0	-0.055	0
both	Q02253	Methylmalonate-semialdehyde dehydrogenase [acylating], mitochondrial (Malonate-semialdehyde dehydrogenase [acylating]) (Aldehyde dehydrogenase family 6 member A1)	cytoplasm, nuclei	7	0/3	0	0	2/3	0.214	0.078	1/3	0.377	0	cytoplasm, nuclei	18	0/8	0	0	5/6	0.36	0.224	4/6	0.478	0.33	0	-0.146	-0.101
both	Q5HZE4	Methylthioribose-1-phosphate isomerase (MTR-1-P isomerase) (S-methyl-5-thioribose-1-phosphate isomerase) (Translation initiation factor eIF-2B subunit alpha/beta/delta-like protein)	cytoplasm	1	0/3	0	0	1/3	0.11	0	0/3	0	0	secreted	1	1/8	0.11	0	0/6	0	0	0/6	0	0	-0.11	0.11	0
reference	Q562C4	Methyltransferase-like protein 7B (Associated with lipid droplet protein 1) (ALDI)		0	0/3	0	0	0/3	0	0	0/3	0	0	cytoplasm	2	0/8	0	0	2/6	0.214	0.078	0/6	0	0	0	-0.214	0
analysis	Q4G091	MICAL C-terminal-like protein (ERK2-binding testicular protein 1) (Ebitein-1) (Protein RSB-11-77)	secreted	1	1/3	0.048	0	0/3	0	0	0/3	0	0		0	0/8	0	0	0/6	0	0	0/6	0	0	0.048	0	0
both	P08011	Microsomal glutathione S-transferase 1 (Microsomal GST-1) (Microsomal GST-I)	nuclei	2	0/3	0	0	0/3	0	0	1/3	0.668	0	cytoplasm, nuclei	5	0/8	0	0	3/6	0.543	0.178	1/6	1154	0	0	-0.543	-0.486
analysis	P0C5W1	Microtubule-associated protein 1S (MAP-1S)	nuclei	1	0/3	0	0	0/3	0	0	1/3	0.041	0		0	0/8	0	0	0/6	0	0	0/6	0	0	0	0	0.041
both	Q5M7W5	Microtubule-associated protein 4 (MAP-4)	cytoplasm, nuclei	2	0/3	0	0	1/3	0.083	0	1/3	0.04	0	cytoplasm, nuclei	6	0/8	0	0	1/6	0.22	0	2/6	0.062	0.021	0	-0.137	-0.022
both	Q66HR2	Microtubule-associated protein RP/EB family member 1 (APC-binding protein EB1) (End-binding protein 1) (EB1)	cytoplasm	4	0/3	0	0	2/3	0.356	0.082	0/3	0	0	cytoplasm, nuclei	5	0/8	0	0	4/6	0.243	0.128	3/6	0.226	0.069	0	0.113	-0.226
reference	P97700	Mitochondrial 2-oxoglutarate/malate carrier protein (OGCP) (Solute carrier family 25 member 11)		0	0/3	0	0	0/3	0	0	0/3	0	0	cytoplasm, nuclei	2	0/8	0	0	2/6	0.149	0.053	1/6	0.096	0	0	-0.149	-0.096
both	Q5HZE0	Mitochondrial carnitine/acylcarnitine carrier protein CACL (CACT-like) (Solute carrier family 25 member 29)	cytoplasm	1	0/3	0	0	1/3	0.122	0	0/3	0	0	nuclei	1	0/8	0	0	0/6	0	0	1/6	0.122	0	0	0.122	-0.122
both	P84817	Mitochondrial fission 1 protein (FIS1 homolog) (rFis1) (Tetratricopeptide repeat protein 11) (TPR repeat protein 11)	cytoplasm	2	0/3	0	0	2/3	0.468	0	0/3	0	0	cytoplasm	3	0/8	0	0	6/6	0.434	0.192	0/6	0	0	0	0.034	0
analysis	Q505J6	Mitochondrial glutamate carrier 2 (GC-2) (Glutamate/H(+) symporter 2) (Solute carrier family 25 member 18)	nuclei	1	0/3	0	0	0/3	0	0	1/3	0.105	0		0	0/8	0	0	0/6	0	0	0/6	0	0	0	0	0.105
both	P62076	Mitochondrial import inner membrane translocase subunit Tim13	cytoplasm	1	0/3	0	0	1/3	0.389	0	0/3	0	0	cytoplasm	1	0/8	0	0	1/6	0.389	0	0/6	0	0	0	0	0
both	Q9WVA1	Mitochondrial import inner membrane translocase subunit Tim8 A (Deafness dystonia protein 1 homolog)	nuclei	1	0/3	0	0	0/3	0	0	1/3	0.389	0	cytoplasm	1	0/8	0	0	3/6	0.389	0	0/6	0	0	0	-0.389	0.389
both	Q3KR86	Mitochondrial inner membrane protein (Mitofilin)	cytoplasm, nuclei	2	0/3	0	0	1/3	0.048	0	1/3	0.099	0	cytoplasm, nuclei	2	0/8	0	0	2/6	0.048	0	1/6	0.048	0	0	0	0.051
both	P20069	Mitochondrial-processing peptidase subunit alpha (Alpha-MPP) (P-55)	cytoplasm	1	0/3	0	0	3/3	0.064	0	0/3	0	0	cytoplasm	1	0/8	0	0	2/6	0.064	0	0/6	0	0	0	0	0
analysis	P63086	Mitogen-activated protein kinase 1 (MAP kinase 1) (ERT1) (Extracellular signal-regulated kinase 2) (ERK-2) (MAP kinase isoform p42) (p42-MAPK) (Mitogen-activated protein kinase 2) (MAP kinase 2)	cytoplasm	1	0/3	0	0	1/3	0.093	0	0/3	0	0		0	0/8	0	0	0/6	0	0	0/6	0	0	0	0.093	0
analysis	Q63538	Mitogen-activated protein kinase 12 (MAP kinase 12) (Extracellular signal-regulated kinase 6) (ERK-6) (Mitogen-activated protein kinase p38 gamma) (MAP kinase p38 gamma) (Stress-activated protein kinase 3)	cytoplasm	1	0/3	0	0	1/3	0.077	0	0/3	0	0		0	0/8	0	0	0/6	0	0	0/6	0	0	0	0.077	0
both	P70618	Mitogen-activated protein kinase 14 (MAP kinase 14) (CRK1) (Mitogen-activated protein kinase p38 alpha) (MAP kinase p38 alpha)	cytoplasm, nuclei	2	0/3	0	0	1/3	0.101	0	1/3	0.101	0	nuclei	1	0/8	0	0	0/6	0	0	1/6	0.101	0	0	0.101	0
reference	Q9Z2A6	Mitogen-activated protein kinase 15 (MAP kinase 15) (Extracellular signal-regulated kinase 7) (ERK-7)		0	0/3	0	0	0/3	0	0	0/3	0	0	secreted, nuclei	2	1/8	0.058	0	0/6	0	0	1/6	0.058	0	-0.058	0	-0.058
both	Q63454	Mitogen-activated protein kinase 4 (MAP kinase 4) (Extracellular signal-regulated kinase 4) (ERK-4) (MAP kinase isoform p63) (p63-MAPK) (MNK2)	cytoplasm	1	0/3	0	0	1/3	0.105	0	0/3	0	0	cytoplasm	1	0/8	0	0	3/6	0.105	0	0/6	0	0	0	0	0
reference	Q66HA1	Mitogen-activated protein kinase kinase kinase 11 (Mixed lineage kinase 3)		0	0/3	0	0	0/3	0	0	0/3	0	0	cytoplasm	1	0/8	0	0	1/6	0.041	0	0/6	0	0	0	-0.041	0
both	Q5U204	Mitogen-activated protein kinase scaffold protein 1 (Mitogen-activated protein kinase kinase 1-interacting protein 1)	secreted, cytoplasm	3	1/3	0.259	0	3/3	0.995	0	0/3	0	0	secreted, cytoplasm	4	1/8	0.259	0	5/6	0.64	0.46	0/6	0	0	0	0.355	0
both	O35763	Moesin (Membrane-organizing extension spike protein)	secreted, cytoplasm, nuclei	20	3/3	0.426	0.196	3/3	0.759	0.067	2/3	0.458	0.068	secreted, cytoplasm, nuclei	30	7/8	0.318	0.229	6/6	0.659	0.253	6/6	1.04	0.26	0.108	0.1	-0.582
both	Q63691	Monocyte differentiation antigen CD14 (Myeloid cell-specific leucine-rich glycoprotein)	cytoplasm	2	0/3	0	0	1/3	0.311	0	0/3	0	0	secreted, cytoplasm	2	1/8	0.145	0	2/6	0.145	0	0/6	0	0	-0.145	0.166	0
reference	O54835	Mothers against decapentaplegic homolog 9 (MAD homolog 9) (SMAD family member 9) (SMAD 9) (Smad8)		0	0/3	0	0	0/3	0	0	0/3	0	0	secreted	1	1/8	0.086	0	0/6	0	0	0/6	0	0	-0.086	0	0
both	Q3T1J9	Mps one binder kinase activator-like 1B (Mob1 homolog 1B)	cytoplasm	1	0/3	0	0	2/3	0.212	0	0/3	0	0	cytoplasm	1	0/8	0	0	2/6	0.212	0	0/6	0	0	0	0	0
both	Q3SWS8	mRNA export factor (Rae1 protein homolog) (mRNA-associated protein mrnp 41)	nuclei	1	0/3	0	0	0/3	0	0	2/3	0.101	0	nuclei	2	0/8	0	0	0/6	0	0	3/6	0.138	0.052	0	0	-0.037
analysis	Q63661	Mucin-4 (MUC-4) (Ascites sialoglycoprotein) (ASGP) (Pancreatic adenocarcinoma mucin) (Pre-sialomucin complex) (pSMC) (Sialomucin complex) (Testis mucin)	nuclei	1	0/3	0	0	0/3	0	0	1/3	0.024	0		0	0/8	0	0	0/6	0	0	0/6	0	0	0	0	0.024
both	P51583	Multifunctional protein ADE2	cytoplasm, nuclei	2	0/3	0	0	2/3	0.07	0	2/3	0.108	0.037	secreted, cytoplasm, nuclei	3	1/8	0.07	0	2/6	0.108	0.037	5/6	0.085	0.03	-0.07	-0.038	0.023
analysis	Q5M9I6	Multiple myeloma tumor-associated protein 2 homolog	cytoplasm	1	0/3	0	0	1/3	0.122	0	0/3	0	0		0	0/8	0	0	0/6	0	0	0/6	0	0	0	0.122	0
reference	Q03626	Murinoglobulin-1 (Alpha-1 inhibitor 3 variant I) (Alpha-X protein)		0	0/3	0	0	0/3	0	0	0/3	0	0	cytoplasm	1	0/8	0	0	1/6	0.026	0	0/6	0	0	0	-0.026	0
analysis	Q6IE52	Murinoglobulin-2	nuclei	1	0/3	0	0	0/3	0	0	1/3	0.025	0		0	0/8	0	0	0/6	0	0	0/6	0	0	0	0	0.025
reference	Q6Y1S1	Myeloid differentiation primary response protein MyD88		0	0/3	0	0	0/3	0	0	0/3	0	0	nuclei	1	0/8	0	0	0/6	0	0	1/6	0.101	0	0	0	-0.101
both	Q64119	Myosin light polypeptide 6 (Smooth muscle and nonmuscle myosin light chain alkali 6) (Myosin light chain alkali 3) (Myosin light chain A3) (Myosin light chain 3) (MLC-3) (17 kDa myosin light chain) (LC17)	secreted, cytoplasm, nuclei	9	2/3	1063	0.362	3/3	2204	0.873	3/3	0.838	0.753	secreted, cytoplasm, nuclei	9	8/8	0.553	0.313	6/6	2018	0.464	6/6	1.87	0.837	0.51	0.186	-1032
both	P18666	Myosin regulatory light chain 12B (Myosin RLC-B) (Myosin regulatory light chain 2-B, smooth muscle isoform) (MLC-2) (Myosin regulatory light chain 20 kDa) (MLC20) (Myosin regulatory light chain MRLC2)	cytoplasm, nuclei	5	0/3	0	0	2/3	0.612	0.419	2/3	0.448	0.254	secreted, cytoplasm, nuclei	9	3/8	0.194	0	5/6	1468	0.437	6/6	0.495	0.295	-0.194	-0.856	-0.047
analysis	P13832	Myosin regulatory light chain RLC-A (Myosin RLC-A) (Myosin regulatory light chain 2-A, smooth muscle isoform)	cytoplasm, nuclei	7	0/3	0	0	2/3	1382	0.228	1/3	0.778	0		0	0/8	0	0	0/6	0	0	0/6	0	0	0	1382	0.778
both	Q9JLT0	Myosin-10 (Cellular myosin heavy chain, type B) (Myosin heavy chain 10) (Myosin heavy chain, non-muscle IIb) (Non-muscle myosin heavy chain B) (NMMHC-B) (Non-muscle myosin heavy chain IIb) (NMMHC II-b)	cytoplasm, nuclei	7	0/3	0	0	3/3	0.028	0.02	2/3	0.043	0.014	secreted, cytoplasm, nuclei	10	1/8	0.014	0	2/6	0.064	0.007	1/6	0.042	0	-0.014	-0.036	0.001
reference	P12847	Myosin-3 (Myosin heavy chain 3) (Myosin heavy chain, fast skeletal muscle, embryonic)		0	0/3	0	0	0/3	0	0	0/3	0	0	cytoplasm	1	0/8	0	0	1/6	0.014	0	0/6	0	0	0	-0.014	0
reference	P02563	Myosin-6 (Myosin heavy chain 6) (Myosin heavy chain, cardiac muscle alpha isoform) (MyHC-alpha)		0	0/3	0	0	0/3	0	0	0/3	0	0	cytoplasm	1	0/8	0	0	1/6	0.014	0	0/6	0	0	0	-0.014	0
both	P02564	Myosin-7 (Myosin heavy chain 7) (Myosin heavy chain slow isoform) (MyHC-slow) (Myosin heavy chain, cardiac muscle beta isoform) (MyHC-beta)	secreted	1	1/3	0.014	0	0/3	0	0	0/3	0	0	cytoplasm, nuclei	1	0/8	0	0	1/6	0.014	0	1/6	0.014	0	0.014	-0.014	-0.014
both	Q62812	Myosin-9 (Cellular myosin heavy chain, type A) (Myosin heavy chain 9) (Myosin heavy chain, non-muscle IIa) (Non-muscle myosin heavy chain A) (NMMHC-A) (Non-muscle myosin heavy chain IIa) (NMMHC II-a)	cytoplasm, nuclei	65	0/3	0	0	3/3	0.517	0.166	3/3	0.298	0.195	cytoplasm, nuclei	64	0/8	0	0	4/6	0.311	0.182	6/6	0.331	0.079	0	0.206	-0.033
both	Q63355	Myosin-Ic (Myosin I beta) (MMI-beta) (Myosin heavy chain myr 2)	cytoplasm, nuclei	20	0/3	0	0	3/3	0.476	0.077	1/3	0.056	0	cytoplasm, nuclei	19	0/8	0	0	6/6	0.215	0.122	4/6	0.072	0.062	0	0.261	-0.016
analysis	Q63356	Myosin-Ie (Myosin heavy chain myr 3)	cytoplasm	1	0/3	0	0	1/3	0.027	0	0/3	0	0		0	0/8	0	0	0/6	0	0	0/6	0	0	0	0.027	0
both	Q63358	Myosin-IXb (Unconventional myosin-9b)	nuclei	1	0/3	0	0	0/3	0	0	1/3	0.014	0	cytoplasm	1	0/8	0	0	1/6	0.014	0	0/6	0	0	0	-0.014	0.014
analysis	Q9QYF3	Myosin-Va (Dilute myosin heavy chain, non-muscle)	nuclei	1	0/3	0	0	0/3	0	0	1/3	0.015	0		0	0/8	0	0	0/6	0	0	0/6	0	0	0	0	0.015
reference	Q9ERC1	Myosin-XVI (Myosin heavy chain myr 8) (Unconventional myosin-16)		0	0/3	0	0	0/3	0	0	0/3	0	0	nuclei	1	0/8	0	0	0/6	0	0	1/6	0.021	0	0	0	-0.021
both	P62775	Myotrophin (Protein V-1) (Granule cell differentiation protein)	secreted, cytoplasm	3	1/3	0.259	0	2/3	0.585	0	0/3	0	0	secreted, cytoplasm	7	3/8	0.476	0.154	5/6	0.64	0.46	0/6	0	0	-0.217	-0.055	0
both	P30009	Myristoylated alanine-rich C-kinase substrate (MARCKS) (Protein kinase C substrate 80 kDa protein)	secreted, cytoplasm	1	1/3	0.166	0	2/3	0.166	0	0/3	0	0	cytoplasm	1	0/8	0	0	3/6	0.166	0	0/6	0	0	0.166	0	0
both	P30919	N(4)-(Beta-N-acetylglucosaminyl)-L-asparaginase (Glycosylasparaginase) (Aspartylglucosaminidase) (AGA) (N4-(N-acetyl-beta-glucosaminyl)-L-asparagine amidase)	cytoplasm	4	0/3	0	0	3/3	0.373	0.191	0/3	0	0	cytoplasm	3	0/8	0	0	6/6	0.219	0.137	0/6	0	0	0	0.154	0
both	O08557	N(G),N(G)-dimethylarginine dimethylaminohydrolase 1 (Dimethylarginine dimethylaminohydrolase 1) (DDAHI) (Dimethylargininase-1)	secreted, cytoplasm	1	1/3	0.11	0	2/3	0.11	0	0/3	0	0	secreted, cytoplasm	1	4/8	0.11	0	1/6	0.11	0	0/6	0	0	0	0	0
both	Q6MG60	N(G),N(G)-dimethylarginine dimethylaminohydrolase 2 (DDAH-2) (DDAHII) (Dimethylargininase-2)	cytoplasm	3	0/3	0	0	2/3	0.214	0.078	0/3	0	0	cytoplasm	1	0/8	0	0	3/6	0.136	0	0/6	0	0	0	0.078	0
reference	Q9JJ19	Na(+)/H(+) exchange regulatory cofactor NHE-RF1 (NHERF-1) (Ezrin-radixin-moesin-binding phosphoprotein 50) (EBP50) (Regulatory cofactor of Na(+)/H(+) exchanger) (Sodium-hydrogen exchanger regulatory factor 1) (Solute carrier family 9 isoform A3 regulatory		0	0/3	0	0	0/3	0	0	0/3	0	0	cytoplasm	2	0/8	0	0	2/6	0.115	0.04	0/6	0	0	0	-0.115	0
reference	Q920G2	Na(+)/H(+) exchange regulatory cofactor NHE-RF2 (NHERF-2) (NHE3 kinase A regulatory protein E3KARP) (SRY-interacting protein 1) (SIP-1) (Sodium-hydrogen exchanger regulatory factor 2) (Solute carrier family 9 isoform A3 regulatory factor 2) (Tyrosine kina		0	0/3	0	0	0/3	0	0	0/3	0	0	nuclei	1	0/8	0	0	0/6	0	0	1/6	0.096	0	0	0	-0.096
both	P81799	N-acetyl-D-glucosamine kinase (N-acetylglucosamine kinase) (GlcNAc kinase)	cytoplasm	1	0/3	0	0	1/3	0.11	0	0/3	0	0	cytoplasm	2	0/8	0	0	2/6	0.11	0	0/6	0	0	0	0	0
both	Q5XIG6	N-acetylgalactosamine kinase (GalNAc kinase) (Galactokinase 2)	cytoplasm	2	0/3	0	0	3/3	0.121	0.046	0/3	0	0	cytoplasm	2	0/8	0	0	2/6	0.089	0	0/6	0	0	0	0.032	0
both	Q32KJ6	N-acetylgalactosamine-6-sulfatase (Chondroitinsulfatase) (Chondroitinase) (Galactose-6-sulfate sulfatase) (N-acetylgalactosamine-6-sulfate sulfatase) (GalNAc6S sulfatase)	cytoplasm	3	0/3	0	0	3/3	0.122	0.073	0/3	0	0	cytoplasm	3	0/8	0	0	6/6	0.083	0.028	0/6	0	0	0	0.039	0
both	Q66H59	N-acetylneuraminate lyase (NALase) (N-acetylneuraminic acid aldolase) (N-acetylneuraminate pyruvate-lyase) (Sialic acid lyase) (Sialate lyase) (Sialate-pyruvate lyase) (Sialic acid aldolase)	secreted, cytoplasm	9	2/3	0.172	0.061	3/3	0.611	0.352	0/3	0	0	secreted, cytoplasm	8	1/8	0.369	0	5/6	0.214	0.127	0/6	0	0	-0.197	0.397	0
both	P51607	N-acylglucosamine 2-epimerase (AGE) (GlcNAc 2-epimerase) (N-acetyl-D-glucosamine 2-epimerase) (Renin-binding protein) (RnBP)	cytoplasm	1	0/3	0	0	2/3	0.083	0	0/3	0	0	cytoplasm	1	0/8	0	0	1/6	0.083	0	0/6	0	0	0	0	0
both	P69060	N-acylneuraminate cytidylyltransferase (CMP-N-acetylneuraminic acid synthase) (CMP-NeuNAc synthase)	nuclei	12	0/3	0	0	0/3	0	0	2/3	0.758	0.173	nuclei	11	0/8	0	0	0/6	0	0	6/6	0.422	0.321	0	0	0.336
both	P05982	NAD(P)H dehydrogenase [quinone] 1 (Azoreductase) (DT-diaphorase) (DTD) (Menadione reductase) (NAD(P)H:quinone oxidoreductase 1) (Phylloquinone reductase) (Quinone reductase 1) (QR1)	cytoplasm	1	0/3	0	0	1/3	0.136	0	0/3	0	0	cytoplasm	3	0/8	0	0	3/6	0.247	0.156	0/6	0	0	0	-0.111	0
reference	Q5RJQ4	NAD-dependent deacetylase sirtuin-2 (SIR2-like protein 2)		0	0/3	0	0	0/3	0	0	0/3	0	0	cytoplasm	1	0/8	0	0	1/6	0.101	0	0/6	0	0	0	-0.101	0
both	Q561S0	NADH dehydrogenase [ubiquinone] 1 alpha subcomplex subunit 10, mitochondrial (NADH-ubiquinone oxidoreductase 42 kDa subunit) (Complex I-42kD) (CI-42kD)	cytoplasm	2	0/3	0	0	2/3	0.083	0	0/3	0	0	cytoplasm, nuclei	1	0/8	0	0	4/6	0.083	0	3/6	0.083	0	0	0	-0.083
reference	Q80W89	NADH dehydrogenase [ubiquinone] 1 alpha subcomplex subunit 11 (NADH-ubiquinone oxidoreductase subunit B14.7) (Complex I-B14.7) (CI-B14.7)		0	0/3	0	0	0/3	0	0	0/3	0	0	cytoplasm	3	0/8	0	0	2/6	0.811	0.343	0/6	0	0	0	-0.811	0
both	Q63362	NADH dehydrogenase [ubiquinone] 1 alpha subcomplex subunit 5 (NADH-ubiquinone oxidoreductase 13 kDa-B subunit) (Complex I-13kD-B) (CI-13kD-B) (Complex I subunit B13)	cytoplasm	2	0/3	0	0	1/3	0.468	0	0/3	0	0	cytoplasm	3	0/8	0	0	2/6	0.34	0.128	0/6	0	0	0	0.128	0
both	Q5BK63	NADH dehydrogenase [ubiquinone] 1 alpha subcomplex subunit 9, mitochondrial (Complex I-39kD) (CI-39kD) (NADH-ubiquinone oxidoreductase 39 kDa subunit)	cytoplasm	1	0/3	0	0	1/3	0.08	0	0/3	0	0	cytoplasm	2	0/8	0	0	1/6	0.166	0	0/6	0	0	0	-0.086	0
both	P19234	NADH dehydrogenase [ubiquinone] flavoprotein 2, mitochondrial (NADH-ubiquinone oxidoreductase 24 kDa subunit)	cytoplasm	2	0/3	0	0	2/3	0.259	0	0/3	0	0	cytoplasm, nuclei	2	0/8	0	0	6/6	0.213	0.065	2/6	0.259	0	0	0.046	-0.259
reference	Q5XIF3	NADH dehydrogenase [ubiquinone] iron-sulfur protein 4, mitochondrial (Complex I-18 kDa) (CI-18 kDa) (NADH-ubiquinone oxidoreductase 18 kDa subunit)		0	0/3	0	0	0/3	0	0	0/3	0	0	cytoplasm	1	0/8	0	0	1/6	0.166	0	0/6	0	0	0	-0.166	0
both	P20070	NADH-cytochrome b5 reductase 3 (Cytochrome b5 reductase) (Diaphorase-1)	cytoplasm	4	0/3	0	0	3/3	0.167	0.05	0/3	0	0	cytoplasm	4	0/8	0	0	5/6	0.183	0.082	0/6	0	0	0	-0.016	0
both	Q66HF1	NADH-ubiquinone oxidoreductase 75 kDa subunit, mitochondrial	cytoplasm	6	0/3	0	0	2/3	0.167	0.076	0/3	0	0	cytoplasm, nuclei	6	0/8	0	0	5/6	0.091	0	2/6	0.091	0	0	0.076	-0.091
both	P13697	NADP-dependent malic enzyme (NADP-ME) (Malic enzyme 1)	cytoplasm	1	0/3	0	0	2/3	0.059	0	0/3	0	0	secreted, cytoplasm	6	2/8	0.19	0.068	1/6	0.059	0	0/6	0	0	-0.19	0	0
analysis	P56522	NADPH:adrenodoxin oxidoreductase, mitochondrial (AR) (Ferredoxin--NADP(+) reductase) (Ferredoxin reductase)	cytoplasm	1	0/3	0	0	1/3	0.062	0	0/3	0	0		0	0/8	0	0	0/6	0	0	0/6	0	0	0	0.062	0
both	P00388	NADPH--cytochrome P450 reductase (CPR)	cytoplasm	4	0/3	0	0	3/3	0.111	0.047	0/3	0	0	cytoplasm, nuclei	5	0/8	0	0	5/6	0.09	0.072	1/6	0.054	0	0	0.021	-0.054
analysis	P70553	Natural resistance-associated macrophage protein 1 (NRAMP 1)	cytoplasm	1	0/3	0	0	2/3	0.155	0	0/3	0	0		0	0/8	0	0	0/6	0	0	0/6	0	0	0	0.155	0
analysis	Q71UE8	NEDD8 (Ubiquitin-like protein NEDD8) (Neddylin)	cytoplasm	1	0/3	0	0	1/3	0.259	0	0/3	0	0		0	0/8	0	0	0/6	0	0	0/6	0	0	0	0.259	0
reference	Q5FVL2	Neighbor of COX4		0	0/3	0	0	0/3	0	0	0/3	0	0	nuclei	2	0/8	0	0	0/6	0	0	2/6	0.263	0.097	0	0	-0.263
analysis	P21263	Nestin	nuclei	1	0/3	0	0	0/3	0	0	1/3	0.018	0		0	0/8	0	0	0/6	0	0	0/6	0	0	0	0	0.018
reference	O35274	Neurabin-2 (Neurabin-II) (Neural tissue-specific F-actin-binding protein II) (PP1bp134) (Protein phosphatase 1 regulatory subunit 9B) (Spinophilin) (p130)		0	0/3	0	0	0/3	0	0	0/3	0	0	nuclei	1	0/8	0	0	0/6	0	0	1/6	0.046	0	0	0	-0.046
reference	O08816	Neural Wiskott-Aldrich syndrome protein (N-WASP)		0	0/3	0	0	0/3	0	0	0/3	0	0	cytoplasm	2	0/8	0	0	3/6	0.108	0.041	0/6	0	0	0	-0.108	0
reference	P28840	Neuroendocrine convertase 1 (NEC 1) (Prohormone convertase 1) (Proprotein convertase 1) (PC1)		0	0/3	0	0	0/3	0	0	0/3	0	0	secreted	1	1/8	0.053	0	0/6	0	0	0/6	0	0	-0.053	0	0
analysis	P97526	Neurofibromin (Neurofibromatosis-related protein NF-1)	secreted	1	1/3	0.013	0	0/3	0	0	0/3	0	0		0	0/8	0	0	0/6	0	0	0/6	0	0	0.013	0	0
reference	P12839	Neurofilament medium polypeptide (NF-M) (160 kDa neurofilament protein) (Neurofilament 3) (Neurofilament triplet M protein)		0	0/3	0	0	0/3	0	0	0/3	0	0	cytoplasm	2	0/8	0	0	1/6	0.061	0	0/6	0	0	0	-0.061	0
reference	P12392	Neuronal acetylcholine receptor subunit beta-4 (Neuronal acetylcholine receptor non-alpha-2 chain) (N-alpha 2)		0	0/3	0	0	0/3	0	0	0/3	0	0	nuclei	1	0/8	0	0	0/6	0	0	1/6	0.086	0	0	0	-0.086
reference	P58821	Neuron-specific vesicular protein calcyon		0	0/3	0	0	0/3	0	0	0/3	0	0	cytoplasm	1	0/8	0	0	1/6	0.166	0	0/6	0	0	0	-0.166	0
analysis	Q9EQD2	Neuropeptide FF receptor 2 (G-protein coupled receptor 74) (Neuropeptide G-protein coupled receptor)	cytoplasm	1	0/3	0	0	1/3	0.145	0	0/3	0	0		0	0/8	0	0	0/6	0	0	0/6	0	0	0	0.145	0
both	P55770	NHP2-like protein 1 (High mobility group-like nuclear protein 2 homolog 1) (OTK27) (U4/U6.U5 tri-snRNP 15.5 kDa protein)	cytoplasm, nuclei	5	0/3	0	0	1/3	0.233	0	2/3	0.771	0.539	nuclei	4	0/8	0	0	0/6	0	0	4/6	0.806	0.325	0	0.233	-0.035
analysis	Q5XIA1	Nicalin (Nicastrin-like protein)	cytoplasm	1	0/3	0	0	1/3	0.075	0	0/3	0	0		0	0/8	0	0	0/6	0	0	0/6	0	0	0	0.075	0
both	Q80Z29	Nicotinamide phosphoribosyltransferase (NAmPRTase) (Pre-B-cell colony-enhancing factor 1 homolog) (PBEF) (Visfatin)	secreted, cytoplasm	4	1/3	0.066	0	3/3	0.163	0.069	0/3	0	0	secreted, cytoplasm	8	2/8	0.066	0	5/6	0.3	0.154	0/6	0	0	0	-0.137	0
both	Q6XQN1	Nicotinate phosphoribosyltransferase (NAPRTase) (Nicotinate phosphoribosyltransferase domain-containing protein 1)	cytoplasm	1	0/3	0	0	1/3	0.08	0	0/3	0	0	cytoplasm	1	0/8	0	0	4/6	0.08	0	0/6	0	0	0	0	0
both	B5DFC9	Nidogen-2 (NID-2)	secreted	2	1/3	0.067	0	0/3	0	0	0/3	0	0	secreted	2	1/8	0.067	0	0/6	0	0	0/6	0	0	0	0	0
analysis	Q4G017	Nischarin (Imidazoline receptor 1) (I-1) (Imidazoline-1 receptor) (I1R)	cytoplasm	1	0/3	0	0	1/3	0.028	0	0/3	0	0		0	0/8	0	0	0/6	0	0	0/6	0	0	0	0.028	0
analysis	P29476	Nitric oxide synthase, brain (BNOS) (Constitutive NOS) (NC-NOS) (NOS type I) (Neuronal NOS) (N-NOS) (Peptidyl-cysteine S-nitrosylase NOS1)	secreted	1	1/3	0.022	0	0/3	0	0	0/3	0	0		0	0/8	0	0	0/6	0	0	0/6	0	0	0.022	0	0
both	Q62600	Nitric oxide synthase, endothelial (Constitutive NOS) (cNOS) (EC-NOS) (Endothelial NOS) (eNOS) (NOS type III) (NOSIII)	cytoplasm	2	0/3	0	0	1/3	0.061	0	0/3	0	0	cytoplasm	3	0/8	0	0	1/6	0.093	0	0/6	0	0	0	-0.032	0
reference	Q06518	Nitric oxide synthase, inducible (Inducible NO synthase) (Inducible NOS) (NOS type II)		0	0/3	0	0	0/3	0	0	0/3	0	0	cytoplasm	4	0/8	0	0	2/6	0.091	0	0/6	0	0	0	-0.091	0
both	Q7TQ94	Nitrilase homolog 1	secreted, cytoplasm	2	2/3	0.19	0.068	3/3	0.122	0	0/3	0	0	secreted, cytoplasm	4	5/8	0.204	0.067	4/6	0.195	0.126	0/6	0	0	-0.014	-0.073	0
reference	P18437	Non-histone chromosomal protein HMG-17 (High mobility group nucleosome-binding domain-containing protein 2)		0	0/3	0	0	0/3	0	0	0/3	0	0	nuclei	2	0/8	0	0	0/6	0	0	1/6	1154	0	0	0	-1154
reference	Q5M868	Non-lysosomal glucosylceramidase (NLGase) (Beta-glucocerebrosidase 2) (Beta-glucosidase 2) (Glucosylceramidase 2)		0	0/3	0	0	0/3	0	0	0/3	0	0	cytoplasm	1	0/8	0	0	1/6	0.048	0	0/6	0	0	0	-0.048	0
both	Q62736	Non-muscle caldesmon (CDM) (L-caldesmon)	nuclei	1	0/3	0	0	0/3	0	0	1/3	0.055	0	nuclei	1	0/8	0	0	0/6	0	0	1/6	0.055	0	0	0	0
both	Q5FVM4	Non-POU domain-containing octamer-binding protein (NonO protein)	nuclei	16	0/3	0	0	0/3	0	0	2/3	0.951	0.118	nuclei	24	0/8	0	0	0/6	0	0	6/6	0.962	0.567	0	0	-0.011
both	P11915	Non-specific lipid-transfer protein (NSL-TP) (Propanoyl-CoA C-acyltransferase) (Sterol carrier protein 2) (SCP-2) (Sterol carrier protein X) (SCP-X) (SCP-chi) (SCPX)	cytoplasm, nuclei	2	0/3	0	0	1/3	0.122	0	1/3	0.059	0	cytoplasm	1	0/8	0	0	1/6	0.059	0	0/6	0	0	0	0.063	0.059
reference	Q5I0D6	Nostrin (BM247) (Nitric oxide synthase trafficker) (eNOS-trafficking inducer)		0	0/3	0	0	0/3	0	0	0/3	0	0	secreted	1	1/8	0.064	0	0/6	0	0	0/6	0	0	-0.064	0	0
both	O35987	NSFL1 cofactor p47 (p97 cofactor p47) (XY body-associated protein XY40)	cytoplasm, nuclei	2	0/3	0	0	1/3	0.179	0	1/3	0.086	0	secreted, cytoplasm	3	1/8	0.086	0	3/6	0.117	0.044	0/6	0	0	-0.086	0.062	0.086
analysis	Q03351	NT-3 growth factor receptor (GP145-TrkC) (Trk-C) (Neurotrophic tyrosine kinase receptor type 3) (TrkC tyrosine kinase)	nuclei	1	0/3	0	0	0/3	0	0	1/3	0.046	0		0	0/8	0	0	0/6	0	0	0/6	0	0	0	0	0.046
reference	P09414	Nuclear factor 1 A-type (NF1-A) (CCAAT-box-binding transcription factor) (CTF) (Nuclear factor I/A) (NF-I/A) (TGGCA-binding protein)		0	0/3	0	0	0/3	0	0	0/3	0	0	nuclei	1	0/8	0	0	0/6	0	0	1/6	0.101	0	0	0	-0.101
reference	Q641W3	Nuclear fragile X mental retardation-interacting protein 1 (Nuclear FMRP-interacting protein 1)		0	0/3	0	0	0/3	0	0	0/3	0	0	nuclei	1	0/8	0	0	0/6	0	0	1/6	0.101	0	0	0	-0.101
reference	P52590	Nuclear pore complex protein Nup107 (107 kDa nucleoporin) (Nucleoporin Nup107) (p105)		0	0/3	0	0	0/3	0	0	0/3	0	0	nuclei	1	0/8	0	0	0/6	0	0	2/6	0.033	0	0	0	-0.033
both	P37199	Nuclear pore complex protein Nup155 (155 kDa nucleoporin) (Nucleoporin Nup155) (P140)	nuclei	3	0/3	0	0	0/3	0	0	2/3	0.057	0.029	cytoplasm, nuclei	4	0/8	0	0	1/6	0.028	0	4/6	0.042	0.014	0	-0.028	0.015
both	P70582	Nuclear pore complex protein Nup54 (54 kDa nucleoporin) (Nucleoporin Nup54)	nuclei	4	0/3	0	0	0/3	0	0	1/3	0.311	0	nuclei	6	0/8	0	0	0/6	0	0	6/6	0.204	0.123	0	0	0.107
both	Q66HC5	Nuclear pore complex protein Nup93 (93 kDa nucleoporin) (Nucleoporin Nup93)	nuclei	4	0/3	0	0	0/3	0	0	2/3	0.075	0.039	cytoplasm, nuclei	5	0/8	0	0	2/6	0.037	0	3/6	0.062	0.018	0	-0.037	0.013
analysis	P49793	Nuclear pore complex protein Nup98-Nup96	cytoplasm, nuclei	2	0/3	0	0	1/3	0.027	0	1/3	0.027	0		0	0/8	0	0	0/6	0	0	0/6	0	0	0	0.027	0.027
reference	P17955	Nuclear pore glycoprotein p62 (62 kDa nucleoporin) (Nucleoporin Nup62)		0	0/3	0	0	0/3	0	0	0/3	0	0	nuclei	4	0/8	0	0	0/6	0	0	3/6	0.319	0.146	0	0	-0.319
reference	P55094	Nuclear receptor subfamily 2 group C member 2 (Orphan nuclear receptor TR4) (Testicular receptor 4)		0	0/3	0	0	0/3	0	0	0/3	0	0	cytoplasm	1	0/8	0	0	1/6	0.061	0	0/6	0	0	0	-0.061	0
both	P22829	Nuclear receptor subfamily 4 group A member 1 (NUR77) (Nerve growth factor-induced protein I-B) (NGFI-B) (Orphan nuclear receptor HMR)	cytoplasm	1	0/3	0	0	1/3	0.068	0	0/3	0	0	cytoplasm	1	0/8	0	0	1/6	0.068	0	0/6	0	0	0	0	0
both	O88984	Nuclear RNA export factor 1 (Tip-associated protein) (Tip-associating protein) (mRNA export factor TAP)	nuclei	1	0/3	0	0	0/3	0	0	2/3	0.051	0	nuclei	1	0/8	0	0	0/6	0	0	5/6	0.051	0	0	0	0
both	P61972	Nuclear transport factor 2 (NTF-2)	cytoplasm	1	0/3	0	0	1/3	0.334	0	0/3	0	0	cytoplasm	1	0/8	0	0	2/6	0.334	0	0/6	0	0	0	0	0
reference	P62961	Nuclease-sensitive element-binding protein 1 (CCAAT-binding transcription factor I subunit A) (CBF-A) (DNA-binding protein B) (DBPB) (Enhancer factor I subunit A) (EFI-A) (Y-box transcription factor) (Y-box-binding protein 1) (YB-1)		0	0/3	0	0	0/3	0	0	0/3	0	0	cytoplasm, nuclei	3	0/8	0	0	2/6	0.163	0.058	3/6	0.222	0	0	-0.163	-0.222
both	Q63083	Nucleobindin-1 (Bone 63 kDa calcium-binding protein) (CALNUC)	cytoplasm	1	0/3	0	0	1/3	0.056	0	0/3	0	0	secreted, cytoplasm	3	1/8	0.116	0	1/6	0.056	0	0/6	0	0	-0.116	0	0
both	Q9JI85	Nucleobindin-2 (DNA-binding protein NEFA)	cytoplasm	1	0/3	0	0	3/3	0.061	0	0/3	0	0	cytoplasm	2	0/8	0	0	4/6	0.077	0.028	0/6	0	0	0	-0.016	0
both	P41777	Nucleolar and coiled-body phosphoprotein 1 (140 kDa nucleolar phosphoprotein) (Nopp140) (Nucleolar 130 kDa protein) (Nucleolar phosphoprotein p130)	nuclei	3	0/3	0	0	0/3	0	0	2/3	0.122	0.026	nuclei	3	0/8	0	0	0/6	0	0	3/6	0.114	0.048	0	0	0.008
both	Q3B8Q1	Nucleolar RNA helicase 2 (DEAD box protein 21) (Gu-alpha) (Nucleolar RNA helicase Gu) (Nucleolar RNA helicase II) (RH II/Gu)	nuclei	13	0/3	0	0	0/3	0	0	2/3	0.469	0.184	nuclei	12	0/8	0	0	0/6	0	0	6/6	0.274	0.121	0	0	0.195
analysis	P25977	Nucleolar transcription factor 1 (Upstream-binding factor 1) (UBF-1)	nuclei	1	0/3	0	0	0/3	0	0	1/3	0.036	0		0	0/8	0	0	0/6	0	0	0/6	0	0	0	0	0.036
both	P13383	Nucleolin (Protein C23)	cytoplasm, nuclei	20	0/3	0	0	1/3	0.081	0	3/3	0.542	0.269	cytoplasm, nuclei	24	0/8	0	0	1/6	0.04	0	6/6	0.611	0.21	0	0.041	-0.069
both	P13084	Nucleophosmin (NPM) (Nucleolar phosphoprotein B23) (Nucleolar protein NO38) (Numatrin)	cytoplasm, nuclei	8	0/3	0	0	1/3	0.116	0	3/3	0.65	0.378	nuclei	9	0/8	0	0	0/6	0	0	6/6	0.498	0.31	0	0.116	0.152
both	Q68FY1	Nucleoporin NUP53 (35 kDa nucleoporin) (Nuclear pore complex protein Nup53) (Nucleoporin Nup35)	nuclei	4	0/3	0	0	0/3	0	0	2/3	0.716	0.131	nuclei	4	0/8	0	0	0/6	0	0	4/6	0.271	0.181	0	0	0.445
both	P70581	Nucleoporin p58/p45 (Nucleoporin-like protein 1)	nuclei	2	0/3	0	0	0/3	0	0	1/3	0.334	0	nuclei	6	0/8	0	0	0/6	0	0	4/6	0.385	0.089	0	0	-0.051
both	Q05982	Nucleoside diphosphate kinase A (NDP kinase A) (Tumor metastatic process-associated protein) (Metastasis inhibition factor NM23)	secreted, cytoplasm, nuclei	9	3/3	0.833	0.138	3/3	0.68	0.709	1/3	0.389	0	secreted, cytoplasm, nuclei	10	7/8	0.929	0.38	6/6	1937	0.395	2/6	0.284	0.105	-0.096	-1257	0.105
both	P19804	Nucleoside diphosphate kinase B (NDP kinase B) (P18)	secreted, cytoplasm, nuclei	12	3/3	2031	1541	3/3	1.94	0.75	1/3	0.389	0	secreted, cytoplasm, nuclei	16	7/8	2268	0.891	6/6	3426	1467	1/6	0.638	0	-0.237	-1486	-0.249
both	Q9Z2G8	Nucleosome assembly protein 1-like 1 (NAP-1-related protein)	cytoplasm	2	0/3	0	0	2/3	0.202	0.073	0/3	0	0	cytoplasm, nuclei	3	0/8	0	0	3/6	0.177	0.069	2/6	0.284	0.155	0	0.025	-0.284
both	Q5U2Z3	Nucleosome assembly protein 1-like 4	cytoplasm	1	0/3	0	0	1/3	0.105	0	0/3	0	0	nuclei	1	0/8	0	0	0/6	0	0	1/6	0.105	0	0	0.105	-0.105
both	A0JPJ7	Obg-like ATPase 1	cytoplasm	1	0/3	0	0	2/3	0.077	0	0/3	0	0	cytoplasm	1	0/8	0	0	3/6	0.077	0	0/6	0	0	0	0	0
both	B0K025	Oligosaccharyltransferase complex subunit OSTC	cytoplasm	1	0/3	0	0	1/3	0.389	0	0/3	0	0	nuclei	1	0/8	0	0	0/6	0	0	1/6	0.389	0	0	0.389	-0.389
both	Q497B0	Omega-amidase NIT2 (Nitrilase homolog 2)	secreted, cytoplasm, nuclei	8	3/3	0.545	0.607	3/3	0.245	0	1/3	0.116	0	secreted, cytoplasm	12	8/8	0.836	0.35	5/6	0.582	0.328	0/6	0	0	-0.291	-0.337	0.116
both	Q6V0K7	Oncoprotein-induced transcript 3 protein (Liver-specific zona pellucida domain-containing protein)	secreted	2	1/3	0.145	0	0/3	0	0	0/3	0	0	secreted	3	1/8	0.225	0	0/6	0	0	0/6	0	0	-0.08	0	0
reference	P04182	Ornithine aminotransferase, mitochondrial (Ornithine--oxo-acid aminotransferase)		0	0/3	0	0	0/3	0	0	0/3	0	0	cytoplasm	2	0/8	0	0	3/6	0.077	0	0/6	0	0	0	-0.077	0
both	P00481	Ornithine carbamoyltransferase, mitochondrial (Ornithine transcarbamylase) (OTCase)	secreted, cytoplasm, nuclei	11	2/3	0.358	0.257	2/3	0.414	0.202	1/3	0.778	0	secreted, cytoplasm, nuclei	15	7/8	0.229	0.229	5/6	0.994	0.382	2/6	0.101	0	0.129	-0.58	0.677
both	Q6P686	Osteoclast-stimulating factor 1	secreted, cytoplasm	5	1/3	0.155	0	3/3	0.551	0.182	0/3	0	0	secreted, cytoplasm	4	6/8	0.214	0.084	6/6	0.511	0.151	0/6	0	0	-0.059	0.04	0
reference	Q8K4M9	Oxysterol-binding protein-related protein 1 (ORP-1)		0	0/3	0	0	0/3	0	0	0/3	0	0	nuclei	1	0/8	0	0	0/6	0	0	1/6	0.034	0	0	0	-0.034
reference	P49654	P2X purinoceptor 3 (P2X3) (ATP receptor) (Purinergic receptor)		0	0/3	0	0	0/3	0	0	0/3	0	0	secreted	1	1/8	0.072	0	0/6	0	0	0/6	0	0	-0.072	0	0
analysis	Q64663	P2X purinoceptor 7 (P2X7) (ATP receptor) (P2Z receptor) (Purinergic receptor)	nuclei	1	0/3	0	0	0/3	0	0	1/3	0.055	0		0	0/8	0	0	0/6	0	0	0/6	0	0	0	0	0.055
analysis	P45479	Palmitoyl-protein thioesterase 1 (PPT-1) (Palmitoyl-protein hydrolase 1)	cytoplasm	1	0/3	0	0	1/3	0.116	0	0/3	0	0		0	0/8	0	0	0/6	0	0	0/6	0	0	0	0.116	0
analysis	P27657	Pancreatic triacylglycerol lipase (PL)	secreted	1	1/3	0.075	0	0/3	0	0	0/3	0	0		0	0/8	0	0	0/6	0	0	0/6	0	0	0.075	0	0
reference	P60571	Pannexin-2		0	0/3	0	0	0/3	0	0	0/3	0	0	nuclei	1	0/8	0	0	0/6	0	0	1/6	0.053	0	0	0	-0.053
both	Q4V8C8	Parafibromin (Cell division cycle protein 73 homolog) (Hyperparathyroidism 2 protein homolog)	nuclei	1	0/3	0	0	0/3	0	0	1/3	0.049	0	nuclei	1	0/8	0	0	0/6	0	0	1/6	0.049	0	0	0	0
both	Q4KLH4	Paraspeckle component 1	nuclei	4	0/3	0	0	0/3	0	0	2/3	0.155	0.033	nuclei	5	0/8	0	0	0/6	0	0	6/6	0.146	0.073	0	0	0.009
both	P04550	Parathymosin (Zinc-binding 11.5 kDa protein)	cytoplasm	1	0/3	0	0	2/3	0.778	0	0/3	0	0	secreted, cytoplasm	1	2/8	0.778	0	4/6	0.778	0	0/6	0	0	-0.778	0	0
both	Q66H76	Paxillin	cytoplasm	1	0/3	0	0	1/3	0.064	0	0/3	0	0	cytoplasm	2	0/8	0	0	2/6	0.064	0	0/6	0	0	0	0	0
both	Q812D1	PC4 and SFRS1-interacting protein (Lens epithelium-derived growth factor)	nuclei	1	0/3	0	0	0/3	0	0	1/3	0.055	0	nuclei	1	0/8	0	0	0/6	0	0	1/6	0.055	0	0	0	0
both	P52944	PDZ and LIM domain protein 1 (C-terminal LIM domain protein 1) (Elfin) (LIM domain protein CLP-36)	secreted, cytoplasm, nuclei	8	1/3	0.101	0	3/3	0.293	0.058	1/3	0.212	0	secreted, cytoplasm, nuclei	10	3/8	0.138	0.052	4/6	0.34	0.128	1/6	0.101	0	-0.037	-0.047	0.111
reference	Q66HS7	PDZ and LIM domain protein 3 (Actinin-associated LIM protein) (Alpha-actinin-2-associated LIM protein) (SK-2)		0	0/3	0	0	0/3	0	0	0/3	0	0	nuclei	1	0/8	0	0	0/6	0	0	1/6	0.105	0	0	0	-0.105
reference	Q9QZR8	PDZ domain-containing protein 2 (PDZ domain-containing protein 3) (Plakophilin-related armadillo repeat protein-interacting PDZ protein)		0	0/3	0	0	0/3	0	0	0/3	0	0	cytoplasm	1	0/8	0	0	1/6	0.012	0	0/6	0	0	0	-0.012	0
both	Q641Z8	Peflin (PEF protein with a long N-terminal hydrophobic domain) (Penta-EF hand domain-containing protein 1)	cytoplasm	1	0/3	0	0	1/3	0.259	0	0/3	0	0	cytoplasm	1	0/8	0	0	3/6	0.259	0	0/6	0	0	0	0	0
reference	Q923M1	Peptide methionine sulfoxide reductase (Protein-methionine-S-oxide reductase) (PMSR) (Peptide-methionine (S)-S-oxide reductase) (Peptide Met(O) reductase)		0	0/3	0	0	0/3	0	0	0/3	0	0	secreted	1	1/8	0.122	0	0/6	0	0	0/6	0	0	-0.122	0	0
both	P10111	Peptidyl-prolyl cis-trans isomerase A (PPIase A) (Rotamase A) (Cyclophilin A) (Cyclosporin A-binding protein) (p31) (p1B15)	secreted, cytoplasm, nuclei	15	3/3	2.49	1192	3/3	2491	0.693	2/3	0.472	0.113	secreted, cytoplasm, nuclei	20	8/8	1886	1093	6/6	4186	1348	3/6	0.787	0.327	0.604	-1695	-0.315
both	P24368	Peptidyl-prolyl cis-trans isomerase B (PPIase B) (Rotamase B) (Cyclophilin B) (S-cyclophilin) (SCYLP) (CYP-S1)	secreted, cytoplasm, nuclei	16	2/3	0.202	0.073	3/3	0.78	0.26	3/3	2122	1741	secreted, cytoplasm, nuclei	23	7/8	0.571	0.657	6/6	1637	0.965	6/6	3848	2628	-0.369	-0.857	-1726
both	Q6DGG0	Peptidyl-prolyl cis-trans isomerase D (PPIase D) (Rotamase D) (40 kDa peptidyl-prolyl cis-trans isomerase) (Cyclophilin-40) (CYP-40)	cytoplasm	3	0/3	0	0	3/3	0.105	0.039	0/3	0	0	secreted, cytoplasm	2	3/8	0.077	0	3/6	0.077	0	0/6	0	0	-0.077	0.028	0
reference	P29117	Peptidyl-prolyl cis-trans isomerase F, mitochondrial (PPIase F) (Rotamase F) (Cyclophilin F)		0	0/3	0	0	0/3	0	0	0/3	0	0	secreted	1	1/8	0.122	0	0/6	0	0	0/6	0	0	-0.122	0	0
both	Q62658	Peptidyl-prolyl cis-trans isomerase FKBP1A (PPIase FKBP1A) (FK506-binding protein 1A) (FKBP-1A) (Rotamase) (Immunophilin FKBP12) (12 kDa FK506-binding protein) (12 kDa FKBP)	secreted, cytoplasm	4	2/3	1371	0	3/3	0.828	0.425	0/3	0	0	secreted, cytoplasm	4	5/8	0.907	0.745	4/6	0.964	0.437	0/6	0	0	0.464	-0.136	0
both	O55035	Peptidyl-prolyl cis-trans isomerase G (PPIase G) (Cyclophilin G) (Matrin cyclophilin) (Matrin-cyp) (Rotamase G)	nuclei	1	0/3	0	0	0/3	0	0	2/3	0.048	0	nuclei	1	0/8	0	0	0/6	0	0	3/6	0.048	0	0	0	0
reference	Q812D3	Peptidyl-prolyl cis-trans isomerase-like 3 (PPIase) (CYP10L) (Cyclophilin-like protein PPIL3) (Rotamase PPIL3)		0	0/3	0	0	0/3	0	0	0/3	0	0	nuclei	1	0/8	0	0	0/6	0	0	2/6	0.179	0	0	0	-0.179
both	Q63716	Peroxiredoxin-1 (Thioredoxin peroxidase 2) (Thioredoxin-dependent peroxide reductase 2) (Heme-binding 23 kDa protein) (HBP23)	secreted, cytoplasm, nuclei	20	3/3	1927	1415	3/3	2.99	1.77	3/3	0.619	0.112	secreted, cytoplasm, nuclei	26	8/8	4674	3219	6/6	4.67	1839	5/6	3142	1704	-2747	-1.68	-2523
both	P35704	Peroxiredoxin-2 (Thioredoxin peroxidase 1) (Thioredoxin-dependent peroxide reductase 1) (Thiol-specific antioxidant protein) (TSA)	secreted, cytoplasm, nuclei	6	3/3	0.571	0.146	3/3	1181	0.34	1/3	0.212	0	secreted, cytoplasm, nuclei	6	8/8	0.86	0.389	5/6	1337	0.223	4/6	0.481	0.201	-0.289	-0.156	-0.269
both	Q9Z0V5	Peroxiredoxin-4 (Peroxiredoxin IV) (Prx-IV) (Thioredoxin peroxidase AO372) (Thioredoxin-dependent peroxide reductase A0372) (Antioxidant enzyme AOE372)	secreted, cytoplasm, nuclei	3	2/3	0.202	0.073	3/3	0.384	0.077	2/3	0.129	0	secreted, cytoplasm, nuclei	9	6/8	0.25	0.054	6/6	0.573	0.209	3/6	0.281	0.126	-0.048	-0.189	-0.152
both	Q9R063	Peroxiredoxin-5, mitochondrial (Peroxiredoxin V) (Prx-V) (Peroxisomal antioxidant enzyme) (PLP) (Thioredoxin reductase) (Thioredoxin peroxidase PMP20) (Antioxidant enzyme B166) (AOEB166)	secreted, cytoplasm, nuclei	13	3/3	0.393	0.321	3/3	3107	1018	2/3	0.166	0	secreted, cytoplasm, nuclei	15	8/8	1298	0.741	6/6	3815	1213	2/6	0.263	0.097	-0.905	-0.708	-0.097
both	O35244	Peroxiredoxin-6 (Antioxidant protein 2) (1-Cys peroxiredoxin) (1-Cys PRX) (Acidic calcium-independent phospholipase A2) (aiPLA2) (Non-selenium glutathione peroxidase) (NSGPx) (Thiol-specific antioxidant protein)	secreted, cytoplasm	15	3/3	1191	0.418	3/3	2943	0.494	0/3	0	0	secreted, cytoplasm	20	8/8	1758	0.577	6/6	2797	0.576	0/6	0	0	-0.567	0.146	0
analysis	Q9Z2M4	Peroxisomal 2,4-dienoyl-CoA reductase (2,4-dienoyl-CoA reductase 2) (DCR-AKL) (pVI-AKL)	nuclei	4	0/3	0	0	0/3	0	0	1/3	0.624	0		0	0/8	0	0	0/6	0	0	0/6	0	0	0	0	0.624
both	Q5XIC0	Peroxisomal 3,2-trans-enoyl-CoA isomerase (pECI) (Dodecenoyl-CoA isomerase) (Delta(3),delta(2)-enoyl-CoA isomerase) (D3,D2-enoyl-CoA isomerase)	cytoplasm	1	0/3	0	0	1/3	0.093	0	0/3	0	0	cytoplasm	1	0/8	0	0	1/6	0.093	0	0/6	0	0	0	0	0
both	P07872	Peroxisomal acyl-coenzyme A oxidase 1 (AOX) (Palmitoyl-CoA oxidase)	cytoplasm	1	0/3	0	0	1/3	0.05	0	0/3	0	0	cytoplasm	1	0/8	0	0	1/6	0.05	0	0/6	0	0	0	0	0
both	P97562	Peroxisomal acyl-coenzyme A oxidase 2 (3-alpha,7-alpha,12-alpha-trihydroxy-5-beta-cholestanoyl-CoA 24-hydroxylase) (3-alpha,7-alpha,12-alpha-trihydroxy-5-beta-cholestanoyl-CoA oxidase) (Trihydroxycoprostanoyl-CoA oxidase) (THCA-CoA oxidase)	nuclei	1	0/3	0	0	0/3	0	0	1/3	0.045	0	nuclei	1	0/8	0	0	0/6	0	0	1/6	0.045	0	0	0	0
reference	Q63448	Peroxisomal acyl-coenzyme A oxidase 3 (Branched-chain acyl-CoA oxidase) (BRCACox) (Pristanoyl-CoA oxidase)		0	0/3	0	0	0/3	0	0	0/3	0	0	cytoplasm	2	0/8	0	0	1/6	0.093	0	0/6	0	0	0	-0.093	0
both	P07896	Peroxisomal bifunctional enzyme (PBE)	nuclei	20	0/3	0	0	0/3	0	0	1/3	1467	0	secreted, cytoplasm, nuclei	5	1/8	0.046	0	2/6	0.07	0.024	1/6	0.094	0	-0.046	-0.07	1373
reference	P11466	Peroxisomal carnitine O-octanoyltransferase (COT)		0	0/3	0	0	0/3	0	0	0/3	0	0	cytoplasm	1	0/8	0	0	1/6	0.053	0	0/6	0	0	0	-0.053	0
both	P97852	Peroxisomal multifunctional enzyme type 2 (MFE-2) (D-bifunctional protein) (DBP) (17-beta-hydroxysteroid dehydrogenase 4) (17-beta-HSD 4)	cytoplasm, nuclei	11	0/3	0	0	2/3	0.051	0	3/3	0.279	0.322	cytoplasm, nuclei	4	0/8	0	0	3/6	0.088	0.052	3/6	0.106	0.045	0	-0.037	0.173
both	Q9WVK3	Peroxisomal trans-2-enoyl-CoA reductase (TERP) (RLF98) (Peroxisomal 2,4-dienoyl-CoA reductase) (PX-2,4-DCR1)	cytoplasm, nuclei	6	0/3	0	0	1/3	0.334	0	2/3	0.956	0.416	cytoplasm, nuclei	7	0/8	0	0	2/6	0.244	0.089	3/6	0.619	0.112	0	0.09	0.337
analysis	P37230	Peroxisome proliferator-activated receptor alpha (PPAR-alpha) (Nuclear receptor subfamily 1 group C member 1)	secreted	1	1/3	0.083	0	0/3	0	0	0/3	0	0		0	0/8	0	0	0/6	0	0	0/6	0	0	0.083	0	0
reference	Q63625	PHD and RING finger domain-containing protein 1 (CTD-binding SR-like protein rA9)		0	0/3	0	0	0/3	0	0	0/3	0	0	cytoplasm	1	0/8	0	0	1/6	0.026	0	0/6	0	0	0	-0.026	0
analysis	Q4V7A6	PHD finger protein 10 (BRG1-associated factor 45a) (BAF45a)	nuclei	1	0/3	0	0	0/3	0	0	1/3	0.068	0		0	0/8	0	0	0/6	0	0	0/6	0	0	0	0	0.068
both	Q5I0E2	PHD finger protein 11	nuclei	1	0/3	0	0	0/3	0	0	1/3	0.11	0	nuclei	1	0/8	0	0	0/6	0	0	3/6	0.11	0	0	0	0
reference	Q4V9H5	PHD finger protein 20-like protein 1		0	0/3	0	0	0/3	0	0	0/3	0	0	cytoplasm	1	0/8	0	0	1/6	0.033	0	0/6	0	0	0	-0.033	0
both	P83871	PHD finger-like domain-containing protein 5A (PHD finger-like domain protein 5A) (Splicing factor 3B-associated 14 kDa protein) (SF3b14b)	nuclei	1	0/3	0	0	0/3	0	0	2/3	0.259	0	nuclei	1	0/8	0	0	0/6	0	0	2/6	0.259	0	0	0	0
reference	Q68G31	Phenazine biosynthesis-like domain-containing protein		0	0/3	0	0	0/3	0	0	0/3	0	0	cytoplasm	1	0/8	0	0	1/6	0.155	0	0/6	0	0	0	-0.155	0
reference	P04176	Phenylalanine-4-hydroxylase (PAH) (Phe-4-monooxygenase)		0	0/3	0	0	0/3	0	0	0/3	0	0	secreted, cytoplasm, nuclei	11	4/8	0.421	0.192	1/6	0.433	0	1/6	0.075	0	-0.421	-0.433	-0.075
both	Q505J8	Phenylalanyl-tRNA synthetase alpha chain (Phenylalanine--tRNA ligase alpha chain) (PheRS)	nuclei	1	0/3	0	0	0/3	0	0	3/3	0.059	0	cytoplasm, nuclei	1	0/8	0	0	1/6	0.059	0	4/6	0.059	0	0	-0.059	0
both	P16036	Phosphate carrier protein, mitochondrial (Phosphate transport protein) (PTP) (Solute carrier family 25 member 3)	cytoplasm	1	0/3	0	0	1/3	0.086	0	0/3	0	0	cytoplasm	1	0/8	0	0	6/6	0.086	0	0/6	0	0	0	0	0
both	Q91XU8	Phosphatidate cytidylyltransferase 2 (CDP-DAG synthase 2) (CDP-DG synthase 2) (CDP-diacylglycerol synthase 2) (CDS 2) (CDP-diglyceride pyrophosphorylase 2) (CDP-diglyceride synthase 2) (CTP:phosphatidate cytidylyltransferase 2)	cytoplasm	1	0/3	0	0	2/3	0.105	0	0/3	0	0	cytoplasm	2	0/8	0	0	1/6	0.222	0	0/6	0	0	0	-0.117	0
both	P31044	Phosphatidylethanolamine-binding protein 1 (PEBP-1) (HCNPpp) (23 kDa morphine-binding protein) (P23K)	secreted, cytoplasm	6	2/3	0.212	0	3/3	1181	0.34	0/3	0	0	secreted, cytoplasm	9	8/8	1.3	0.439	6/6	0.777	0.422	0/6	0	0	-1088	0.404	0
analysis	Q63788	Phosphatidylinositol 3-kinase regulatory subunit beta (PI3-kinase regulatory subunit beta) (Phosphatidylinositol 3-kinase 85 kDa regulatory subunit beta) (PI3-kinase subunit p85-beta)	cytoplasm	1	0/3	0	0	1/3	0.044	0	0/3	0	0		0	0/8	0	0	0/6	0	0	0/6	0	0	0	0.044	0
reference	O08561	Phosphatidylinositol 4-kinase beta (PI4K-beta)		0	0/3	0	0	0/3	0	0	0/3	0	0	cytoplasm	1	0/8	0	0	1/6	0.046	0	0/6	0	0	0	-0.046	0
both	P16446	Phosphatidylinositol transfer protein alpha isoform (PI-TP-alpha)	cytoplasm	2	0/3	0	0	2/3	0.086	0	0/3	0	0	secreted, cytoplasm	5	1/8	0.086	0	4/6	0.156	0.04	0/6	0	0	-0.086	-0.07	0
both	O55012	Phosphatidylinositol-binding clathrin assembly protein (Clathrin assembly lymphoid myeloid leukemia protein) (rCALM)	secreted, cytoplasm, nuclei	6	3/3	0.15	0.114	3/3	0.258	0.108	3/3	0.095	0.035	secreted, cytoplasm, nuclei	10	1/8	0.07	0	5/6	0.26	0.042	6/6	0.334	0.146	0.08	-0.002	-0.239
reference	P07379	Phosphoenolpyruvate carboxykinase, cytosolic [GTP] (PEPCK-C) (Phosphoenolpyruvate carboxylase)		0	0/3	0	0	0/3	0	0	0/3	0	0	secreted	2	1/8	0.113	0	0/6	0	0	0/6	0	0	-0.113	0	0
reference	O88588	Phosphofurin acidic cluster sorting protein 1 (PACS-1)		0	0/3	0	0	0/3	0	0	0/3	0	0	cytoplasm	1	0/8	0	0	1/6	0.038	0	0/6	0	0	0	-0.038	0
both	P38652	Phosphoglucomutase-1 (PGM 1) (Glucose phosphomutase 1)	secreted, cytoplasm	4	3/3	0.111	0.047	3/3	0.073	0.027	0/3	0	0	secreted, cytoplasm	15	8/8	0.201	0.141	4/6	0.133	0.136	0/6	0	0	-0.09	-0.06	0
both	P16617	Phosphoglycerate kinase 1	secreted, cytoplasm	11	3/3	0.09	0.033	3/3	0.565	0	0/3	0	0	secreted, cytoplasm, nuclei	17	8/8	0.207	0.117	5/6	0.558	0.207	2/6	0.066	0	-0.117	0.007	-0.066
both	P25113	Phosphoglycerate mutase 1 (Phosphoglycerate mutase isozyme B) (PGAM-B) (BPG-dependent PGAM 1)	secreted, cytoplasm	12	3/3	0.594	0.343	3/3	1048	0.489	0/3	0	0	secreted, cytoplasm	13	7/8	0.496	0.315	6/6	1135	0.318	0/6	0	0	0.098	-0.087	0
analysis	P54319	Phospholipase A-2-activating protein (PLA2P)	cytoplasm	1	0/3	0	0	2/3	0.045	0	0/3	0	0		0	0/8	0	0	0/6	0	0	0/6	0	0	0	0.045	0
both	Q5FVH2	Phospholipase D3 (PLD 3) (Choline phosphatase 3) (Phosphatidylcholine-hydrolyzing phospholipase D3)	cytoplasm	1	0/3	0	0	2/3	0.093	0	0/3	0	0	cytoplasm	3	0/8	0	0	3/6	0.126	0.048	0/6	0	0	0	-0.033	0
reference	P36970	Phospholipid hydroperoxide glutathione peroxidase, mitochondrial (PHGPx) (Glutathione peroxidase 4) (GSHPx-4)		0	0/3	0	0	0/3	0	0	0/3	0	0	cytoplasm	2	0/8	0	0	2/6	0.129	0	0/6	0	0	0	-0.129	0
reference	Q91XR8	Phospholipid hydroperoxide glutathione peroxidase, nuclear (Glutathione peroxidase 4) (GPx-4)		0	0/3	0	0	0/3	0	0	0/3	0	0	cytoplasm	1	0/8	0	0	1/6	0.129	0	0/6	0	0	0	-0.129	0
analysis	P58195	Phospholipid scramblase 1 (PL scramblase 1) (Ca(2+)-dependent phospholipid scramblase 1)	cytoplasm	1	0/3	0	0	1/3	0.166	0	0/3	0	0		0	0/8	0	0	0/6	0	0	0/6	0	0	0	0.166	0
both	Q5I0D5	Phospholysine phosphohistidine inorganic pyrophosphate phosphatase	secreted	1	1/3	0.166	0	0/3	0	0	0/3	0	0	secreted	3	3/8	0.166	0	0/6	0	0	0/6	0	0	0	0	0
analysis	Q9JM80	Phosphoprotein associated with glycosphingolipid-enriched microdomains 1 (Csk-binding protein) (Transmembrane phosphoprotein Cbp)	cytoplasm	1	0/3	0	0	1/3	0.116	0	0/3	0	0		0	0/8	0	0	0/6	0	0	0/6	0	0	0	0.116	0
reference	Q63068	Phosphorylated adapter RNA export protein (26 kDa resiniferatoxin-binding protein) (RBP-26) (RNA U small nuclear RNA export adapter protein) (RTX-42) (Resiniferatoxin-binding protein 2) (RBP-2)		0	0/3	0	0	0/3	0	0	0/3	0	0	cytoplasm	1	0/8	0	0	1/6	0.089	0	0/6	0	0	0	-0.089	0
reference	Q5BJP9	Phytanoyl-CoA dioxygenase domain-containing protein 1		0	0/3	0	0	0/3	0	0	0/3	0	0	secreted	2	2/8	0.145	0	0/6	0	0	0/6	0	0	-0.145	0	0
analysis	P57093	Phytanoyl-CoA dioxygenase, peroxisomal (Phytanoyl-CoA alpha-hydroxylase) (PhyH) (Phytanic acid oxidase)	nuclei	1	0/3	0	0	0/3	0	0	1/3	0.105	0		0	0/8	0	0	0/6	0	0	0/6	0	0	0	0	0.105
reference	Q4V7F5	PIH1 domain-containing protein 1		0	0/3	0	0	0/3	0	0	0/3	0	0	cytoplasm	1	0/8	0	0	1/6	0.116	0	0/6	0	0	0	-0.116	0
both	Q5M827	Pirin	secreted, cytoplasm	2	1/3	0.11	0	2/3	0.172	0.061	0/3	0	0	secreted	2	2/8	0.11	0	0/6	0	0	0/6	0	0	0	0.172	0
reference	Q6AYS4	Plasma alpha-L-fucosidase (Alpha-L-fucoside fucohydrolase 2) (Alpha-L-fucosidase 2)		0	0/3	0	0	0/3	0	0	0/3	0	0	cytoplasm	1	0/8	0	0	3/6	0.08	0	0/6	0	0	0	-0.08	0
both	Q6IRK9	Plasma glutamate carboxypeptidase (Liver annexin-like protein 1) (LAL-1) (Hematopoietic lineage switch 2 related protein) (Hls2-rp)	secreted, cytoplasm	9	2/3	0.115	0.04	3/3	0.435	0.084	0/3	0	0	secreted, cytoplasm	9	6/8	0.143	0.075	6/6	0.262	0.12	0/6	0	0	-0.028	0.173	0
both	Q6P734	Plasma protease C1 inhibitor (C1 Inh) (C1 esterase inhibitor) (C1-inhibiting factor) (Serpin G1)	secreted	6	3/3	0.324	0.172	0/3	0	0	0/3	0	0	secreted	10	6/8	0.391	0.193	0/6	0	0	0/6	0	0	-0.067	0	0
both	P20961	Plasminogen activator inhibitor 1 (PAI-1) (Endothelial plasminogen activator inhibitor) (Serpin E1)	secreted, cytoplasm, nuclei	29	3/3	4359	2723	3/3	0.283	0.086	2/3	0.086	0	secreted, cytoplasm, nuclei	28	8/8	2277	1622	5/6	0.125	0.078	4/6	0.109	0.04	2082	0.158	-0.023
analysis	Q6AXS5	Plasminogen activator inhibitor 1 RNA-binding protein (PAI1 RNA-binding protein 1) (PAI-RBP1) (RDA288) (SERPINE1 mRNA-binding protein 1)	nuclei	1	0/3	0	0	0/3	0	0	1/3	0.072	0		0	0/8	0	0	0/6	0	0	0/6	0	0	0	0	0.072
both	Q63598	Plastin-3 (T-plastin)	secreted, cytoplasm	4	2/3	0.109	0.057	2/3	0.08	0.028	0/3	0	0	secreted, cytoplasm, nuclei	11	7/8	0.117	0.057	5/6	0.133	0.082	1/6	0.053	0	-0.008	-0.053	-0.053
both	Q3SWT0	Platelet endothelial cell adhesion molecule (PECAM-1)	secreted, cytoplasm	2	2/3	0.086	0.03	2/3	0.056	0	0/3	0	0	secreted	5	2/8	0.186	0.13	0/6	0	0	0/6	0	0	-0.1	0.056	0
analysis	O08770	Platelet glycoprotein V (GPV) (Glycoprotein 5)	secreted	1	1/3	0.064	0	0/3	0	0	0/3	0	0		0	0/8	0	0	0/6	0	0	0/6	0	0	0.064	0	0
analysis	P63004	Platelet-activating factor acetylhydrolase IB subunit alpha (PAF acetylhydrolase 45 kDa subunit) (PAF-AH 45 kDa subunit) (PAF-AH alpha) (PAFAH alpha) (Lissencephaly-1 protein) (LIS-1)	cytoplasm	1	0/3	0	0	1/3	0.072	0	0/3	0	0		0	0/8	0	0	0/6	0	0	0/6	0	0	0	0.072	0
both	O35264	Platelet-activating factor acetylhydrolase IB subunit beta (PAF acetylhydrolase 30 kDa subunit) (PAF-AH 30 kDa subunit) (PAF-AH subunit beta) (PAFAH subunit beta) (Platelet-activating factor acetylhydrolase alpha 2 subunit) (PAF-AH alpha 2)	secreted, cytoplasm	2	2/3	0.244	0.089	3/3	0.274	0.084	0/3	0	0	secreted, cytoplasm	3	5/8	0.155	0	6/6	0.304	0.067	0/6	0	0	0.089	-0.03	0
analysis	Q4KM33	Pleckstrin	cytoplasm	3	0/3	0	0	2/3	0.149	0.053	0/3	0	0		0	0/8	0	0	0/6	0	0	0/6	0	0	0	0.149	0
reference	Q68FU1	Pleckstrin homology domain-containing family F member 1 (PH domain-containing family F member 1)		0	0/3	0	0	0/3	0	0	0/3	0	0	cytoplasm	1	0/8	0	0	1/6	0.116	0	0/6	0	0	0	-0.116	0
both	P27008	Poly [ADP-ribose] polymerase 1 (PARP-1) (NAD(+) ADP-ribosyltransferase 1) (ADPRT 1) (Poly[ADP-ribose] synthase 1)	nuclei	7	0/3	0	0	0/3	0	0	2/3	0.159	0.067	nuclei	10	0/8	0	0	0/6	0	0	6/6	0.13	0.055	0	0	0.029
both	Q9WV25	Poly(U)-binding-splicing factor PUF60 (60 kDa poly(U)-binding-splicing factor) (RNA-binding protein Siah-BP) (Siah-binding protein 1)	nuclei	5	0/3	0	0	0/3	0	0	2/3	0.274	0.129	nuclei	8	0/8	0	0	0/6	0	0	6/6	0.3	0.098	0	0	-0.026
both	Q9EPH8	Polyadenylate-binding protein 1 (PABP-1)	cytoplasm, nuclei	6	0/3	0	0	3/3	0.062	0.023	3/3	0.147	0.075	cytoplasm, nuclei	15	0/8	0	0	5/6	0.056	0.019	6/6	0.322	0.172	0	0.006	-0.175
both	P85125	Polymerase I and transcript release factor (Cavin-1) (cav-p60)	nuclei	1	0/3	0	0	0/3	0	0	1/3	0.089	0	nuclei	4	0/8	0	0	0/6	0	0	1/6	0.407	0	0	0	-0.318
analysis	Q6UE39	Polypeptide N-acetylgalactosaminyltransferase 13 (Polypeptide GalNAc transferase 13) (GalNAc-T13) (Protein-UDP acetylgalactosaminyltransferase 13) (UDP-GalNAc:polypeptide N-acetylgalactosaminyltransferase 13)	secreted	1	1/3	0.049	0	0/3	0	0	0/3	0	0		0	0/8	0	0	0/6	0	0	0/6	0	0	0.049	0	0
both	Q00438	Polypyrimidine tract-binding protein 1 (PTB) (Heterogeneous nuclear ribonucleoprotein I) (hnRNP I) (Pyrimidine-binding protein) (PYBP)	cytoplasm, nuclei	14	0/3	0	0	3/3	0.072	0	3/3	0.658	0.446	secreted, cytoplasm, nuclei	14	2/8	0.111	0.039	3/6	0.072	0	6/6	0.752	0.3	-0.111	0	-0.094
both	Q66H20	Polypyrimidine tract-binding protein 2 (Neural polypyrimidine tract-binding protein) (PTB-like protein)	nuclei	2	0/3	0	0	0/3	0	0	2/3	0.111	0.039	nuclei	2	0/8	0	0	0/6	0	0	5/6	0.088	0.031	0	0	0.023
both	P0CG51	Polyubiquitin-B	secreted, cytoplasm, nuclei	6	1/3	0.136	0	3/3	0.242	0.1	2/3	0.294	0.083	secreted, cytoplasm, nuclei	8	2/8	0.101	0.035	5/6	0.299	0.141	4/6	0.305	0.186	0.035	-0.057	-0.011
reference	P19356	Porphobilinogen deaminase (PBG-D) (Hydroxymethylbilane synthase) (HMBS) (Pre-uroporphyrinogen synthase)		0	0/3	0	0	0/3	0	0	0/3	0	0	secreted, cytoplasm	2	1/8	0.096	0	1/6	0.096	0	0/6	0	0	-0.096	-0.096	0
reference	Q9JIS4	Potassium channel subfamily K member 10 (Outward rectifying potassium channel protein TREK-2) (TREK-2 K(+) channel subunit)		0	0/3	0	0	0/3	0	0	0/3	0	0	cytoplasm	1	0/8	0	0	1/6	0.07	0	0/6	0	0	0	-0.07	0
analysis	Q01956	Potassium voltage-gated channel subfamily C member 3 (KSHIIID) (Voltage-gated potassium channel subunit Kv3.3)	cytoplasm	1	0/3	0	0	1/3	0.059	0	0/3	0	0		0	0/8	0	0	0/6	0	0	0/6	0	0	0	0.059	0
reference	Q9JKA8	Potassium/sodium hyperpolarization-activated cyclic nucleotide-gated channel 3		0	0/3	0	0	0/3	0	0	0/3	0	0	cytoplasm	1	0/8	0	0	1/6	0.047	0	0/6	0	0	0	-0.047	0
reference	P56225	POU domain, class 5, transcription factor 2 (Sperm 1 POU domain transcription factor) (SPRM-1)		0	0/3	0	0	0/3	0	0	0/3	0	0	nuclei	1	0/8	0	0	0/6	0	0	1/6	0.129	0	0	0	-0.129
reference	Q63755	PR domain zinc finger protein 2 (PR domain-containing protein 2) (Retinoblastoma protein-interacting zinc finger protein) (Zinc finger protein RIZ)		0	0/3	0	0	0/3	0	0	0/3	0	0	nuclei	1	0/8	0	0	0/6	0	0	1/6	0.022	0	0	0	-0.022
both	B0BN18	Prefoldin subunit 2	cytoplasm	3	0/3	0	0	1/3	0.585	0	0/3	0	0	cytoplasm	2	0/8	0	0	4/6	0.263	0.097	0/6	0	0	0	0.322	0
both	Q9JMJ4	Pre-mRNA-processing factor 19 (Neuronal differentiation-related gene protein) (PRP19/PSO4 homolog)	nuclei	12	0/3	0	0	0/3	0	0	2/3	0.911	0.243	nuclei	11	0/8	0	0	0/6	0	0	5/6	0.704	0.362	0	0	0.207
both	Q9JKB8	Pre-mRNA-splicing factor 18 (PRP18 homolog) (Potassium channel regulatory factor)	cytoplasm	1	0/3	0	0	1/3	0.072	0	0/3	0	0	cytoplasm, nuclei	1	0/8	0	0	2/6	0.072	0	1/6	0.072	0	0	0	-0.072
reference	Q6AYB3	Pre-mRNA-splicing factor ISY1 homolog		0	0/3	0	0	0/3	0	0	0/3	0	0	nuclei	1	0/8	0	0	0/6	0	0	1/6	0.11	0	0	0	-0.11
reference	Q99PK0	Pre-mRNA-splicing factor SYF1 (Adapter protein ATH-55) (XPA-binding protein 2)		0	0/3	0	0	0/3	0	0	0/3	0	0	nuclei	1	0/8	0	0	0/6	0	0	1/6	0.03	0	0	0	-0.03
both	Q99ML5	Prenylcysteine oxidase (Chloride ion pump-associated 55 kDa protein)	cytoplasm	1	0/3	0	0	1/3	0.068	0	0/3	0	0	cytoplasm	1	0/8	0	0	1/6	0.068	0	0/6	0	0	0	0	0
both	Q4KLP0	Probable 2-oxoglutarate dehydrogenase E1 component DHKTD1, mitochondrial (Dehydrogenase E1 and transketolase domain-containing protein 1)	cytoplasm, nuclei	3	0/3	0	0	1/3	0.093	0	2/3	0.045	0	cytoplasm, nuclei	2	0/8	0	0	2/6	0.045	0	1/6	0.045	0	0	0.048	0
reference	Q64060	Probable ATP-dependent RNA helicase DDX4 (DEAD box protein 4) (Vasa homolog) (rVLG)		0	0/3	0	0	0/3	0	0	0/3	0	0	nuclei	1	0/8	0	0	0/6	0	0	1/6	0.044	0	0	0	-0.044
both	Q62780	Probable ATP-dependent RNA helicase DDX46 (DEAD box protein 46) (Helicase of 117.4 kDa)	nuclei	7	0/3	0	0	0/3	0	0	2/3	0.11	0.049	secreted, nuclei	10	1/8	0.03	0	0/6	0	0	5/6	0.1	0.053	-0.03	0	0.01
analysis	Q32PY9	Probable gluconokinase (Gluconate kinase)	cytoplasm	1	0/3	0	0	1/3	0.166	0	0/3	0	0		0	0/8	0	0	0/6	0	0	0/6	0	0	0	0.166	0
both	Q9WVT0	Probable G-protein coupled receptor 116 (G-protein coupled hepta-helical receptor Ig-hepta)	cytoplasm	1	0/3	0	0	1/3	0.032	0	0/3	0	0	nuclei	1	0/8	0	0	0/6	0	0	1/6	0.032	0	0	0.032	-0.032
analysis	Q9WVS2	Probable O-sialoglycoprotein endopeptidase (Pasteurella haemolytica metalloprotease homolog with glycoprotein substrates/gpc-like protein 1) (Prsmg1/Gcpl1)	cytoplasm	1	0/3	0	0	1/3	0.122	0	0/3	0	0		0	0/8	0	0	0/6	0	0	0/6	0	0	0	0.122	0
reference	P15399	Probasin (PB) (M-40)		0	0/3	0	0	0/3	0	0	0/3	0	0	nuclei	1	0/8	0	0	0/6	0	0	1/6	0.155	0	0	0	-0.155
reference	Q63321	Procollagen-lysine,2-oxoglutarate 5-dioxygenase 1 (Lysyl hydroxylase 1) (LH1)		0	0/3	0	0	0/3	0	0	0/3	0	0	nuclei	1	0/8	0	0	0/6	0	0	1/6	0.047	0	0	0	-0.047
both	Q5U367	Procollagen-lysine,2-oxoglutarate 5-dioxygenase 3 (Lysyl hydroxylase 3) (LH3)	nuclei	1	0/3	0	0	0/3	0	0	1/3	0.048	0	nuclei	3	0/8	0	0	0/6	0	0	1/6	0.151	0	0	0	-0.103
both	P62963	Profilin-1 (Profilin I)	secreted, cytoplasm, nuclei	13	3/3	2835	1026	3/3	6.97	3309	2/3	0.995	0	secreted, cytoplasm, nuclei	19	8/8	2.83	1329	6/6	7352	5436	5/6	0.657	0.514	0.005	-0.382	0.338
both	Q9QZA2	Programmed cell death 6-interacting protein (ALG-2-interacting protein 1)	secreted, cytoplasm	2	1/3	0.037	0	2/3	0.056	0.019	0/3	0	0	secreted, cytoplasm	2	1/8	0.037	0	5/6	0.052	0.019	0/6	0	0	0	0.004	0
both	Q6NX65	Programmed cell death protein 10	cytoplasm	1	0/3	0	0	1/3	0.122	0	0/3	0	0	cytoplasm	1	0/8	0	0	2/6	0.122	0	0/6	0	0	0	0	0
analysis	P58366	Progressive ankylosis protein homolog (ANK)	nuclei	1	0/3	0	0	0/3	0	0	1/3	0.089	0		0	0/8	0	0	0/6	0	0	0/6	0	0	0	0	0.089
both	P67779	Prohibitin	cytoplasm, nuclei	14	0/3	0	0	3/3	1306	0.111	3/3	1561	0.866	cytoplasm, nuclei	11	0/8	0	0	6/6	0.825	0.324	6/6	0.926	0.185	0	0.481	0.635
both	Q5XIH7	Prohibitin-2 (B-cell receptor-associated protein BAP37) (BAP-37)	cytoplasm, nuclei	15	0/3	0	0	3/3	0.558	0.209	3/3	0.595	0.383	cytoplasm, nuclei	13	0/8	0	0	5/6	0.538	0.057	6/6	0.397	0.242	0	0.02	0.198
analysis	P21702	Prolactin-3D1 (Chorionic somatomammotropin hormone 1) (Placental lactogen I) (PL-I)	cytoplasm	1	0/3	0	0	1/3	0.166	0	0/3	0	0		0	0/8	0	0	0/6	0	0	0/6	0	0	0	0.166	0
reference	P04961	Proliferating cell nuclear antigen (PCNA) (Cyclin)		0	0/3	0	0	0/3	0	0	0/3	0	0	cytoplasm	1	0/8	0	0	1/6	0.122	0	0/6	0	0	0	-0.122	0
both	O70196	Prolyl endopeptidase (PE) (Post-proline cleaving enzyme) (rPop)	cytoplasm	1	0/3	0	0	1/3	0.047	0	0/3	0	0	cytoplasm	3	0/8	0	0	2/6	0.072	0.025	0/6	0	0	0	-0.025	0
both	P14200	Pro-MCH	cytoplasm, nuclei	1	0/3	0	0	1/3	0.179	0	2/3	0.179	0	cytoplasm, nuclei	1	0/8	0	0	4/6	0.179	0	4/6	0.179	0	0	0	0
both	P83868	Prostaglandin E synthase 3 (Cytosolic prostaglandin E2 synthase) (cPGES) (Telomerase-binding protein p23) (Hsp90 co-chaperone) (Progesterone receptor complex p23)	cytoplasm, nuclei	3	0/3	0	0	3/3	0.468	0	1/3	0.212	0	cytoplasm	5	0/8	0	0	5/6	0.654	0.152	0/6	0	0	0	-0.186	0.212
reference	P43114	Prostaglandin E2 receptor EP4 subtype (PGE receptor EP4 subtype) (Prostanoid EP4 receptor)		0	0/3	0	0	0/3	0	0	0/3	0	0	nuclei	1	0/8	0	0	0/6	0	0	1/6	0.096	0	0	0	-0.096
analysis	Q63921	Prostaglandin G/H synthase 1 (Cyclooxygenase-1) (COX-1) (Prostaglandin H2 synthase 1) (PGH synthase 1) (Prostaglandin-endoperoxide synthase 1)	cytoplasm	2	0/3	0	0	1/3	0.15	0	0/3	0	0		0	0/8	0	0	0/6	0	0	0/6	0	0	0	0.15	0
reference	P35355	Prostaglandin G/H synthase 2 (Cyclooxygenase-2) (COX-2) (PHS II) (Prostaglandin H2 synthase 2) (PGH synthase 2) (Prostaglandin-endoperoxide synthase 2)		0	0/3	0	0	0/3	0	0	0/3	0	0	cytoplasm	1	0/8	0	0	1/6	0.056	0	0/6	0	0	0	-0.056	0
both	P97584	Prostaglandin reductase 1 (PRG-1) (NADP-dependent leukotriene B4 12-hydroxydehydrogenase) (15-oxoprostaglandin 13-reductase) (Dithiolethione-inducible gene 1 protein) (D3T-inducible gene 1 protein)	secreted	1	1/3	0.105	0	0/3	0	0	0/3	0	0	secreted, cytoplasm	5	3/8	0.187	0.116	1/6	0.35	0	0/6	0	0	-0.082	-0.35	0
both	Q63797	Proteasome activator complex subunit 1 (Proteasome activator 28 subunit alpha) (PA28alpha) (Activator of multicatalytic protease subunit 1) (11S regulator complex subunit alpha) (REG-alpha)	secreted, cytoplasm, nuclei	9	3/3	0.272	0.243	3/3	0.586	0.268	1/3	0.212	0	secreted, cytoplasm, nuclei	14	8/8	0.25	0.155	6/6	0.561	0.255	1/6	0.101	0	0.022	0.025	0.111
both	Q63798	Proteasome activator complex subunit 2 (Proteasome activator 28 subunit beta) (PA28beta) (Activator of multicatalytic protease subunit 2) (11S regulator complex subunit beta) (REG-beta)	secreted, cytoplasm	11	3/3	0.447	0.404	3/3	1022	0.165	0/3	0	0	secreted, cytoplasm, nuclei	10	7/8	0.45	0.242	6/6	0.738	0.331	1/6	0.105	0	-0.003	0.284	-0.105
both	P18420	Proteasome subunit alpha type-1 (Proteasome component C2) (Macropain subunit C2) (Multicatalytic endopeptidase complex subunit C2) (Proteasome nu chain)	secreted, cytoplasm	6	2/3	0.317	0.072	3/3	0.25	0.112	0/3	0	0	secreted, cytoplasm	9	6/8	0.181	0.065	5/6	0.467	0.206	0/6	0	0	0.136	-0.217	0
both	P17220	Proteasome subunit alpha type-2 (Proteasome component C3) (Macropain subunit C3) (Multicatalytic endopeptidase complex subunit C3)	secreted, cytoplasm, nuclei	6	2/3	0.155	0	3/3	0.722	0.297	1/3	0.155	0	secreted, cytoplasm, nuclei	7	8/8	0.385	0.089	6/6	0.441	0.149	1/6	0.155	0	-0.23	0.281	0
both	P18422	Proteasome subunit alpha type-3 (Proteasome component C8) (Macropain subunit C8) (Multicatalytic endopeptidase complex subunit C8) (Proteasome subunit K)	secreted, cytoplasm, nuclei	7	2/3	0.19	0.068	3/3	0.264	0.119	1/3	0.585	0	secreted, cytoplasm, nuclei	7	5/8	0.149	0.055	5/6	0.489	0.177	1/6	0.122	0	0.041	-0.225	0.463
both	P21670	Proteasome subunit alpha type-4 (Proteasome component C9) (Macropain subunit C9) (Multicatalytic endopeptidase complex subunit C9) (Proteasome subunit L)	secreted, cytoplasm, nuclei	7	1/3	0.259	0	3/3	0.368	0.154	1/3	0.585	0	secreted, cytoplasm, nuclei	7	3/8	0.168	0.065	5/6	0.404	0.258	1/6	0.122	0	0.091	-0.036	0.463
both	P34064	Proteasome subunit alpha type-5 (Proteasome zeta chain) (Macropain zeta chain) (Multicatalytic endopeptidase complex zeta chain)	cytoplasm	3	0/3	0	0	2/3	0.263	0.097	0/3	0	0	secreted, cytoplasm, nuclei	3	4/8	0.166	0	5/6	0.243	0.095	1/6	0.166	0	-0.166	0.02	-0.166
both	P60901	Proteasome subunit alpha type-6 (Proteasome iota chain) (Macropain iota chain) (Multicatalytic endopeptidase complex iota chain)	secreted, cytoplasm, nuclei	5	2/3	0.334	0	3/3	0.662	0.376	2/3	0.467	0.312	secreted, cytoplasm, nuclei	6	7/8	0.524	0.208	6/6	0.87	0.13	3/6	0.334	0	-0.19	-0.208	0.133
both	P48004	Proteasome subunit alpha type-7 (Proteasome subunit RC6-1)	secreted, cytoplasm, nuclei	7	3/3	0.197	0.122	3/3	0.384	0.214	1/3	0.11	0	secreted, cytoplasm, nuclei	7	6/8	0.215	0.088	6/6	0.582	0.16	1/6	0.11	0	-0.018	-0.198	0
both	P18421	Proteasome subunit beta type-1 (Proteasome component C5) (Macropain subunit C5) (Multicatalytic endopeptidase complex subunit C5) (Proteasome gamma chain)	secreted, cytoplasm, nuclei	6	3/3	0.145	0	3/3	0.583	0.192	1/3	0.311	0	secreted, cytoplasm	9	7/8	0.372	0.157	6/6	0.484	0.233	0/6	0	0	-0.227	0.099	0.311
both	Q4KM35	Proteasome subunit beta type-10 (Proteasome subunit beta-2i) (Proteasome MECl-1) (Macropain subunit MECl-1) (Multicatalytic endopeptidase complex subunit MECl-1) (Low molecular mass protein 10)	secreted, cytoplasm	4	2/3	0.122	0	3/3	0.259	0	0/3	0	0	secreted, cytoplasm	6	5/8	0.18	0.116	6/6	0.239	0.099	0/6	0	0	-0.058	0.02	0
both	P40307	Proteasome subunit beta type-2 (Proteasome component C7-I) (Macropain subunit C7-I) (Multicatalytic endopeptidase complex subunit C7-I)	secreted, cytoplasm, nuclei	5	3/3	0.332	0.216	3/3	0.429	0.354	1/3	0.389	0	secreted, cytoplasm, nuclei	8	8/8	0.561	0.454	6/6	0.396	0.133	3/6	0.179	0	-0.229	0.033	0.21
both	P40112	Proteasome subunit beta type-3 (Proteasome theta chain) (Proteasome chain 13) (Proteasome component C10-II)	secreted, cytoplasm, nuclei	6	3/3	0.579	0.407	3/3	1154	0	1/3	1783	0	secreted, cytoplasm, nuclei	8	8/8	1236	0.959	6/6	1844	0.589	3/6	0.292	0	-0.657	-0.69	1491
both	P34067	Proteasome subunit beta type-4 (Proteasome beta chain) (Macropain beta chain) (Multicatalytic endopeptidase complex beta chain) (Proteasome chain 3) (RN3)	nuclei	1	0/3	0	0	0/3	0	0	1/3	0.136	0	secreted, cytoplasm	5	4/8	0.258	0.137	5/6	0.198	0.076	0/6	0	0	-0.258	-0.198	0.136
reference	P28075	Proteasome subunit beta type-5 (Proteasome epsilon chain) (Macropain epsilon chain) (Multicatalytic endopeptidase complex epsilon chain) (Proteasome subunit X) (Proteasome chain 6)		0	0/3	0	0	0/3	0	0	0/3	0	0	secreted	1	1/8	0.136	0	0/6	0	0	0/6	0	0	-0.136	0	0
both	P28073	Proteasome subunit beta type-6 (Proteasome delta chain) (Macropain delta chain) (Multicatalytic endopeptidase complex delta chain) (Proteasome subunit Y) (Proteasome chain 5)	nuclei	1	0/3	0	0	0/3	0	0	1/3	0.166	0	secreted	1	1/8	0.166	0	0/6	0	0	0/6	0	0	-0.166	0	0.166
both	Q9JHW0	Proteasome subunit beta type-7 (Proteasome subunit Z) (Macropain chain Z) (Multicatalytic endopeptidase complex chain Z)	cytoplasm	1	0/3	0	0	1/3	0.166	0	0/3	0	0	secreted	1	1/8	0.166	0	0/6	0	0	0/6	0	0	-0.166	0.166	0
both	P28064	Proteasome subunit beta type-8 (Proteasome subunit beta-5i) (Proteasome component C13) (Macropain subunit C13) (Multicatalytic endopeptidase complex subunit C13)	secreted, cytoplasm	7	2/3	0.19	0.068	3/3	0.432	0.245	0/3	0	0	secreted, cytoplasm	7	4/8	0.229	0.12	3/6	0.419	0.133	0/6	0	0	-0.039	0.013	0
both	P28077	Proteasome subunit beta type-9 (Proteasome subunit beta-1i) (Proteasome chain 7) (Macropain chain 7) (Multicatalytic endopeptidase complex chain 7) (Really interesting new gene 12 protein) (Low molecular mass protein 2)	secreted, cytoplasm, nuclei	5	1/3	0.468	0	3/3	0.526	0.444	1/3	0.468	0	secreted, cytoplasm	6	3/8	0.715	0.388	5/6	0.831	0.447	0/6	0	0	-0.247	-0.305	0.468
reference	Q5U201	Protein AMN1 homolog		0	0/3	0	0	0/3	0	0	0/3	0	0	nuclei	1	0/8	0	0	0/6	0	0	1/6	0.129	0	0	0	-0.129
both	Q63009	Protein arginine N-methyltransferase 1	cytoplasm	1	0/3	0	0	2/3	0.096	0	0/3	0	0	cytoplasm	1	0/8	0	0	1/6	0.096	0	0/6	0	0	0	0	0
analysis	Q9QZ81	Protein argonaute-2 (Argonaute2) (Eukaryotic translation initiation factor 2C 2) (eIF-2C 2) (Golgi ER protein 95 kDa) (GERp95) (Protein slicer)	cytoplasm	1	0/3	0	0	1/3	0.037	0	0/3	0	0		0	0/8	0	0	0/6	0	0	0/6	0	0	0	0.037	0
reference	O70454	Protein BUD31 homolog (Protein EDG-2) (Protein G10 homolog)		0	0/3	0	0	0/3	0	0	0/3	0	0	nuclei	1	0/8	0	0	0/6	0	0	1/6	0.194	0	0	0	-0.194
reference	Q8K3X0	Protein CASC3 (Cancer susceptibility candidate gene 3 protein homolog) (Protein barentsz) (Btz)		0	0/3	0	0	0/3	0	0	0/3	0	0	cytoplasm	2	0/8	0	0	1/6	0.133	0	0/6	0	0	0	-0.133	0
both	Q5XIM5	Protein CDV3 homolog	cytoplasm	1	0/3	0	0	1/3	0.136	0	0/3	0	0	secreted, cytoplasm	1	3/8	0.136	0	2/6	0.136	0	0/6	0	0	-0.136	0	0
both	Q6MGD0	Protein CutA (Brain acetylcholinesterase putative membrane anchor)	cytoplasm	2	0/3	0	0	3/3	0.482	0.21	0/3	0	0	secreted, cytoplasm	2	2/8	0.334	0	3/6	0.334	0	0/6	0	0	-0.334	0.148	0
both	Q6AXS3	Protein DEK	nuclei	8	0/3	0	0	0/3	0	0	2/3	0.585	0	nuclei	11	0/8	0	0	0/6	0	0	6/6	0.425	0.186	0	0	0.16
both	P04785	Protein disulfide-isomerase (PDI) (Prolyl 4-hydroxylase subunit beta) (Cellular thyroid hormone-binding protein)	secreted, cytoplasm, nuclei	15	2/3	0.054	0	3/3	0.547	0.038	1/3	0.233	0	secreted, cytoplasm, nuclei	22	5/8	0.171	0.039	6/6	0.641	0.194	4/6	0.113	0.073	-0.117	-0.094	0.12
both	P11598	Protein disulfide-isomerase A3 (Disulfide isomerase ER-60) (Endoplasmic reticulum resident protein 60) (ER protein 60) (Endoplasmic reticulum resident protein 57) (ER protein 57) (58 kDa microsomal protein) (p58) (HIP-70) (Q-2) (58 kDa glucose-regulated p	secreted, cytoplasm, nuclei	21	2/3	0.086	0.03	3/3	1254	0.303	3/3	0.271	0.088	secreted, cytoplasm, nuclei	33	6/8	0.283	0.349	6/6	1505	0.4	6/6	0.708	0.356	-0.197	-0.251	-0.437
both	P38659	Protein disulfide-isomerase A4 (Endoplasmic reticulum resident protein 72) (ER protein 72) (Endoplasmic reticulum resident protein 70) (ER protein 70) (Calcium-binding protein 2) (CaBP2)	cytoplasm, nuclei	6	0/3	0	0	3/3	0.084	0.05	1/3	0.101	0	secreted, cytoplasm	6	1/8	0.049	0	6/6	0.094	0.065	0/6	0	0	-0.049	-0.01	0.101
both	Q5I0H9	Protein disulfide-isomerase A5	nuclei	1	0/3	0	0	0/3	0	0	1/3	0.072	0	nuclei	5	0/8	0	0	0/6	0	0	3/6	0.152	0.066	0	0	-0.08
both	Q63081	Protein disulfide-isomerase A6 (Protein disulfide isomerase P5) (Calcium-binding protein 1) (CaBP1) (Thioredoxin domain-containing protein 7)	secreted, cytoplasm, nuclei	11	2/3	0.123	0.043	3/3	0.757	0.064	3/3	0.295	0.091	secreted, cytoplasm, nuclei	11	5/8	0.169	0.08	6/6	0.734	0.051	6/6	0.706	0.225	-0.046	0.023	-0.411
both	O88767	Protein DJ-1 (Parkinson disease protein 7 homolog) (Contraception-associated protein 1) (Protein CAP1) (Fertility protein SP22)	secreted, cytoplasm	8	3/3	0.37	0.171	3/3	0.842	0.55	0/3	0	0	secreted, cytoplasm	11	8/8	0.972	0.473	6/6	0.782	0.49	0/6	0	0	-0.602	0.06	0
analysis	Q8K3E7	Protein dpy-30 homolog (Dpy-30-like protein) (Dpy-30L) (Protein rAIP1)	cytoplasm	1	0/3	0	0	1/3	0.389	0	0/3	0	0		0	0/8	0	0	0/6	0	0	0/6	0	0	0	0.389	0
reference	Q5XI68	Protein Dr1 (Down-regulator of transcription 1) (Negative cofactor 2-beta) (NC2-beta) (TATA-binding protein-associated phosphoprotein)		0	0/3	0	0	0/3	0	0	0/3	0	0	cytoplasm	1	0/8	0	0	1/6	0.259	0	0/6	0	0	0	-0.259	0
reference	Q5PQL8	Protein FAM149B1		0	0/3	0	0	0/3	0	0	0/3	0	0	cytoplasm	1	0/8	0	0	1/6	0.075	0	0/6	0	0	0	-0.075	0
reference	B0BNK8	Protein FAM46B		0	0/3	0	0	0/3	0	0	0/3	0	0	nuclei	1	0/8	0	0	0/6	0	0	1/6	0.08	0	0	0	-0.08
analysis	Q64617	Protein kinase C eta type (PKC-L) (nPKC-eta)	cytoplasm	1	0/3	0	0	1/3	0.051	0	0/3	0	0		0	0/8	0	0	0/6	0	0	0/6	0	0	0	0.051	0
reference	Q9Z252	Protein lin-7 homolog B (Lin-7B) (Mammalian lin-seven protein 2) (MALS-2) (Vertebrate lin-7 homolog 2) (Veli-2)		0	0/3	0	0	0/3	0	0	0/3	0	0	nuclei	1	0/8	0	0	0/6	0	0	1/6	0.122	0	0	0	-0.122
both	Q27W02	Protein mago nashi homolog (Mago-nashi-like proliferation-associated protein)	cytoplasm	1	0/3	0	0	1/3	0.179	0	0/3	0	0	cytoplasm, nuclei	1	0/8	0	0	1/6	0.179	0	2/6	0.179	0	0	0	-0.179
analysis	Q6JE36	Protein NDRG1 (N-myc downstream-regulated gene 1 protein) (Protein Ndr1)	secreted	1	1/3	0.122	0	0/3	0	0	0/3	0	0		0	0/8	0	0	0/6	0	0	0/6	0	0	0.122	0	0
reference	Q8VBU2	Protein NDRG2 (NDRG1-related protein) (Antidepressant-related protein ADRG123)		0	0/3	0	0	0/3	0	0	0/3	0	0	secreted, cytoplasm, nuclei	3	3/8	0.188	0.073	1/6	0.136	0	1/6	0.136	0	-0.188	-0.136	-0.136
analysis	Q9ESN0	Protein Niban (Protein FAM129A)	cytoplasm	1	0/3	0	0	1/3	0.044	0	0/3	0	0		0	0/8	0	0	0/6	0	0	0/6	0	0	0	0.044	0
both	Q710E6	Protein osteopotentia homolog	secreted	1	1/3	0.032	0	0/3	0	0	0/3	0	0	cytoplasm	1	0/8	0	0	3/6	0.032	0	0/6	0	0	0.032	-0.032	0
both	Q5HZV9	Protein phosphatase 1 regulatory subunit 7 (Protein phosphatase 1 regulatory subunit 22)	cytoplasm	1	0/3	0	0	2/3	0.086	0	0/3	0	0	cytoplasm	1	0/8	0	0	2/6	0.086	0	0/6	0	0	0	0	0
analysis	P20650	Protein phosphatase 1A (Protein phosphatase 2C isoform alpha) (PP2C-alpha) (Protein phosphatase IA)	cytoplasm	1	0/3	0	0	1/3	0.08	0	0/3	0	0		0	0/8	0	0	0/6	0	0	0/6	0	0	0	0.08	0
both	Q9WVR7	Protein phosphatase 1F (Ca(2+)/calmodulin-dependent protein kinase phosphatase) (CaM-kinase phosphatase) (Partner of PIX 2)	cytoplasm	1	0/3	0	0	1/3	0.101	0	0/3	0	0	cytoplasm	2	0/8	0	0	2/6	0.101	0	0/6	0	0	0	0	0
analysis	Q6MG48	Protein PRRC2A (HLA-B-associated transcript 2) (Proline-rich and coiled-coil-containing protein 2A)	cytoplasm	1	0/3	0	0	1/3	0.017	0	0/3	0	0		0	0/8	0	0	0/6	0	0	0/6	0	0	0	0.017	0
analysis	Q4KLH6	Protein QN1 homolog	secreted	2	1/3	0.041	0	0/3	0	0	0/3	0	0		0	0/8	0	0	0/6	0	0	0/6	0	0	0.041	0	0
both	Q91XU1	Protein quaking (RqkI)	nuclei	2	0/3	0	0	0/3	0	0	2/3	0.222	0	nuclei	4	0/8	0	0	0/6	0	0	3/6	0.222	0	0	0	0
reference	Q66HG8	Protein Red (Cytokine IK) (IK factor)		0	0/3	0	0	0/3	0	0	0/3	0	0	nuclei	1	0/8	0	0	0/6	0	0	1/6	0.049	0	0	0	-0.049
analysis	P05943	Protein S100-A10 (Calpactin I light chain) (Calpactin-1 light chain) (Cellular ligand of annexin II) (Nerve growth factor-induced protein 42C) (S100 calcium-binding protein A10) (p10 protein) (p11)	cytoplasm	3	0/3	0	0	2/3	0.723	0.431	0/3	0	0		0	0/8	0	0	0/6	0	0	0/6	0	0	0	0.723	0
both	Q6B345	Protein S100-A11 (Calgizzarin) (S100 calcium-binding protein A11)	cytoplasm	3	0/3	0	0	3/3	0.926	0.324	0/3	0	0	cytoplasm	3	0/8	0	0	3/6	0.697	0.324	0/6	0	0	0	0.229	0
both	P50116	Protein S100-A9 (Calgranulin-B) (Migration inhibitory factor-related protein 14) (MRP-14) (Myeloid-related protein 14) (S100 calcium-binding protein A9)	nuclei	1	0/3	0	0	0/3	0	0	1/3	0.259	0	cytoplasm, nuclei	2	0/8	0	0	1/6	0.259	0	2/6	0.259	0	0	-0.259	0
both	Q5XFW8	Protein SEC13 homolog (SEC13-like protein 1)	cytoplasm	1	0/3	0	0	2/3	0.129	0	0/3	0	0	cytoplasm	1	0/8	0	0	1/6	0.129	0	0/6	0	0	0	0	0
both	Q63945	Protein SET (Liver regeneration-related protein LRRGR00002) (Phosphatase 2A inhibitor I2PP2A) (I-2PP2A) (Template-activating factor I) (TAF-I)	cytoplasm, nuclei	3	0/3	0	0	1/3	0.155	0	2/3	0.334	0	nuclei	3	0/8	0	0	0/6	0	0	6/6	0.308	0.131	0	0.155	0.026
reference	Q5PQS6	Protein SMG9 (Protein smg-9 homolog)		0	0/3	0	0	0/3	0	0	0/3	0	0	cytoplasm	1	0/8	0	0	1/6	0.096	0	0/6	0	0	0	-0.096	0
both	Q6F6B3	Protein TANC1 (TPR domain, ankyrin-repeat and coiled-coil domain-containing protein 1)	cytoplasm	1	0/3	0	0	1/3	0.019	0	0/3	0	0	cytoplasm	1	0/8	0	0	1/6	0.019	0	0/6	0	0	0	0	0
both	Q9Z2Y1	Protein timeless homolog (rTIM) (Timeless-like protein) (rTLP)	cytoplasm, nuclei	2	0/3	0	0	1/3	0.026	0	2/3	0.04	0.013	cytoplasm, nuclei	2	0/8	0	0	3/6	0.026	0	2/6	0.026	0	0	0	0.014
both	Q9Z2Q1	Protein transport protein Sec31A (SEC31-like protein 1) (SEC31-related protein A) (Vesicle-associated protein 1)	cytoplasm	6	0/3	0	0	3/3	0.113	0.032	0/3	0	0	cytoplasm	7	0/8	0	0	5/6	0.066	0.037	0/6	0	0	0	0.047	0
both	P61621	Protein transport protein Sec61 subunit alpha isoform 1 (Sec61 alpha-1)	cytoplasm, nuclei	1	0/3	0	0	1/3	0.122	0	1/3	0.122	0	cytoplasm	1	0/8	0	0	1/6	0.122	0	0/6	0	0	0	0	0.122
reference	Q6P9X4	Protein tyrosine phosphatase type IVA 2 (Protein-tyrosine phosphatase 4a2) (Protein-tyrosine phosphatase of regenerating liver 2) (PRL-2)		0	0/3	0	0	0/3	0	0	0/3	0	0	cytoplasm	1	0/8	0	0	1/6	0.179	0	0/6	0	0	0	-0.179	0
reference	Q9QXQ7	Protein Wnt-5a		0	0/3	0	0	0/3	0	0	0/3	0	0	cytoplasm	1	0/8	0	0	1/6	0.096	0	0/6	0	0	0	-0.096	0
reference	P22062	Protein-L-isoaspartate(D-aspartate) O-methyltransferase (PIMT) (L-isoaspartyl protein carboxyl methyltransferase) (Protein L-isoaspartyl/D-aspartyl methyltransferase) (Protein-beta-aspartate methyltransferase)		0	0/3	0	0	0/3	0	0	0/3	0	0	cytoplasm	2	0/8	0	0	3/6	0.2	0.078	0/6	0	0	0	-0.2	0
both	P0C089	Protein-tyrosine phosphatase mitochondrial 1	cytoplasm	1	0/3	0	0	2/3	0.155	0	0/3	0	0	cytoplasm	1	0/8	0	0	1/6	0.155	0	0/6	0	0	0	0	0
reference	Q767I8	Protocadherin alpha-4 (PCDH-alpha-4) (Cadherin-related neuronal receptor 4)		0	0/3	0	0	0/3	0	0	0/3	0	0	cytoplasm	1	0/8	0	0	1/6	0.044	0	0/6	0	0	0	-0.044	0
reference	Q8R508	Protocadherin Fat 3 (FAT tumor suppressor homolog 3)		0	0/3	0	0	0/3	0	0	0/3	0	0	nuclei	1	0/8	0	0	0/6	0	0	1/6	0.01	0	0	0	-0.01
both	P12841	Proto-oncogene c-Fos (Cellular oncogene fos)	cytoplasm, nuclei	1	0/3	0	0	1/3	0.233	0	1/3	0.233	0	cytoplasm, nuclei	1	0/8	0	0	1/6	0.233	0	1/6	0.233	0	0	0	0
both	Q9WUD9	Proto-oncogene tyrosine-protein kinase Src (Proto-oncogene c-Src) (pp60c-src) (p60-Src)	cytoplasm	1	0/3	0	0	1/3	0.064	0	0/3	0	0	cytoplasm	1	0/8	0	0	1/6	0.064	0	0/6	0	0	0	0	0
both	P54100	Proto-oncogene vav (p95)	cytoplasm	1	0/3	0	0	2/3	0.034	0	0/3	0	0	cytoplasm	1	0/8	0	0	1/6	0.034	0	0/6	0	0	0	0	0
both	P61459	Pterin-4-alpha-carbinolamine dehydratase (PHS) (4-alpha-hydroxy-tetrahydropterin dehydratase) (Phenylalanine hydroxylase-stimulating protein) (Pterin carbinolamine dehydratase) (PCD) (Dimerization cofactor of hepatocyte nuclear factor 1-alpha) (Dimerizati	secreted	1	1/3	0.233	0	0/3	0	0	0/3	0	0	secreted	7	6/8	0.767	0.813	0/6	0	0	0/6	0	0	-0.534	0	0
both	P85973	Purine nucleoside phosphorylase (PNP) (Inosine phosphorylase)	secreted, cytoplasm, nuclei	29	3/3	3078	2303	3/3	5737	2124	2/3	0.11	0	secreted, cytoplasm, nuclei	34	8/8	1897	0.852	6/6	5051	4002	3/6	0.151	0.058	1181	0.686	-0.041
reference	Q5BJS0	Putative ATP-dependent RNA helicase DHX30 (DEAH box protein 30)		0	0/3	0	0	0/3	0	0	0/3	0	0	cytoplasm	1	0/8	0	0	1/6	0.025	0	0/6	0	0	0	-0.025	0
both	O88350	Putative hydrolase RBBP9 (Retinoblastoma-binding protein 9) (RBBP-9) (B5T-overexpressed gene protein) (Protein BOG)	cytoplasm	1	0/3	0	0	1/3	0.194	0	0/3	0	0	secreted	1	1/8	0.194	0	0/6	0	0	0/6	0	0	-0.194	0.194	0
both	Q5I0J9	Putative L-aspartate dehydrogenase (Aspartate dehydrogenase domain-containing protein)	secreted	1	1/3	0.145	0	0/3	0	0	0/3	0	0	secreted, cytoplasm	6	3/8	0.311	0	1/6	0.311	0	0/6	0	0	-0.166	-0.311	0
both	Q5RKH0	Putative oxidoreductase GLYR1 (Glyoxylate reductase 1 homolog) (Nuclear protein NP60)	nuclei	2	0/3	0	0	0/3	0	0	2/3	0.066	0	nuclei	4	0/8	0	0	0/6	0	0	5/6	0.108	0.034	0	0	-0.042
both	Q5U2V4	Putative phospholipase B-like 1 (LAMA-like protein 1) (Lamina ancestor homolog 1) (Phospholipase B domain-containing protein 1)	cytoplasm, nuclei	6	0/3	0	0	3/3	0.233	0.136	2/3	0.185	0.04	cytoplasm, nuclei	8	0/8	0	0	6/6	0.134	0.07	5/6	0.213	0.094	0	0.099	-0.028
both	Q4QQW8	Putative phospholipase B-like 2 (LAMA-like protein 2) (Lamina ancestor homolog 2) (Phospholipase B domain-containing protein 2)	cytoplasm	5	0/3	0	0	3/3	0.179	0.076	0/3	0	0	cytoplasm	6	0/8	0	0	5/6	0.183	0.041	0/6	0	0	0	-0.004	0
both	Q925G0	Putative RNA-binding protein 3 (RNA-binding motif protein 3)	secreted, cytoplasm, nuclei	1	1/3	0.194	0	2/3	0.194	0	1/3	0.194	0	cytoplasm, nuclei	1	0/8	0	0	4/6	0.194	0	4/6	0.194	0	0.194	0	0
both	Q4FZZ1	PX domain-containing protein kinase-like protein (Modulator of Na,K-ATPase) (MONaKA)	nuclei	1	0/3	0	0	0/3	0	0	1/3	0.068	0	nuclei	1	0/8	0	0	0/6	0	0	2/6	0.068	0	0	0	0
both	Q68FT3	Pyridine nucleotide-disulfide oxidoreductase domain-containing protein 2	cytoplasm	3	0/3	0	0	2/3	0.127	0.045	0/3	0	0	cytoplasm	4	0/8	0	0	5/6	0.118	0.044	0/6	0	0	0	0.009	0
both	O35331	Pyridoxal kinase (Pyridoxine kinase)	cytoplasm	4	0/3	0	0	1/3	0.468	0	0/3	0	0	secreted, cytoplasm	6	4/8	0.159	0.101	4/6	0.156	0.055	0/6	0	0	-0.159	0.312	0
analysis	Q76IC5	Pyroglutamyl-peptidase 1 (Pyroglutamyl-peptidase I) (PGP-I) (Pyrrolidone-carboxylate peptidase) (5-oxoprolyl-peptidase) (Pyroglutamyl aminopeptidase I) (PAP-I)	cytoplasm, nuclei	1	0/3	0	0	1/3	0.212	0	2/3	0.212	0		0	0/8	0	0	0/6	0	0	0/6	0	0	0	0.212	0.212
reference	Q5PQJ6	Pyrroline-5-carboxylate reductase 3 (P5C reductase 3) (Pyrroline-5-carboxylate reductase-like protein)		0	0/3	0	0	0/3	0	0	0/3	0	0	secreted	1	1/8	0.194	0	0/6	0	0	0/6	0	0	-0.194	0	0
both	P52873	Pyruvate carboxylase, mitochondrial (Pyruvic carboxylase) (PCB)	cytoplasm, nuclei	8	0/3	0	0	3/3	0.068	0.057	1/3	0.117	0	cytoplasm, nuclei	22	0/8	0	0	4/6	0.177	0.177	3/6	0.166	0.12	0	-0.109	-0.049
reference	P26284	Pyruvate dehydrogenase E1 component subunit alpha, somatic form, mitochondrial (PDHE1-A type I)		0	0/3	0	0	0/3	0	0	0/3	0	0	cytoplasm	1	0/8	0	0	2/6	0.075	0	0/6	0	0	0	-0.075	0
both	P49432	Pyruvate dehydrogenase E1 component subunit beta, mitochondrial (PDHE1-B)	cytoplasm, nuclei	4	0/3	0	0	1/3	0.438	0	1/3	0.129	0	cytoplasm, nuclei	7	0/8	0	0	4/6	0.454	0.202	1/6	0.129	0	0	-0.016	0
both	P11980	Pyruvate kinase isozymes M1/M2 (Pyruvate kinase muscle isozyme)	secreted, cytoplasm	17	2/3	0.167	0.06	3/3	0.548	0.229	0/3	0	0	secreted, cytoplasm, nuclei	19	3/8	0.173	0.134	6/6	0.659	0.331	1/6	0.053	0	-0.006	-0.111	-0.053
reference	P12928	Pyruvate kinase isozymes R/L (L-PK)		0	0/3	0	0	0/3	0	0	0/3	0	0	cytoplasm	5	0/8	0	0	3/6	0.117	0.05	0/6	0	0	0	-0.117	0
both	P50398	Rab GDP dissociation inhibitor alpha (Rab GDI alpha) (Guanosine diphosphate dissociation inhibitor 1) (GDI-1)	secreted, cytoplasm	10	3/3	0.287	0.121	3/3	0.354	0.147	0/3	0	0	secreted, cytoplasm	6	6/8	0.122	0.1	6/6	0.205	0.045	0/6	0	0	0.165	0.149	0
both	P50399	Rab GDP dissociation inhibitor beta (Rab GDI beta) (Guanosine diphosphate dissociation inhibitor 2) (GDI-2) (GDI-3)	secreted, cytoplasm, nuclei	24	3/3	0.773	0.504	3/3	1966	0.57	1/3	0.15	0	secreted, cytoplasm, nuclei	19	8/8	0.37	0.276	6/6	1.08	0.314	2/6	0.072	0	0.403	0.886	0.078
reference	P37727	Rab proteins geranylgeranyltransferase component A 1 (Choroideraemia protein homolog) (Rab escort protein 1) (REP-1)		0	0/3	0	0	0/3	0	0	0/3	0	0	secreted	1	1/8	0.058	0	0/6	0	0	0/6	0	0	-0.058	0	0
both	P69735	Rab3 GTPase-activating protein catalytic subunit (RAB3 GTPase-activating protein 130 kDa subunit) (Rab3-GAP p130) (Rab3-GAP)	cytoplasm	1	0/3	0	0	1/3	0.044	0	0/3	0	0	cytoplasm, nuclei	1	0/8	0	0	1/6	0.044	0	1/6	0.044	0	0	0	-0.044
reference	Q4V8F4	Rab9 effector protein with kelch motifs		0	0/3	0	0	0/3	0	0	0/3	0	0	cytoplasm	1	0/8	0	0	1/6	0.116	0	0/6	0	0	0	-0.116	0
reference	P47709	Rabphilin-3A (Exophilin-1)		0	0/3	0	0	0/3	0	0	0/3	0	0	cytoplasm	1	0/8	0	0	1/6	0.05	0	0/6	0	0	0	-0.05	0
both	P11345	RAF proto-oncogene serine/threonine-protein kinase (Proto-oncogene c-RAF) (cRaf) (Raf-1)	cytoplasm	1	0/3	0	0	2/3	0.048	0	0/3	0	0	cytoplasm	1	0/8	0	0	3/6	0.048	0	0/6	0	0	0	0	0
both	Q03386	Ral guanine nucleotide dissociation stimulator (RalGDS) (Ral guanine nucleotide exchange factor) (RalGEF)	cytoplasm	1	0/3	0	0	1/3	0.055	0	0/3	0	0	cytoplasm	1	0/8	0	0	1/6	0.055	0	0/6	0	0	0	0	0
analysis	P29826	Rano class II histocompatibility antigen, B-1 beta chain (RT1 class II histocompatibility antigen, B-1 beta chain) (RT1.B-beta(1))	cytoplasm	1	0/3	0	0	1/3	0.129	0	0/3	0	0		0	0/8	0	0	0/6	0	0	0/6	0	0	0	0.129	0
reference	P18211	Rano class II histocompatibility antigen, D-1 beta chain (RT1 class II histocompatibility antigen, D-1 beta chain)		0	0/3	0	0	0/3	0	0	0/3	0	0	cytoplasm	1	0/8	0	0	1/6	0.101	0	0/6	0	0	0	-0.101	0
reference	Q566C5	Ras association domain-containing protein 4		0	0/3	0	0	0/3	0	0	0/3	0	0	cytoplasm	1	0/8	0	0	1/6	0.083	0	0/6	0	0	0	-0.083	0
reference	Q9QUH6	Ras GTPase-activating protein SynGAP (Neuronal RasGAP) (Synaptic Ras GTPase-activating protein 1) (Synaptic Ras-GAP 1) (p135 SynGAP)		0	0/3	0	0	0/3	0	0	0/3	0	0	nuclei	1	0/8	0	0	0/6	0	0	1/6	0.026	0	0	0	-0.026
reference	Q6IMA7	Ras-like protein family member 11B		0	0/3	0	0	0/3	0	0	0/3	0	0	secreted	1	1/8	0.136	0	0/6	0	0	0/6	0	0	-0.136	0	0
both	Q6RUV5	Ras-related C3 botulinum toxin substrate 1 (p21-Rac1)	secreted, cytoplasm	10	2/3	0.34	0.128	3/3	1365	0.584	0/3	0	0	secreted, cytoplasm	10	2/8	0.468	0	6/6	2481	1888	0/6	0	0	-0.128	-1116	0
reference	Q63486	Ras-related GTP-binding protein A (Rag A)		0	0/3	0	0	0/3	0	0	0/3	0	0	nuclei	1	0/8	0	0	0/6	0	0	1/6	0.093	0	0	0	-0.093
both	P35281	Ras-related protein Rab-10	cytoplasm	1	0/3	0	0	1/3	0.145	0	0/3	0	0	cytoplasm, nuclei	5	0/8	0	0	4/6	0.508	0.144	3/6	0.2	0.078	0	-0.363	-0.2
both	P62494	Ras-related protein Rab-11A (Rab-11) (24KG)	secreted, cytoplasm	7	2/3	0.292	0	3/3	0.705	0.353	0/3	0	0	secreted, cytoplasm, nuclei	8	3/8	0.441	0.328	4/6	0.839	0.099	2/6	0.38	0.088	-0.149	-0.134	-0.38
both	O35509	Ras-related protein Rab-11B	cytoplasm	9	0/3	0	0	3/3	0.78	0.26	0/3	0	0	cytoplasm, nuclei	9	0/8	0	0	5/6	0.999	0.349	2/6	0.356	0.082	0	-0.219	-0.356
both	P61107	Ras-related protein Rab-14	cytoplasm	12	0/3	0	0	3/3	1956	0.669	0/3	0	0	cytoplasm, nuclei	15	0/8	0	0	6/6	1583	1056	1/6	0.155	0	0	0.373	-0.155
both	P35289	Ras-related protein Rab-15	secreted, cytoplasm	2	2/3	0.181	0.065	2/3	0.181	0.065	0/3	0	0	cytoplasm, nuclei	2	0/8	0	0	3/6	0.245	0	1/6	0.245	0	0.181	-0.064	-0.245
both	Q5EB77	Ras-related protein Rab-18	cytoplasm	5	0/3	0	0	3/3	0.528	0.271	0/3	0	0	cytoplasm	4	0/8	0	0	5/6	0.25	0.141	0/6	0	0	0	0.278	0
both	Q6NYB7	Ras-related protein Rab-1A	secreted, cytoplasm	13	2/3	0.214	0.078	3/3	2047	0.897	0/3	0	0	secreted, cytoplasm, nuclei	10	4/8	0.136	0	6/6	0.894	0.378	5/6	0.296	0.105	0.078	1153	-0.296
both	P10536	Ras-related protein Rab-1B	cytoplasm	9	0/3	0	0	3/3	1202	0.456	0/3	0	0	cytoplasm, nuclei	10	0/8	0	0	6/6	0.894	0.378	2/6	0.214	0.078	0	0.308	-0.214
both	Q6AXT5	Ras-related protein Rab-21	cytoplasm	1	0/3	0	0	3/3	0.122	0	0/3	0	0	cytoplasm	4	0/8	0	0	3/6	0.322	0.194	0/6	0	0	0	-0.2	0
both	P05712	Ras-related protein Rab-2A	secreted, cytoplasm	9	1/3	0.145	0	3/3	1.74	0.475	0/3	0	0	secreted, cytoplasm, nuclei	9	1/8	0.145	0	5/6	1106	0.532	1/6	0.145	0	0	0.634	-0.145
both	Q6GQP4	Ras-related protein Rab-31 (GTP-binding protein Rab0)	cytoplasm	2	0/3	0	0	2/3	0.263	0.097	0/3	0	0	cytoplasm	2	0/8	0	0	3/6	0.23	0.091	0/6	0	0	0	0.033	0
both	Q5U316	Ras-related protein Rab-35	secreted, cytoplasm	2	2/3	0.244	0.089	2/3	0.244	0.089	0/3	0	0	secreted, cytoplasm, nuclei	2	4/8	0.155	0	3/6	0.334	0	3/6	0.214	0.084	0.089	-0.09	-0.214
reference	Q53B90	Ras-related protein Rab-43		0	0/3	0	0	0/3	0	0	0/3	0	0	cytoplasm, nuclei	2	0/8	0	0	4/6	0.214	0.078	1/6	0.136	0	0	-0.214	-0.136
reference	P05714	Ras-related protein Rab-4A		0	0/3	0	0	0/3	0	0	0/3	0	0	cytoplasm	2	0/8	0	0	2/6	0.244	0.089	0/6	0	0	0	-0.244	0
both	Q9WVB1	Ras-related protein Rab-6A (Rab-6)	cytoplasm	3	0/3	0	0	2/3	0.292	0	0/3	0	0	cytoplasm, nuclei	3	0/8	0	0	6/6	0.188	0.073	1/6	0.136	0	0	0.104	-0.136
both	P09527	Ras-related protein Rab-7a (Ras-related protein p23) (Ras-related protein BRL-RAS)	secreted, cytoplasm	10	1/3	0.136	0	3/3	1732	0.621	0/3	0	0	secreted, cytoplasm, nuclei	13	2/8	0.38	0.088	6/6	1.96	0.531	3/6	0.292	0	-0.244	-0.228	-0.292
both	P35280	Ras-related protein Rab-8A	cytoplasm	6	0/3	0	0	3/3	0.467	0.288	0/3	0	0	cytoplasm, nuclei	5	0/8	0	0	5/6	0.418	0.195	2/6	0.202	0.073	0	0.049	-0.202
analysis	P70550	Ras-related protein Rab-8B	cytoplasm	5	0/3	0	0	1/3	0.778	0	0/3	0	0		0	0/8	0	0	0/6	0	0	0/6	0	0	0	0.778	0
both	P63322	Ras-related protein Ral-A	cytoplasm	1	0/3	0	0	1/3	0.155	0	0/3	0	0	cytoplasm	1	0/8	0	0	1/6	0.155	0	0/6	0	0	0	0	0
both	P36860	Ras-related protein Ral-B	cytoplasm	2	0/3	0	0	1/3	0.311	0	0/3	0	0	cytoplasm	3	0/8	0	0	3/6	0.319	0.146	0/6	0	0	0	-0.008	0
both	P62836	Ras-related protein Rap-1A (Ras-related protein Krev-1)	cytoplasm	7	0/3	0	0	2/3	1257	0.672	0/3	0	0	secreted, cytoplasm, nuclei	10	2/8	0.375	0.209	6/6	1.24	0.632	4/6	0.367	0.148	-0.375	0.017	-0.367
both	Q62636	Ras-related protein Rap-1b (GTP-binding protein smg p21B)	cytoplasm	11	0/3	0	0	3/3	2849	1333	0/3	0	0	cytoplasm, nuclei	10	0/8	0	0	5/6	1889	0.569	2/6	0.472	0.113	0	0.96	-0.472
both	P61227	Ras-related protein Rap-2b	cytoplasm	2	0/3	0	0	2/3	0.309	0.116	0/3	0	0	cytoplasm	4	0/8	0	0	4/6	0.577	0.262	0/6	0	0	0	-0.268	0
reference	Q62956	Receptor tyrosine-protein kinase erbB-4 (Proto-oncogene-like protein c-ErbB-4)		0	0/3	0	0	0/3	0	0	0/3	0	0	secreted	1	1/8	0.029	0	0/6	0	0	0/6	0	0	-0.029	0	0
reference	Q03348	Receptor-type tyrosine-protein phosphatase alpha (Protein-tyrosine phosphatase alpha)		0	0/3	0	0	0/3	0	0	0/3	0	0	nuclei	1	0/8	0	0	0/6	0	0	1/6	0.049	0	0	0	-0.049
analysis	P04157	Receptor-type tyrosine-protein phosphatase C (Leukocyte common antigen) (L-CA) (T200)	cytoplasm	1	0/3	0	0	1/3	0.03	0	0/3	0	0		0	0/8	0	0	0/6	0	0	0/6	0	0	0	0.03	0
reference	P35231	Regenerating islet-derived protein 3-alpha (REG-3-alpha) (Islet of Langerhans regenerating protein 3) (REG 3) (Lithostathine 3) (Pancreatitis-associated protein 2) (RegIII) (Regenerating islet-derived protein III-alpha) (Reg III-alpha)		0	0/3	0	0	0/3	0	0	0/3	0	0	cytoplasm	1	0/8	0	0	1/6	0.259	0	0/6	0	0	0	-0.259	0
both	Q03336	Regucalcin (RC) (Senescence marker protein 30) (SMP-30)	secreted	8	3/3	0.453	0.381	0/3	0	0	0/3	0	0	secreted, cytoplasm	19	8/8	0.96	0.416	3/6	0.578	0.691	0/6	0	0	-0.507	-0.578	0
analysis	Q9JIS1	Regulating synaptic membrane exocytosis protein 2 (Rab-3-interacting molecule 2) (RIM 2)	cytoplasm	1	0/3	0	0	1/3	0.019	0	0/3	0	0		0	0/8	0	0	0/6	0	0	0/6	0	0	0	0.019	0
both	Q9Z118	Regulator of differentiation 1 (Rod1)	cytoplasm, nuclei	7	0/3	0	0	1/3	0.077	0	2/3	0.346	0	nuclei	7	0/8	0	0	0/6	0	0	5/6	0.242	0.169	0	0.077	0.104
reference	P49803	Regulator of G-protein signaling 7 (RGS7)		0	0/3	0	0	0/3	0	0	0/3	0	0	cytoplasm	1	0/8	0	0	1/6	0.07	0	0/6	0	0	0	-0.07	0
analysis	Q66H15	Regulator of microtubule dynamics protein 3 (RMD-3) (Protein FAM82A2) (Protein FAM82C)	nuclei	1	0/3	0	0	0/3	0	0	1/3	0.077	0		0	0/8	0	0	0/6	0	0	0/6	0	0	0	0	0.077
reference	P51647	Retinal dehydrogenase 1 (RALDH 1) (ALDH-E1) (ALHDII) (Aldehyde dehydrogenase family 1 member A1) (Aldehyde dehydrogenase, cytosolic)		0	0/3	0	0	0/3	0	0	0/3	0	0	cytoplasm	2	0/8	0	0	1/6	0.15	0	0/6	0	0	0	-0.15	0
both	Q920A6	Retinoid-inducible serine carboxypeptidase (Serine carboxypeptidase 1)	cytoplasm	6	0/3	0	0	3/3	0.314	0.045	0/3	0	0	secreted, cytoplasm	11	1/8	0.077	0	6/6	0.372	0.165	0/6	0	0	-0.077	-0.058	0
reference	P50170	Retinol dehydrogenase 2 (Retinol dehydrogenase type II) (RODH II) (29 kDa protein)		0	0/3	0	0	0/3	0	0	0/3	0	0	cytoplasm	1	0/8	0	0	1/6	0.116	0	0/6	0	0	0	-0.116	0
both	P02696	Retinol-binding protein 1 (Cellular retinol-binding protein I) (CRBP-I) (Cellular retinol-binding protein) (CRBP)	secreted, cytoplasm	2	2/3	0.194	0	2/3	0.194	0	0/3	0	0	secreted, cytoplasm	4	4/8	0.378	0.209	4/6	0.194	0	0/6	0	0	-0.184	0	0
both	Q5XI73	Rho GDP-dissociation inhibitor 1 (Rho GDI 1) (Rho-GDI alpha)	secreted, cytoplasm	8	3/3	0.455	0.237	3/3	0.802	0.118	0/3	0	0	secreted, cytoplasm, nuclei	14	8/8	0.567	0.21	6/6	1275	0.57	3/6	0.145	0	-0.112	-0.473	-0.145
reference	Q5U2Z7	Rho GTPase-activating protein 24 (Down-regulated in nephrectomized rat kidney #2) (Rho-type GTPase-activating protein 24)		0	0/3	0	0	0/3	0	0	0/3	0	0	cytoplasm, nuclei	2	0/8	0	0	1/6	0.04	0	1/6	0.04	0	0	-0.04	-0.04
reference	Q5PQJ5	Rho GTPase-activating protein 29 (Rho-type GTPase-activating protein 29)		0	0/3	0	0	0/3	0	0	0/3	0	0	nuclei	1	0/8	0	0	0/6	0	0	1/6	0.023	0	0	0	-0.023
both	Q9Z1I6	Rho guanine nucleotide exchange factor 1 (Lbc's second cousin)	cytoplasm	2	0/3	0	0	3/3	0.04	0	0/3	0	0	cytoplasm	1	0/8	0	0	2/6	0.04	0	0/6	0	0	0	0	0
reference	Q5FVC2	Rho guanine nucleotide exchange factor 2 (Guanine nucleotide exchange factor H1) (GEF-H1)		0	0/3	0	0	0/3	0	0	0/3	0	0	cytoplasm	1	0/8	0	0	1/6	0.03	0	0/6	0	0	0	-0.03	0
both	O55043	Rho guanine nucleotide exchange factor 7 (Beta-Pix) (PAK-interacting exchange factor beta)	cytoplasm	1	0/3	0	0	1/3	0.049	0	0/3	0	0	nuclei	1	0/8	0	0	0/6	0	0	3/6	0.049	0	0	0.049	-0.049
both	Q6P791	RhoA activator C11orf59 homolog (p27Kip1-releasing factor from RhoA) (p27RF-Rho)	cytoplasm, nuclei	3	0/3	0	0	3/3	0.585	0	1/3	0.259	0	cytoplasm, nuclei	3	0/8	0	0	4/6	0.627	0.368	2/6	0.259	0	0	-0.042	0
analysis	Q63644	Rho-associated protein kinase 1 (Liver regeneration-related protein LRRG199) (Rho-associated, coiled-coil-containing protein kinase 1) (p150 RhoA-binding kinase ROK beta) (p160 ROCK-1) (p160ROCK)	secreted	1	1/3	0.02	0	0/3	0	0	0/3	0	0		0	0/8	0	0	0/6	0	0	0/6	0	0	0.02	0	0
reference	P62747	Rho-related GTP-binding protein RhoB		0	0/3	0	0	0/3	0	0	0/3	0	0	cytoplasm	2	0/8	0	0	1/6	0.311	0	0/6	0	0	0	-0.311	0
both	P29315	Ribonuclease inhibitor (Ribonuclease/angiogenin inhibitor 1)	cytoplasm, nuclei	3	0/3	0	0	3/3	0.172	0	1/3	0.172	0	secreted, cytoplasm	5	3/8	0.145	0.088	4/6	0.2	0.107	0/6	0	0	-0.145	-0.028	0.172
both	P52759	Ribonuclease UK114 (14.5 kDa translational inhibitor protein) (Perchloric acid soluble protein)	secreted, cytoplasm, nuclei	9	3/3	2708	0.386	3/3	1311	0.79	2/3	1211	0.952	secreted, cytoplasm, nuclei	14	8/8	4366	3565	6/6	2059	0.963	2/6	0.422	0.163	-1658	-0.748	0.789
both	Q5XI28	Ribonucleoprotein PTB-binding 1 (Protein raver-1)	nuclei	3	0/3	0	0	0/3	0	0	2/3	0.121	0.063	nuclei	6	0/8	0	0	0/6	0	0	6/6	0.142	0.061	0	0	-0.021
both	P60892	Ribose-phosphate pyrophosphokinase 1 (Phosphoribosyl pyrophosphate synthase I) (PRS-I)	cytoplasm	2	0/3	0	0	2/3	0.122	0	0/3	0	0	cytoplasm	1	0/8	0	0	3/6	0.122	0	0/6	0	0	0	0	0
analysis	A1A5P2	Ribosome biogenesis regulatory protein homolog	cytoplasm	1	0/3	0	0	1/3	0.077	0	0/3	0	0		0	0/8	0	0	0/6	0	0	0/6	0	0	0	0.077	0
both	Q5RK30	Ribosome maturation protein SBDS (Shwachman-Bodian-Diamond syndrome protein homolog)	nuclei	1	0/3	0	0	0/3	0	0	1/3	0.105	0	nuclei	1	0/8	0	0	0/6	0	0	1/6	0.105	0	0	0	0
reference	Q4KLK9	RNA polymerase II subunit A C-terminal domain phosphatase SSU72 (CTD phosphatase SSU72)		0	0/3	0	0	0/3	0	0	0/3	0	0	nuclei	1	0/8	0	0	0/6	0	0	1/6	0.194	0	0	0	-0.194
reference	Q5I0E6	RNA polymerase II subunit B1 CTD phosphatase Rpap2 (Putative RNA polymerase II-associated protein 2)		0	0/3	0	0	0/3	0	0	0/3	0	0	nuclei	1	0/8	0	0	0/6	0	0	1/6	0.053	0	0	0	-0.053
analysis	Q4V886	RNA polymerase II-associated factor 1 homolog	secreted, cytoplasm, nuclei	3	1/3	0.055	0	1/3	0.055	0	1/3	0.113	0		0	0/8	0	0	0/6	0	0	0/6	0	0	0.055	0.055	0.113
reference	Q4KM79	RNA/RNP complex-1-interacting phosphatase (Dual specificity protein phosphatase 11) (Phosphatase that interacts with RNA/RNP complex 1)		0	0/3	0	0	0/3	0	0	0/3	0	0	secreted	1	1/8	0.096	0	0/6	0	0	0/6	0	0	-0.096	0	0
reference	Q6AXT7	RNA-binding protein 42 (RNA-binding motif protein 42)		0	0/3	0	0	0/3	0	0	0/3	0	0	nuclei	1	0/8	0	0	0/6	0	0	1/6	0.11	0	0	0	-0.11
reference	Q64LC9	RNA-binding protein 4B (RNA-binding motif protein 30) (RNA-binding motif protein 4B) (RNA-binding protein 30) (Zinc-responsive protein ZD7)		0	0/3	0	0	0/3	0	0	0/3	0	0	cytoplasm	1	0/8	0	0	1/6	0.105	0	0/6	0	0	0	-0.105	0
reference	B2GV05	RNA-binding protein 5 (RNA-binding motif protein 5)		0	0/3	0	0	0/3	0	0	0/3	0	0	nuclei	1	0/8	0	0	0/6	0	0	1/6	0.044	0	0	0	-0.044
both	Q27W01	RNA-binding protein 8A (RNA-binding motif protein 8A) (Ribonucleoprotein RBM8A)	secreted	1	1/3	0.292	0	0/3	0	0	0/3	0	0	cytoplasm, nuclei	2	0/8	0	0	1/6	0.292	0	1/6	0.292	0	0.292	-0.292	-0.292
reference	Q6VEU1	RNA-binding protein NOB1		0	0/3	0	0	0/3	0	0	0/3	0	0	nuclei	1	0/8	0	0	0/6	0	0	1/6	0.086	0	0	0	-0.086
reference	Q80W87	Roundabout homolog 4		0	0/3	0	0	0/3	0	0	0/3	0	0	secreted	1	1/8	0.046	0	0/6	0	0	0/6	0	0	-0.046	0	0
both	P22509	rRNA 2'-O-methyltransferase fibrillarin (Nucleolar protein 1)	nuclei	6	0/3	0	0	0/3	0	0	2/3	0.425	0	nuclei	3	0/8	0	0	0/6	0	0	3/6	0.16	0.048	0	0	0.265
both	P16391	RT1 class I histocompatibility antigen, AA alpha chain	secreted, cytoplasm	7	3/3	0.358	0.195	3/3	0.314	0.157	0/3	0	0	secreted, cytoplasm	10	8/8	0.418	0.274	5/6	0.331	0.087	0/6	0	0	-0.06	-0.017	0
both	P60123	RuvB-like 1 (49 kDa TATA box-binding protein-interacting protein) (49 kDa TBP-interacting protein) (DNA helicase p50) (Pontin 52) (TIP49a)	cytoplasm, nuclei	7	0/3	0	0	1/3	0.077	0	2/3	0.35	0.1	nuclei	9	0/8	0	0	0/6	0	0	6/6	0.384	0.114	0	0.077	-0.034
both	P13444	S-adenosylmethionine synthase isoform type-1 (AdoMet synthase 1) (Methionine adenosyltransferase 1) (MAT 1) (Methionine adenosyltransferase I/III) (MAT-I/III)	secreted, nuclei	2	2/3	0.123	0.043	0/3	0	0	1/3	0.08	0	secreted, cytoplasm	6	4/8	0.309	0.05	1/6	0.08	0	0/6	0	0	-0.186	-0.08	0.08
analysis	P18298	S-adenosylmethionine synthase isoform type-2 (AdoMet synthase 2) (Methionine adenosyltransferase 2) (MAT 2) (Methionine adenosyltransferase II) (MAT-II)	cytoplasm	2	0/3	0	0	1/3	0.172	0	0/3	0	0		0	0/8	0	0	0/6	0	0	0/6	0	0	0	0.172	0
reference	Q498U4	SAP domain-containing ribonucleoprotein (Nuclear protein Hcc-1)		0	0/3	0	0	0/3	0	0	0/3	0	0	nuclei	7	0/8	0	0	0/6	0	0	3/6	0.819	0.499	0	0	-0.819
both	P11507	Sarcoplasmic/endoplasmic reticulum calcium ATPase 2 (SERCA2) (Calcium pump 2) (Calcium-transporting ATPase sarcoplasmic reticulum type, slow twitch skeletal muscle isoform) (Endoplasmic reticulum class 1/2 Ca(2+) ATPase)	cytoplasm	1	0/3	0	0	1/3	0.037	0	0/3	0	0	cytoplasm	1	0/8	0	0	1/6	0.037	0	0/6	0	0	0	0	0
both	Q64380	Sarcosine dehydrogenase, mitochondrial (SarDH)	cytoplasm, nuclei	3	0/3	0	0	1/3	0.083	0	1/3	0.04	0	cytoplasm, nuclei	4	0/8	0	0	2/6	0.062	0.021	2/6	0.083	0.043	0	0.021	-0.043
analysis	O88453	Scaffold attachment factor B1 (SAF-B)	nuclei	1	0/3	0	0	0/3	0	0	1/3	0.033	0		0	0/8	0	0	0/6	0	0	0/6	0	0	0	0	0.033
both	Q8K4F7	Scavenger mRNA-decapping enzyme DcpS (DCS-1) (Hint-related 7meGMP-directed hydrolase) (Histidine triad protein member 5) (HINT-5)	cytoplasm	2	0/3	0	0	1/3	0.194	0	0/3	0	0	secreted, cytoplasm	2	1/8	0.093	0	2/6	0.143	0.051	0/6	0	0	-0.093	0.051	0
reference	Q99MS0	SEC14-like protein 2 (Alpha-tocopherol-associated protein) (TAP) (Squalene transfer protein) (Supernatant protein factor) (SPF)		0	0/3	0	0	0/3	0	0	0/3	0	0	secreted	1	3/8	0.083	0	0/6	0	0	0/6	0	0	-0.083	0	0
both	Q8VIF7	Selenium-binding protein 1 (Selenium-binding protein 2) (56 kDa selenium-binding protein) (SBP56)	secreted	2	2/3	0.119	0.042	0/3	0	0	0/3	0	0	secreted, cytoplasm	12	7/8	0.643	0.3	1/6	0.16	0	0/6	0	0	-0.524	-0.16	0
both	P18297	Sepiapterin reductase (SPR)	cytoplasm	2	0/3	0	0	2/3	0.244	0.089	0/3	0	0	secreted, cytoplasm, nuclei	4	4/8	0.244	0.089	5/6	0.268	0.153	1/6	0.155	0	-0.244	-0.024	-0.155
both	B3GNI6	Septin-11	secreted, cytoplasm, nuclei	7	1/3	0.25	0	3/3	0.135	0.081	1/3	0.077	0	secreted, cytoplasm, nuclei	12	1/8	0.16	0	6/6	0.12	0.066	5/6	0.4	0.194	0.09	0.015	-0.323
both	Q91Y81	Septin-2 (Vascular endothelial cell specific protein 11)	secreted, cytoplasm, nuclei	8	1/3	0.202	0	3/3	0.589	0.119	2/3	0.515	0.07	secreted, cytoplasm, nuclei	8	2/8	0.26	0.058	5/6	0.378	0.164	6/6	0.581	0.255	-0.058	0.211	-0.066
both	Q9WVC0	Septin-7 (CDC10 protein homolog)	cytoplasm, nuclei	3	0/3	0	0	1/3	0.07	0	1/3	0.145	0	cytoplasm, nuclei	10	0/8	0	0	2/6	0.07	0	5/6	0.269	0.16	0	0	-0.124
analysis	B0BNF1	Septin-8	cytoplasm	1	0/3	0	0	1/3	0.077	0	0/3	0	0		0	0/8	0	0	0/6	0	0	0/6	0	0	0	0.077	0
both	Q9QZR6	Septin-9 (Eighth septin) (Eseptin) (Septin-like protein) (SLP)	cytoplasm, nuclei	2	0/3	0	0	1/3	0.051	0	1/3	0.051	0	cytoplasm, nuclei	8	0/8	0	0	4/6	0.065	0.023	4/6	0.107	0.07	0	-0.014	-0.056
both	Q6PDU1	Serine/arginine-rich splicing factor 2 (Splicing component, 35 kDa) (Splicing factor SC35) (SC-35) (Splicing factor, arginine/serine-rich 2)	nuclei	2	0/3	0	0	0/3	0	0	3/3	0.23	0.091	nuclei	7	0/8	0	0	0/6	0	0	6/6	0.605	0.266	0	0	-0.375
both	Q09167	Serine/arginine-rich splicing factor 5 (Delayed-early protein HRS) (Insulin-induced growth response protein CL-4) (Pre-mRNA-splicing factor SRP40) (Splicing factor, arginine/serine-rich 5)	nuclei	6	0/3	0	0	0/3	0	0	3/3	0.527	0.186	nuclei	10	0/8	0	0	0/6	0	0	6/6	0.466	0.262	0	0	0.061
both	Q5PPI1	Serine/arginine-rich splicing factor 9 (Splicing factor, arginine/serine-rich 9)	nuclei	1	0/3	0	0	0/3	0	0	1/3	0.096	0	nuclei	1	0/8	0	0	0/6	0	0	5/6	0.096	0	0	0	0
reference	P14056	Serine/threonine-protein kinase A-Raf (Proto-oncogene A-Raf) (Proto-oncogene A-Raf-1)		0	0/3	0	0	0/3	0	0	0/3	0	0	cytoplasm	1	0/8	0	0	1/6	0.055	0	0/6	0	0	0	-0.055	0
reference	Q5MPA9	Serine/threonine-protein kinase DCLK2 (CaMK-like CREB regulatory kinase 2) (CL2) (Doublecortin-like and CAM kinase-like 2) (Doublecortin-like kinase 2)		0	0/3	0	0	0/3	0	0	0/3	0	0	cytoplasm	1	0/8	0	0	1/6	0.043	0	0/6	0	0	0	-0.043	0
reference	O54874	Serine/threonine-protein kinase MRCK alpha (CDC42-binding protein kinase alpha) (Myotonic dystrophy kinase-related CDC42-binding kinase alpha) (MRCK alpha)		0	0/3	0	0	0/3	0	0	0/3	0	0	nuclei	1	0/8	0	0	0/6	0	0	1/6	0.018	0	0	0	-0.018
both	Q7TT49	Serine/threonine-protein kinase MRCK beta (CDC42-binding protein kinase beta) (DMPK-like beta) (Myotonic dystrophy kinase-related CDC42-binding kinase beta) (MRCK beta)	nuclei	2	0/3	0	0	0/3	0	0	1/3	0.037	0	nuclei	6	0/8	0	0	0/6	0	0	3/6	0.037	0.027	0	0	0
reference	P42346	Serine/threonine-protein kinase mTOR (FK506-binding protein 12-rapamycin complex-associated protein 1) (FKBP12-rapamycin complex-associated protein) (Mammalian target of rapamycin) (mTOR) (Mechanistic target of rapamycin) (Rapamycin target protein 1) (RAP		0	0/3	0	0	0/3	0	0	0/3	0	0	cytoplasm	1	0/8	0	0	1/6	0.013	0	0/6	0	0	0	-0.013	0
reference	Q64303	Serine/threonine-protein kinase PAK 2 (Gamma-PAK) (p21-activated kinase 2) (PAK-2)		0	0/3	0	0	0/3	0	0	0/3	0	0	cytoplasm	1	0/8	0	0	1/6	0.077	0	0/6	0	0	0	-0.077	0
analysis	B2GUY1	Serine/threonine-protein kinase PLK4 (Polo-like kinase 4) (PLK-4) (Serine/threonine-protein kinase Sak)	secreted, cytoplasm	1	1/3	0.032	0	1/3	0.032	0	0/3	0	0		0	0/8	0	0	0/6	0	0	0/6	0	0	0.032	0.032	0
reference	Q5RKH1	Serine/threonine-protein kinase PRP4 homolog (PRP4 pre-mRNA-processing factor 4 homolog)		0	0/3	0	0	0/3	0	0	0/3	0	0	nuclei	1	0/8	0	0	0/6	0	0	2/6	0.034	0	0	0	-0.034
reference	O55000	Serine/threonine-protein phosphatase 1 regulatory subunit 10 (MHC class I region proline-rich protein CAT53) (Phosphatase 1 nuclear targeting subunit) (Protein PNUTS)		0	0/3	0	0	0/3	0	0	0/3	0	0	cytoplasm, nuclei	2	0/8	0	0	1/6	0.04	0	1/6	0.04	0	0	-0.04	-0.04
both	P36876	Serine/threonine-protein phosphatase 2A 55 kDa regulatory subunit B alpha isoform (PP2A subunit B isoform B55-alpha) (PP2A subunit B isoform BRA) (PP2A subunit B isoform PR55-alpha) (PP2A subunit B isoform R2-alpha) (PP2A subunit B isoform alpha)	cytoplasm	1	0/3	0	0	2/3	0.07	0	0/3	0	0	cytoplasm, nuclei	1	0/8	0	0	6/6	0.07	0	3/6	0.07	0	0	0	-0.07
both	Q4QQT4	Serine/threonine-protein phosphatase 2A 65 kDa regulatory subunit A beta isoform (PP2A subunit A isoform PR65-beta) (PP2A subunit A isoform R1-beta)	cytoplasm, nuclei	4	0/3	0	0	3/3	0.158	0.03	2/3	0.056	0	secreted, cytoplasm, nuclei	4	1/8	0.179	0	6/6	0.116	0.035	3/6	0.096	0.028	-0.179	0.042	-0.04
both	P63331	Serine/threonine-protein phosphatase 2A catalytic subunit alpha isoform (PP2A-alpha)	cytoplasm, nuclei	5	0/3	0	0	2/3	0.358	0.257	1/3	0.101	0	cytoplasm, nuclei	3	0/8	0	0	2/6	0.101	0	1/6	0.334	0	0	0.257	-0.233
both	P62138	Serine/threonine-protein phosphatase PP1-alpha catalytic subunit (PP-1A)	secreted, cytoplasm, nuclei	12	1/3	0.222	0	3/3	0.45	0.141	2/3	1056	0.406	secreted, cytoplasm, nuclei	13	2/8	0.105	0	5/6	0.304	0.131	5/6	1069	0.595	0.117	0.146	-0.013
both	P62142	Serine/threonine-protein phosphatase PP1-beta catalytic subunit (PP-1B)	cytoplasm, nuclei	7	0/3	0	0	2/3	0.401	0.067	2/3	0.556	0.222	cytoplasm, nuclei	13	0/8	0	0	2/6	0.273	0.061	3/6	1368	0.835	0	0.128	-0.812
both	P63088	Serine/threonine-protein phosphatase PP1-gamma catalytic subunit (PP-1G) (Protein phosphatase 1C catalytic subunit)	nuclei	8	0/3	0	0	0/3	0	0	2/3	0.612	0.294	cytoplasm, nuclei	14	0/8	0	0	1/6	0.202	0	3/6	1627	0.777	0	-0.202	-1015
both	P12346	Serotransferrin (Transferrin) (Siderophilin) (Beta-1 metal-binding globulin) (Liver regeneration-related protein LRRG03)	secreted, cytoplasm	6	2/3	0.196	0.146	2/3	0.131	0.028	0/3	0	0	secreted, cytoplasm	6	7/8	0.097	0.055	2/6	0.077	0.026	0/6	0	0	0.099	0.054	0
reference	Q7TPA5	Serpin A11 (Liver regeneration-related protein LRRG023)		0	0/3	0	0	0/3	0	0	0/3	0	0	secreted, nuclei	2	1/8	0.101	0	0/6	0	0	1/6	0.101	0	-0.101	0	-0.101
both	P29457	Serpin H1 (47 kDa heat shock protein) (Collagen-binding protein) (Colligin) (GP46)	cytoplasm, nuclei	6	0/3	0	0	3/3	0.192	0.037	2/3	0.221	0.08	secreted, cytoplasm, nuclei	11	1/8	0.068	0	6/6	0.254	0.159	4/6	0.239	0.036	-0.068	-0.062	-0.018
both	P02770	Serum albumin	secreted, nuclei	14	3/3	0.337	0.229	0/3	0	0	3/3	0.138	0.128	secreted, cytoplasm, nuclei	19	8/8	0.345	0.176	5/6	0.13	0.086	2/6	0.28	0.233	-0.008	-0.13	-0.142
reference	Q66H98	Serum deprivation-response protein (Cavin-2) (Phosphatidylserine-binding protein)		0	0/3	0	0	0/3	0	0	0/3	0	0	nuclei	1	0/8	0	0	0/6	0	0	1/6	0.08	0	0	0	-0.08
reference	P55159	Serum paraoxonase/arylesterase 1 (PON 1) (Serum aryldialkylphosphatase 1) (Aromatic esterase 1) (A-esterase 1)		0	0/3	0	0	0/3	0	0	0/3	0	0	cytoplasm	1	0/8	0	0	2/6	0.11	0	0/6	0	0	0	-0.11	0
both	Q6AXM8	Serum paraoxonase/arylesterase 2 (PON 2) (Serum aryldialkylphosphatase 2) (Aromatic esterase 2) (A-esterase 2)	cytoplasm	2	0/3	0	0	2/3	0.116	0	0/3	0	0	cytoplasm	3	0/8	0	0	3/6	0.202	0.061	0/6	0	0	0	-0.086	0
both	Q68FP2	Serum paraoxonase/lactonase 3	cytoplasm	1	0/3	0	0	1/3	0.11	0	0/3	0	0	cytoplasm	1	0/8	0	0	1/6	0.11	0	0/6	0	0	0	0	0
reference	Q66H19	Serum response factor-binding protein 1 (SRF-dependent transcription regulation-associated protein) (p49/STRAP)		0	0/3	0	0	0/3	0	0	0/3	0	0	nuclei	1	0/8	0	0	0/6	0	0	1/6	0.068	0	0	0	-0.068
both	B0BNE5	S-formylglutathione hydrolase (FGH) (Esterase D)	cytoplasm	4	0/3	0	0	3/3	0.24	0.073	0/3	0	0	cytoplasm	5	0/8	0	0	3/6	0.299	0.135	0/6	0	0	0	-0.059	0
reference	Q9Z200	SH2B adapter protein 2 (Adapter protein with pleckstrin homology and Src homology 2 domains) (SH2 and PH domain-containing adapter protein APS)		0	0/3	0	0	0/3	0	0	0/3	0	0	nuclei	1	0/8	0	0	0/6	0	0	1/6	0.068	0	0	0	-0.068
both	Q9JLU4	SH3 and multiple ankyrin repeat domains protein 3 (Shank3) (Proline-rich synapse-associated protein 2) (ProSAP2) (SPANK-2)	cytoplasm	1	0/3	0	0	1/3	0.022	0	0/3	0	0	nuclei	4	0/8	0	0	0/6	0	0	1/6	0.091	0	0	0.022	-0.091
analysis	Q925Q9	SH3 domain-containing kinase-binding protein 1 (Regulator of ubiquitous kinase) (Ruk) (SH3-containing, expressed in tumorigenic astrocytes)	cytoplasm	1	0/3	0	0	1/3	0.043	0	0/3	0	0		0	0/8	0	0	0/6	0	0	0/6	0	0	0	0.043	0
reference	Q9JMI9	Short transient receptor potential channel 3 (TrpC3) (Trp-related protein 3)		0	0/3	0	0	0/3	0	0	0/3	0	0	cytoplasm	1	0/8	0	0	1/6	0.04	0	0/6	0	0	0	-0.04	0
reference	P70584	Short/branched chain specific acyl-CoA dehydrogenase, mitochondrial (SBCAD) (2-methyl branched chain acyl-CoA dehydrogenase) (2-MEBCAD) (2-methylbutyryl-coenzyme A dehydrogenase) (2-methylbutyryl-CoA dehydrogenase)		0	0/3	0	0	0/3	0	0	0/3	0	0	cytoplasm, nuclei	1	0/8	0	0	1/6	0.077	0	2/6	0.077	0	0	-0.077	-0.077
both	P15651	Short-chain specific acyl-CoA dehydrogenase, mitochondrial (SCAD) (Butyryl-CoA dehydrogenase)	cytoplasm, nuclei	6	0/3	0	0	1/3	0.16	0	1/3	0.45	0	cytoplasm, nuclei	5	0/8	0	0	3/6	0.105	0.039	3/6	0.194	0.112	0	0.055	0.256
both	Q9JHY2	Sideroflexin-3	cytoplasm	3	0/3	0	0	2/3	0.222	0	0/3	0	0	cytoplasm, nuclei	3	0/8	0	0	3/6	0.105	0	1/6	0.105	0	0	0.117	-0.105
analysis	P52631	Signal transducer and activator of transcription 3	cytoplasm	1	0/3	0	0	1/3	0.045	0	0/3	0	0		0	0/8	0	0	0/6	0	0	0/6	0	0	0	0.045	0
both	P28042	Single-stranded DNA-binding protein, mitochondrial (Mt-SSB) (Single strand DNA-binding protein P16)	cytoplasm	1	0/3	0	0	1/3	0.155	0	0/3	0	0	nuclei	1	0/8	0	0	0/6	0	0	1/6	0.155	0	0	0.155	-0.155
both	A4L9P7	Sister chromatid cohesion protein PDS5 homolog A	nuclei	1	0/3	0	0	0/3	0	0	1/3	0.021	0	secreted, nuclei	2	1/8	0.021	0	0/6	0	0	1/6	0.021	0	-0.021	0	0
both	Q6TRW4	Sister chromatid cohesion protein PDS5 homolog B (Androgen-induced proliferation inhibitor) (Androgen-induced prostate proliferative shutoff-associated protein AS3)	nuclei	2	0/3	0	0	0/3	0	0	2/3	0.02	0	nuclei	3	0/8	0	0	0/6	0	0	2/6	0.04	0	0	0	-0.02
both	P17136	Small nuclear ribonucleoprotein-associated protein B (snRNP-B) (SM11) (Sm protein B) (Sm-B)	nuclei	3	0/3	0	0	0/3	0	0	2/3	0.389	0	nuclei	4	0/8	0	0	0/6	0	0	4/6	0.346	0.189	0	0	0.043
reference	P63164	Small nuclear ribonucleoprotein-associated protein N (snRNP-N) (Sm protein D) (Sm-D) (Sm protein N) (Sm-N)		0	0/3	0	0	0/3	0	0	0/3	0	0	nuclei	1	0/8	0	0	0/6	0	0	1/6	0.145	0	0	0	-0.145
both	P61959	Small ubiquitin-related modifier 2 (SUMO-2) (SMT3 homolog 2) (Sentrin-2) (Ubiquitin-like protein SMT3B)	cytoplasm, nuclei	1	0/3	0	0	2/3	0.389	0	1/3	0.389	0	secreted, cytoplasm, nuclei	1	1/8	0.389	0	4/6	0.389	0	5/6	0.389	0	-0.389	0	0
reference	P26435	Sodium/bile acid cotransporter (Na(+)/bile acid cotransporter) (Na(+)/taurocholate transport protein) (Sodium/taurocholate cotransporting polypeptide) (Solute carrier family 10 member 1)		0	0/3	0	0	0/3	0	0	0/3	0	0	cytoplasm	1	0/8	0	0	1/6	0.166	0	0/6	0	0	0	-0.166	0
both	Q4L208	Sodium/hydrogen exchanger 8 (Na(+)/H(+) exchanger 8) (NHE-8) (Solute carrier family 9 member 8)	cytoplasm	1	0/3	0	0	1/3	0.093	0	0/3	0	0	cytoplasm, nuclei	2	0/8	0	0	1/6	0.093	0	1/6	0.093	0	0	0	-0.093
both	P06685	Sodium/potassium-transporting ATPase subunit alpha-1 (Na(+)/K(+) ATPase alpha-1 subunit) (Sodium pump subunit alpha-1)	cytoplasm, nuclei	5	0/3	0	0	3/3	0.078	0.033	1/3	0.038	0	cytoplasm	6	0/8	0	0	5/6	0.087	0.061	0/6	0	0	0	-0.009	0.038
analysis	Q63377	Sodium/potassium-transporting ATPase subunit beta-3 (Sodium/potassium-dependent ATPase subunit beta-3) (ATPB-3)	cytoplasm	1	0/3	0	0	2/3	0.179	0	0/3	0	0		0	0/8	0	0	0/6	0	0	0/6	0	0	0	0.179	0
both	Q8K4Y7	Soluble calcium-activated nucleotidase 1 (SCAN-1) (Apyrase homolog)	cytoplasm, nuclei	1	0/3	0	0	1/3	0.066	0	1/3	0.066	0	nuclei	1	0/8	0	0	0/6	0	0	2/6	0.066	0	0	0.066	0
analysis	P55016	Solute carrier family 12 member 1 (Bumetanide-sensitive sodium-(potassium)-chloride cotransporter 2) (Kidney-specific Na-K-Cl symporter)	secreted	1	1/3	0.039	0	0/3	0	0	0/3	0	0		0	0/8	0	0	0/6	0	0	0/6	0	0	0.039	0	0
analysis	Q07647	Solute carrier family 2, facilitated glucose transporter member 3 (Glucose transporter type 3, brain) (GLUT-3)	cytoplasm	1	0/3	0	0	1/3	0.122	0	0/3	0	0		0	0/8	0	0	0/6	0	0	0/6	0	0	0	0.122	0
reference	Q00910	Solute carrier organic anion transporter family member 2A1 (Matrin F/G 1) (Prostaglandin transporter) (PGT) (Solute carrier family 21 member 2)		0	0/3	0	0	0/3	0	0	0/3	0	0	cytoplasm	1	0/8	0	0	1/6	0.072	0	0/6	0	0	0	-0.072	0
both	Q9JHI3	Solute carrier organic anion transporter family member 2B1 (Organic anion transporter moatp1) (Solute carrier family 21 member 9)	cytoplasm	1	0/3	0	0	1/3	0.068	0	0/3	0	0	cytoplasm	1	0/8	0	0	2/6	0.068	0	0/6	0	0	0	0	0
analysis	P60042	Somatostatin	cytoplasm	1	0/3	0	0	1/3	0.259	0	0/3	0	0		0	0/8	0	0	0/6	0	0	0/6	0	0	0	0.259	0
reference	O35413	Sorbin and SH3 domain-containing protein 2 (Arg/Abl-interacting protein 2) (ArgBP2) (Neural ArgBP2) (nArgBP2) (Sorbin)		0	0/3	0	0	0/3	0	0	0/3	0	0	nuclei	1	0/8	0	0	0/6	0	0	1/6	0.028	0	0	0	-0.028
both	P27867	Sorbitol dehydrogenase (L-iditol 2-dehydrogenase)	secreted, cytoplasm, nuclei	5	3/3	0.26	0.154	3/3	0.101	0	1/3	0.101	0	secreted, cytoplasm	15	8/8	0.738	0.477	5/6	0.169	0.093	0/6	0	0	-0.478	-0.068	0.101
both	Q99N27	Sorting nexin-1	cytoplasm	1	0/3	0	0	1/3	0.058	0	0/3	0	0	cytoplasm, nuclei	2	0/8	0	0	4/6	0.104	0.026	1/6	0.058	0	0	-0.046	-0.058
both	Q5U211	Sorting nexin-3	cytoplasm	9	0/3	0	0	3/3	1573	1022	0/3	0	0	secreted, cytoplasm	15	1/8	1154	0	6/6	2236	1231	0/6	0	0	-1154	-0.663	0
reference	Q3KRF1	Sp110 nuclear body protein (Intracellular pathogen resistance protein 1)		0	0/3	0	0	0/3	0	0	0/3	0	0	nuclei	1	0/8	0	0	0/6	0	0	1/6	0.068	0	0	0	-0.068
both	P16975	SPARC (Basement-membrane protein 40) (BM-40) (Osteonectin) (ON) (Secreted protein acidic and rich in cysteine)	secreted	1	1/3	0.136	0	0/3	0	0	0/3	0	0	secreted	4	2/8	0.402	0.266	0/6	0	0	0/6	0	0	-0.266	0	0
reference	Q3MHT4	Speckle targeted PIP5K1A-regulated poly(A) polymerase (Star-PAP) (RNA-binding motif protein 21) (RNA-binding protein 21) (U6 snRNA-specific terminal uridylyltransferase 1) (U6-TUTase)		0	0/3	0	0	0/3	0	0	0/3	0	0	nuclei	1	0/8	0	0	0/6	0	0	1/6	0.05	0	0	0	-0.05
both	P16086	Spectrin alpha chain, brain (Spectrin, non-erythroid alpha chain) (Alpha-II spectrin) (Fodrin alpha chain)	secreted, cytoplasm, nuclei	79	3/3	0.152	0.147	3/3	0.372	0.075	3/3	0.372	0.222	secreted, cytoplasm, nuclei	100	6/8	0.083	0.098	5/6	0.195	0.187	5/6	0.492	0.274	0.069	0.177	-0.12
both	Q9QWN8	Spectrin beta chain, brain 2 (Spectrin, non-erythroid beta chain 2) (Beta-III spectrin) (SPNB-3) (Beta SpIII sigma 1) (Glutamate transporter EAAT4-associated protein 41) (Spectrin-like protein GTRAP41)	secreted, cytoplasm, nuclei	1	1/3	0.012	0	1/3	0.012	0	2/3	0.012	0	nuclei	4	0/8	0	0	0/6	0	0	3/6	0.027	0.011	0.012	0.012	-0.015
reference	Q6PEC4	S-phase kinase-associated protein 1 (Cyclin-A/CDK2-associated protein p19) (S-phase kinase-associated protein 1A) (p19A) (p19skp1)		0	0/3	0	0	0/3	0	0	0/3	0	0	cytoplasm	2	0/8	0	0	1/6	0.389	0	0/6	0	0	0	-0.389	0
reference	Q4V8J7	Spindlin-1		0	0/3	0	0	0/3	0	0	0/3	0	0	nuclei	1	0/8	0	0	0/6	0	0	1/6	0.101	0	0	0	-0.101
both	Q63413	Spliceosome RNA helicase Bat1 (56 kDa U2AF65-associated protein) (ATP-dependent RNA helicase p47) (DEAD box protein UAP56)	secreted, cytoplasm, nuclei	12	1/3	0.072	0	2/3	0.111	0.039	2/3	0.811	0.063	secreted, cytoplasm, nuclei	16	1/8	0.072	0	2/6	0.111	0.039	6/6	0.873	0.28	0	0	-0.062
both	Q6AYL5	Splicing factor 3B subunit 4	nuclei	1	0/3	0	0	0/3	0	0	2/3	0.155	0	nuclei	2	0/8	0	0	0/6	0	0	3/6	0.274	0.084	0	0	-0.119
reference	Q9JKL7	Splicing regulatory glutamine/lysine-rich protein 1 (SR-related protein of 86 kDa) (Serine/arginine-rich-splicing regulatory protein 86) (SRrp86) (Splicing factor, arginine/serine-rich 12)		0	0/3	0	0	0/3	0	0	0/3	0	0	nuclei	1	0/8	0	0	0/6	0	0	1/6	0.101	0	0	0	-0.101
reference	P35446	Spondin-1 (F-spondin)		0	0/3	0	0	0/3	0	0	0/3	0	0	cytoplasm	1	0/8	0	0	1/6	0.051	0	0/6	0	0	0	-0.051	0
analysis	Q5M877	SPRY domain-containing SOCS box protein 2 (SSB-2)	cytoplasm	1	0/3	0	0	1/3	0.145	0	0/3	0	0		0	0/8	0	0	0/6	0	0	0/6	0	0	0	0.145	0
both	Q8CFM6	Stabilin-2 (Fasciclin, EGF-like, laminin-type EGF-like and link domain-containing scavenger receptor 2) (FEEL-2) (Hyaluronan receptor for endocytosis)	secreted, cytoplasm, nuclei	13	2/3	0.04	0.013	3/3	0.072	0.026	2/3	0.126	0.073	secreted, cytoplasm, nuclei	16	4/8	0.054	0.048	5/6	0.152	0.074	6/6	0.092	0.057	-0.014	-0.08	0.034
reference	P97574	Stanniocalcin-1 (STC-1)		0	0/3	0	0	0/3	0	0	0/3	0	0	secreted	2	1/8	0.274	0	0/6	0	0	0/6	0	0	-0.274	0	0
both	Q66X93	Staphylococcal nuclease domain-containing protein 1 (p100 co-activator) (100 kDa coactivator) (p105 coactivator) (SND p102)	cytoplasm, nuclei	21	0/3	0	0	3/3	0.055	0.032	3/3	0.383	0.129	cytoplasm, nuclei	19	0/8	0	0	3/6	0.067	0.049	6/6	0.221	0.087	0	-0.012	0.162
reference	P13668	Stathmin (Leukemia-associated phosphoprotein p18) (Metablastin) (Oncoprotein 18) (Op18) (Phosphoprotein p19) (pp19) (Pr22 protein) (Prosolin) (pp17)		0	0/3	0	0	0/3	0	0	0/3	0	0	cytoplasm	2	0/8	0	0	1/6	0.334	0	0/6	0	0	0	-0.334	0
both	O08815	STE20-like serine/threonine-protein kinase (STE20-like kinase) (STE20-related serine/threonine-protein kinase) (STE20-related kinase)	cytoplasm, nuclei	2	0/3	0	0	1/3	0.026	0	1/3	0.026	0	cytoplasm, nuclei	3	0/8	0	0	1/6	0.052	0	1/6	0.026	0	0	-0.026	0
reference	Q5BJU3	Sterile alpha motif domain-containing protein 14 (SAM domain-containing protein 14)		0	0/3	0	0	0/3	0	0	0/3	0	0	secreted	1	1/8	0.093	0	0/6	0	0	0/6	0	0	-0.093	0	0
reference	P11715	Steroid 17-alpha-hydroxylase/17,20 lyase (CYPXVII) (Cytochrome P450 17A1) (Cytochrome P450-C17) (Cytochrome P450c17)		0	0/3	0	0	0/3	0	0	0/3	0	0	secreted	1	1/8	0.062	0	0/6	0	0	0/6	0	0	-0.062	0	0
analysis	Q64562	Steroid 21-hydroxylase (21-OHase) (Cytochrome P-450c21) (Cytochrome P450 21) (Cytochrome P450 XXI) (Cytochrome P450-C21)	secreted	1	1/3	0.068	0	0/3	0	0	0/3	0	0		0	0/8	0	0	0/6	0	0	0/6	0	0	0.068	0	0
reference	Q5QJV7	Steroid hormone receptor ERR1 (Estrogen-related receptor alpha) (ERR-alpha) (Nuclear receptor subfamily 3 group B member 1)		0	0/3	0	0	0/3	0	0	0/3	0	0	nuclei	1	0/8	0	0	0/6	0	0	2/6	0.086	0	0	0	-0.086
reference	Q5PPL3	Sterol-4-alpha-carboxylate 3-dehydrogenase, decarboxylating		0	0/3	0	0	0/3	0	0	0/3	0	0	cytoplasm	3	0/8	0	0	1/6	0.292	0	0/6	0	0	0	-0.292	0
reference	P15589	Steryl-sulfatase (Arylsulfatase C) (ASC) (Steroid sulfatase) (Steryl-sulfate sulfohydrolase)		0	0/3	0	0	0/3	0	0	0/3	0	0	nuclei	1	0/8	0	0	0/6	0	0	1/6	0.096	0	0	0	-0.096
both	Q4FZT0	Stomatin-like protein 2 (SLP-2)	cytoplasm, nuclei	2	0/3	0	0	3/3	0.101	0	3/3	0.101	0	cytoplasm, nuclei	2	0/8	0	0	4/6	0.101	0	4/6	0.128	0.048	0	0	-0.027
both	P48721	Stress-70 protein, mitochondrial (75 kDa glucose-regulated protein) (GRP-75) (Heat shock 70 kDa protein 9) (Peptide-binding protein 74) (PBP74) (mtHSP70) (Mortalin)	cytoplasm, nuclei	10	0/3	0	0	3/3	0.142	0.081	1/3	0.243	0	secreted, cytoplasm, nuclei	14	1/8	0.044	0	6/6	0.21	0.085	4/6	0.128	0.041	-0.044	-0.068	0.115
both	O35814	Stress-induced-phosphoprotein 1 (STI1) (Hsc70/Hsp90-organizing protein) (Hop)	secreted, cytoplasm	3	1/3	0.044	0	2/3	0.068	0.023	0/3	0	0	secreted, cytoplasm	6	2/8	0.117	0.073	4/6	0.068	0.023	0/6	0	0	-0.073	0	0
both	P03957	Stromelysin-1 (SL-1) (Matrix metalloproteinase-3) (MMP-3) (Transin-1) (PTR1 protein)	secreted	4	2/3	0.198	0.043	0/3	0	0	0/3	0	0	secreted	4	2/8	0.198	0.043	0/6	0	0	0/6	0	0	0	0	0
both	P07152	Stromelysin-2 (SL-2) (Matrix metalloproteinase-10) (MMP-10) (Transin-2) (Transformation-associated protein 34A)	secreted	2	2/3	0.111	0.039	0/3	0	0	0/3	0	0	secreted	1	1/8	0.072	0	0/6	0	0	0/6	0	0	0.039	0	0
both	Q9Z1M9	Structural maintenance of chromosomes protein 1A (SMC protein 1A)	nuclei	5	0/3	0	0	0/3	0	0	2/3	0.074	0.033	nuclei	11	0/8	0	0	0/6	0	0	5/6	0.059	0.038	0	0	0.015
both	P97690	Structural maintenance of chromosomes protein 3 (SMC protein 3) (Basement membrane-associated chondroitin proteoglycan) (Bamacan) (Chondroitin sulfate proteoglycan 6) (Chromosome segregation protein SmcD)	cytoplasm, nuclei	6	0/3	0	0	1/3	0.021	0	2/3	0.053	0.011	nuclei	4	0/8	0	0	0/6	0	0	1/6	0.086	0	0	0.021	-0.033
both	Q920L2	Succinate dehydrogenase [ubiquinone] flavoprotein subunit, mitochondrial (Flavoprotein subunit of complex II) (Fp)	secreted, cytoplasm	5	1/3	0.046	0	3/3	0.13	0.063	0/3	0	0	secreted, cytoplasm, nuclei	3	1/8	0.046	0	6/6	0.087	0.034	3/6	0.046	0	0	0.043	-0.046
both	P21913	Succinate dehydrogenase [ubiquinone] iron-sulfur subunit, mitochondrial (Iron-sulfur subunit of complex II) (Ip)	cytoplasm, nuclei	4	0/3	0	0	3/3	0.221	0.05	1/3	0.089	0	cytoplasm, nuclei	3	0/8	0	0	6/6	0.204	0.039	1/6	0.186	0	0	0.017	-0.097
both	P13086	Succinyl-CoA ligase [GDP-forming] subunit alpha, mitochondrial (Succinyl-CoA synthetase subunit alpha) (SCS-alpha)	cytoplasm, nuclei	2	0/3	0	0	2/3	0.145	0	1/3	0.145	0	cytoplasm, nuclei	4	0/8	0	0	5/6	0.145	0	3/6	0.2	0.078	0	0	-0.055
both	P10960	Sulfated glycoprotein 1 (SGP-1) (Prosaposin)	secreted, cytoplasm	7	2/3	0.19	0.068	3/3	0.215	0.088	0/3	0	0	secreted, cytoplasm	10	6/8	0.123	0.053	6/6	0.228	0.106	0/6	0	0	0.067	-0.013	0
analysis	Q6IUU3	Sulfhydryl oxidase 1 (rQSOX) (Quiescin Q6) (FAD-dependent sulfhydryl oxidase-2) (SOx-2)	secreted	1	1/3	0.051	0	0/3	0	0	0/3	0	0		0	0/8	0	0	0/6	0	0	0/6	0	0	0.051	0	0
reference	Q07116	Sulfite oxidase, mitochondrial		0	0/3	0	0	0/3	0	0	0/3	0	0	secreted, cytoplasm	4	1/8	0.059	0	2/6	0.091	0.031	0/6	0	0	-0.059	-0.091	0
both	P17988	Sulfotransferase 1A1 (ST1A1) (Aryl sulfotransferase) (Phenol sulfotransferase) (PST-1) (Sulfokinase) (Aryl sulfotransferase IV) (ASTIV) (Tyrosine-ester sulfotransferase) (Minoxidil sulfotransferase) (Mx-ST)	cytoplasm, nuclei	1	0/3	0	0	1/3	0.122	0	1/3	0.122	0	secreted, cytoplasm, nuclei	9	1/8	0.122	0	5/6	0.382	0.325	2/6	0.267	0.145	-0.122	-0.26	-0.145
reference	P50237	Sulfotransferase 1C1 (ST1C1) (N-hydroxyarylamine sulfotransferase) (HAST-I)		0	0/3	0	0	0/3	0	0	0/3	0	0	cytoplasm	4	0/8	0	0	1/6	0.468	0	0/6	0	0	0	-0.468	0
both	P52847	Sulfotransferase family cytosolic 1B member 1 (Sulfotransferase 1B1) (DOPA/tyrosine sulfotransferase)	nuclei	1	0/3	0	0	0/3	0	0	1/3	0.101	0	cytoplasm	6	0/8	0	0	2/6	0.358	0.257	0/6	0	0	0	-0.358	0.101
both	Q6AXQ0	SUMO-activating enzyme subunit 1 (Ubiquitin-like 1-activating enzyme E1A)	cytoplasm, nuclei	3	0/3	0	0	1/3	0.186	0	1/3	0.089	0	secreted, cytoplasm	2	1/8	0.089	0	4/6	0.089	0	0/6	0	0	-0.089	0.097	0.089
both	P63281	SUMO-conjugating enzyme UBC9 (SUMO-protein ligase) (Ubiquitin carrier protein 9) (Ubiquitin carrier protein I) (Ubiquitin-conjugating enzyme E2 I) (Ubiquitin-conjugating enzyme UbcE2A) (Ubiquitin-protein ligase I)	cytoplasm	1	0/3	0	0	1/3	0.233	0	0/3	0	0	cytoplasm	1	0/8	0	0	1/6	0.233	0	0/6	0	0	0	0	0
both	P07632	Superoxide dismutase [Cu-Zn]	secreted, cytoplasm, nuclei	7	3/3	2069	0.313	3/3	1226	0.545	1/3	1.31	0	secreted, cytoplasm	13	8/8	3.36	1516	6/6	3718	1654	0/6	0	0	-1291	-2492	1.31
both	P07895	Superoxide dismutase [Mn], mitochondrial	secreted, cytoplasm	9	3/3	0.343	0.157	3/3	0.919	0.434	0/3	0	0	secreted, cytoplasm, nuclei	9	8/8	0.322	0.191	6/6	1036	0.367	4/6	0.289	0.077	0.021	-0.117	-0.289
analysis	Q9QX27	Suppression of tumorigenicity 18 protein (C2-HC type zinc finger protein r-MyT3) (Neural zinc finger factor 3) (NZF-3)	nuclei	1	0/3	0	0	0/3	0	0	1/3	0.03	0		0	0/8	0	0	0/6	0	0	0/6	0	0	0	0	0.03
reference	B0BN85	Suppressor of G2 allele of SKP1 homolog		0	0/3	0	0	0/3	0	0	0/3	0	0	cytoplasm	1	0/8	0	0	1/6	0.083	0	0/6	0	0	0	-0.083	0
reference	Q68FW3	Suppressor of tumorigenicity 7 protein-like		0	0/3	0	0	0/3	0	0	0/3	0	0	secreted	1	1/8	0.066	0	0/6	0	0	0/6	0	0	-0.066	0	0
analysis	O54772	SWI/SNF-related matrix-associated actin-dependent regulator of chromatin subfamily D member 2 (60 kDa BRG-1/Brm-associated factor subunit B) (BRG1-associated factor 60B) (BAF60B)	nuclei	2	0/3	0	0	0/3	0	0	1/3	0.141	0		0	0/8	0	0	0/6	0	0	0/6	0	0	0	0	0.141
reference	Q58DZ9	Synapse differentiation-inducing gene protein 1 (SynDIG1) (Transmembrane protein 90B)		0	0/3	0	0	0/3	0	0	0/3	0	0	nuclei	1	0/8	0	0	0/6	0	0	1/6	0.166	0	0	0	-0.166
reference	P07825	Synaptophysin (Major synaptic vesicle protein p38)		0	0/3	0	0	0/3	0	0	0/3	0	0	nuclei	1	0/8	0	0	0/6	0	0	1/6	0.155	0	0	0	-0.155
reference	Q9Z2P6	Synaptosomal-associated protein 29 (SNAP-29) (Golgi SNARE of 32 kDa) (Gs32) (Soluble 29 kDa NSF attachment protein) (Vesicle-membrane fusion protein SNAP-29)		0	0/3	0	0	0/3	0	0	0/3	0	0	cytoplasm	2	0/8	0	0	2/6	0.11	0	0/6	0	0	0	-0.11	0
reference	Q925C0	Synaptotagmin-9 (Synaptotagmin 5) (Synaptotagmin IX) (SytIX) (Synaptotagmin V)		0	0/3	0	0	0/3	0	0	0/3	0	0	cytoplasm	1	0/8	0	0	1/6	0.075	0	0/6	0	0	0	-0.075	0
reference	Q9Z158	Syntaxin-17		0	0/3	0	0	0/3	0	0	0/3	0	0	cytoplasm	1	0/8	0	0	1/6	0.116	0	0/6	0	0	0	-0.116	0
reference	Q08850	Syntaxin-4		0	0/3	0	0	0/3	0	0	0/3	0	0	secreted	1	1/8	0.101	0	0/6	0	0	0/6	0	0	-0.101	0	0
reference	O70257	Syntaxin-7		0	0/3	0	0	0/3	0	0	0/3	0	0	secreted	1	1/8	0.145	0	0/6	0	0	0/6	0	0	-0.145	0	0
reference	P29288	Tartrate-resistant acid phosphatase type 5 (TR-AP) (Tartrate-resistant acid ATPase) (TrATPase) (Type 5 acid phosphatase)		0	0/3	0	0	0/3	0	0	0/3	0	0	cytoplasm	1	0/8	0	0	1/6	0.145	0	0/6	0	0	0	-0.145	0
reference	Q3B7U2	TATA box-binding protein-associated factor RNA polymerase I subunit A (TATA box-binding protein-associated factor 1A) (TBP-associated factor 1A) (Transcription initiation factor SL1/TIF-IB subunit A)		0	0/3	0	0	0/3	0	0	0/3	0	0	nuclei	1	0/8	0	0	0/6	0	0	1/6	0.064	0	0	0	-0.064
both	Q7TST9	T-box transcription factor TBX3 (T-box protein 3)	cytoplasm	2	0/3	0	0	1/3	0.108	0	0/3	0	0	secreted	1	1/8	0.053	0	0/6	0	0	0/6	0	0	-0.053	0.108	0
reference	Q5BK49	T-cell surface protein tactile (Cell surface antigen CD96) (T cell-activated increased late expression protein)		0	0/3	0	0	0/3	0	0	0/3	0	0	cytoplasm, nuclei	2	0/8	0	0	1/6	0.061	0	1/6	0.061	0	0	-0.061	-0.061
both	P28480	T-complex protein 1 subunit alpha (TCP-1-alpha) (CCT-alpha)	cytoplasm, nuclei	6	0/3	0	0	1/3	0.259	0	1/3	0.189	0	cytoplasm, nuclei	6	0/8	0	0	4/6	0.124	0.065	1/6	0.122	0	0	0.135	0.067
both	Q5XIM9	T-complex protein 1 subunit beta (TCP-1-beta) (CCT-beta)	cytoplasm, nuclei	7	0/3	0	0	3/3	0.18	0.053	1/3	0.116	0	secreted, cytoplasm, nuclei	6	1/8	0.056	0	6/6	0.181	0.067	5/6	0.119	0.079	-0.056	-0.001	-0.003
both	Q7TPB1	T-complex protein 1 subunit delta (TCP-1-delta) (CCT-delta)	cytoplasm, nuclei	6	0/3	0	0	3/3	0.185	0.054	1/3	0.252	0	cytoplasm, nuclei	4	0/8	0	0	6/6	0.207	0.05	2/6	0.088	0.031	0	-0.022	0.164
both	Q68FQ0	T-complex protein 1 subunit epsilon (TCP-1-epsilon) (CCT-epsilon)	cytoplasm, nuclei	5	0/3	0	0	3/3	0.054	0	1/3	0.233	0	cytoplasm, nuclei	5	0/8	0	0	5/6	0.1	0.043	1/6	0.11	0	0	-0.046	0.123
both	Q6P502	T-complex protein 1 subunit gamma (TCP-1-gamma) (CCT-gamma)	cytoplasm, nuclei	6	0/3	0	0	3/3	0.12	0.051	1/3	0.119	0	cytoplasm, nuclei	7	0/8	0	0	5/6	0.145	0.032	2/6	0.058	0	0	-0.025	0.061
both	O08653	Telomerase protein component 1 (rTLP1) (Telomerase-associated protein 1) (Telomerase protein 1) (p230) (p240) (p80 telomerase homolog)	secreted	1	1/3	0.014	0	0/3	0	0	0/3	0	0	nuclei	2	0/8	0	0	0/6	0	0	1/6	0.028	0	0.014	0	-0.028
both	Q4V8I3	Tensin-4	nuclei	1	0/3	0	0	0/3	0	0	1/3	0.049	0	nuclei	1	0/8	0	0	0/6	0	0	1/6	0.049	0	0	0	0
both	B0BNG0	Tetratricopeptide repeat protein 35 (TPR repeat protein 35)	nuclei	1	0/3	0	0	0/3	0	0	1/3	0.11	0	nuclei	1	0/8	0	0	0/6	0	0	1/6	0.11	0	0	0	0
reference	Q66H45	Tetratricopeptide repeat protein 36 (TPR repeat protein 36)		0	0/3	0	0	0/3	0	0	0/3	0	0	secreted	1	1/8	0.179	0	0/6	0	0	0/6	0	0	-0.179	0	0
analysis	P80204	TGF-beta receptor type-1 (TGFR-1) (Serine/threonine-protein kinase receptor R4) (SKR4) (TGF-beta type I receptor) (Transforming growth factor-beta receptor type I) (TGF-beta receptor type I)	nuclei	1	0/3	0	0	0/3	0	0	2/3	0.068	0		0	0/8	0	0	0/6	0	0	0/6	0	0	0	0	0.068
analysis	Q9Z0T0	Thiopurine S-methyltransferase (Thiopurine methyltransferase)	cytoplasm	1	0/3	0	0	1/3	0.105	0	0/3	0	0		0	0/8	0	0	0/6	0	0	0/6	0	0	0	0.105	0
both	P11232	Thioredoxin (Trx)	secreted, cytoplasm, nuclei	5	3/3	1443	1268	3/3	1437	0.567	2/3	0.334	0	secreted, cytoplasm, nuclei	4	8/8	0.815	0.369	6/6	1462	0.616	4/6	0.556	0.222	0.628	-0.025	-0.222
both	Q498E0	Thioredoxin domain-containing protein 12	cytoplasm	2	0/3	0	0	2/3	0.166	0	0/3	0	0	cytoplasm	4	0/8	0	0	4/6	0.311	0.084	0/6	0	0	0	-0.145	0
reference	Q8K581	Thioredoxin domain-containing protein 9 (ES cell-related protein)		0	0/3	0	0	0/3	0	0	0/3	0	0	cytoplasm, nuclei	1	0/8	0	0	1/6	0.116	0	1/6	0.116	0	0	-0.116	-0.116
reference	O89049	Thioredoxin reductase 1, cytoplasmic (TR) (Thioredoxin reductase TR1) (NADPH-dependent thioredoxin reductase)		0	0/3	0	0	0/3	0	0	0/3	0	0	secreted	1	2/8	0.064	0	0/6	0	0	0/6	0	0	-0.064	0	0
both	Q9Z0V6	Thioredoxin-dependent peroxide reductase, mitochondrial (Peroxiredoxin-3) (PRX-3) (PRx III)	cytoplasm, nuclei	4	0/3	0	0	3/3	0.383	0.168	1/3	0.145	0	secreted, cytoplasm, nuclei	5	3/8	0.256	0.078	6/6	0.483	0.207	1/6	0.145	0	-0.256	-0.1	0
reference	Q5M7W1	Thioredoxin-interacting protein (Vitamin D3 up-regulated protein 1)		0	0/3	0	0	0/3	0	0	0/3	0	0	cytoplasm	1	0/8	0	0	1/6	0.086	0	0/6	0	0	0	-0.086	0
both	Q920J4	Thioredoxin-like protein 1 (Thioredoxin-related protein)	cytoplasm, nuclei	3	0/3	0	0	1/3	0.274	0	1/3	0.274	0	cytoplasm	3	0/8	0	0	3/6	0.177	0.069	0/6	0	0	0	0.097	0.274
both	P24329	Thiosulfate sulfurtransferase (Rhodanese)	cytoplasm, nuclei	11	0/3	0	0	3/3	0.619	0.286	3/3	0.474	0.293	cytoplasm, nuclei	11	0/8	0	0	5/6	0.747	0.327	4/6	0.948	0.351	0	-0.128	-0.474
both	Q68FX7	THO complex subunit 5 homolog (Fms-interacting protein)	nuclei	1	0/3	0	0	0/3	0	0	1/3	0.049	0	cytoplasm	1	0/8	0	0	1/6	0.049	0	0/6	0	0	0	-0.049	0.049
both	Q6AY87	THO complex subunit 6 homolog (WD repeat-containing protein 58)	nuclei	5	0/3	0	0	0/3	0	0	2/3	0.376	0.144	nuclei	2	0/8	0	0	0/6	0	0	2/6	0.172	0.061	0	0	0.204
both	Q5XHY5	Threonyl-tRNA synthetase, cytoplasmic (Threonine--tRNA ligase) (ThrRS)	cytoplasm	1	0/3	0	0	1/3	0.042	0	0/3	0	0	cytoplasm	2	0/8	0	0	2/6	0.042	0	0/6	0	0	0	0	0
reference	P63059	Thyroid hormone receptor alpha (Nuclear receptor subfamily 1 group A member 1) (c-erbA-1) (c-erbA-alpha)		0	0/3	0	0	0/3	0	0	0/3	0	0	cytoplasm	1	0/8	0	0	1/6	0.061	0	0/6	0	0	0	-0.061	0
both	Q5M7V8	Thyroid hormone receptor-associated protein 3 (Thyroid hormone receptor-associated protein complex 150 kDa component) (Trap150)	secreted, nuclei	5	1/3	0.031	0	0/3	0	0	1/3	0.129	0	nuclei	4	0/8	0	0	0/6	0	0	3/6	0.074	0.03	0.031	0	0.055
reference	Q10836	Thyrotropin-releasing hormone-degrading ectoenzyme (TRH-DE) (Pyroglutamyl-peptidase II) (PAP-II) (TRH-specific aminopeptidase) (Thyroliberinase)		0	0/3	0	0	0/3	0	0	0/3	0	0	cytoplasm, nuclei	1	0/8	0	0	1/6	0.032	0	1/6	0.032	0	0	-0.032	-0.032
analysis	Q5U2X7	TIM21-like protein, mitochondrial	cytoplasm	1	0/3	0	0	1/3	0.11	0	0/3	0	0		0	0/8	0	0	0/6	0	0	0/6	0	0	0	0.11	0
reference	Q4QR88	TIMELESS-interacting protein		0	0/3	0	0	0/3	0	0	0/3	0	0	nuclei	1	0/8	0	0	0/6	0	0	1/6	0.145	0	0	0	-0.145
both	P17164	Tissue alpha-L-fucosidase (Alpha-L-fucosidase I) (Alpha-L-fucoside fucohydrolase 1) (Alpha-L-fucosidase 1)	cytoplasm	1	0/3	0	0	2/3	0.089	0	0/3	0	0	cytoplasm	1	0/8	0	0	2/6	0.089	0	0/6	0	0	0	0	0
both	A2RUW1	Toll-interacting protein	cytoplasm	1	0/3	0	0	2/3	0.145	0	0/3	0	0	cytoplasm	1	0/8	0	0	3/6	0.145	0	0/6	0	0	0	0	0
both	Q5U1Z2	Trafficking protein particle complex subunit 3	cytoplasm	3	0/3	0	0	3/3	0.271	0.109	0/3	0	0	cytoplasm, nuclei	5	0/8	0	0	5/6	0.723	0.271	3/6	0.44	0.207	0	-0.452	-0.44
analysis	Q69BT7	Trafficking protein particle complex subunit 4 (Synbindin)	cytoplasm	1	0/3	0	0	1/3	0.122	0	0/3	0	0		0	0/8	0	0	0/6	0	0	0/6	0	0	0	0.122	0
analysis	Q9Z311	Trans-2-enoyl-CoA reductase, mitochondrial (Nuclear receptor-binding factor 1) (NRBF-1)	nuclei	3	0/3	0	0	0/3	0	0	1/3	0.28	0		0	0/8	0	0	0/6	0	0	0/6	0	0	0	0	0.28
both	Q9EQS0	Transaldolase	secreted, cytoplasm	5	1/3	0.179	0	3/3	0.246	0.048	0/3	0	0	secreted, cytoplasm	10	3/8	0.212	0.048	5/6	0.267	0.141	0/6	0	0	-0.033	-0.021	0
both	Q9R0D6	Transcobalamin-2 (TC-2) (Transcobalamin II) (TC II)	secreted	1	2/3	0.083	0	0/3	0	0	0/3	0	0	secreted	1	5/8	0.083	0	0/6	0	0	0/6	0	0	0	0	0
reference	Q8K1P7	Transcription activator BRG1 (ATP-dependent helicase SMARCA4) (BRG1-associated factor 190A) (BAF190A) (Protein brahma homolog 1) (SNF2-beta) (SWI/SNF-related matrix-associated actin-dependent regulator of chromatin subfamily A member 4)		0	0/3	0	0	0/3	0	0	0/3	0	0	nuclei	3	0/8	0	0	0/6	0	0	1/6	0.073	0	0	0	-0.073
both	Q4KLL0	Transcription elongation factor A protein 1 (Transcription elongation factor S-II protein 1)	cytoplasm, nuclei	2	0/3	0	0	1/3	0.101	0	1/3	0.101	0	nuclei	1	0/8	0	0	0/6	0	0	1/6	0.101	0	0	0.101	0
reference	Q4KM51	Transcription elongation factor, mitochondrial		0	0/3	0	0	0/3	0	0	0/3	0	0	secreted	1	1/8	0.089	0	0/6	0	0	0/6	0	0	-0.089	0	0
both	Q91ZW1	Transcription factor A, mitochondrial (mtTFA)	cytoplasm	1	0/3	0	0	1/3	0.096	0	0/3	0	0	nuclei	2	0/8	0	0	0/6	0	0	1/6	0.202	0	0	0.096	-0.202
both	P17325	Transcription factor AP-1 (Activator protein 1) (AP1) (Proto-oncogene c-Jun) (V-jun avian sarcoma virus 17 oncogene homolog)	nuclei	1	0/3	0	0	0/3	0	0	1/3	0.212	0	nuclei	1	0/8	0	0	0/6	0	0	1/6	0.212	0	0	0	0
reference	P46152	Transcription factor GATA-4 (DNA-binding protein GATA-GT2) (GATA-binding factor 4)		0	0/3	0	0	0/3	0	0	0/3	0	0	nuclei	1	0/8	0	0	0/6	0	0	1/6	0.145	0	0	0	-0.145
reference	Q04666	Transcription factor HES-1 (Hairy and enhancer of split 1) (Hairy-like protein) (RHL)		0	0/3	0	0	0/3	0	0	0/3	0	0	nuclei	1	0/8	0	0	0/6	0	0	1/6	0.212	0	0	0	-0.212
analysis	P24898	Transcription factor jun-B	cytoplasm, nuclei	2	0/3	0	0	1/3	0.155	0	1/3	0.155	0		0	0/8	0	0	0/6	0	0	0/6	0	0	0	0.155	0.155
reference	P0C1G9	Transcription factor SOX-11		0	0/3	0	0	0/3	0	0	0/3	0	0	nuclei	1	0/8	0	0	0/6	0	0	1/6	0.155	0	0	0	-0.155
both	O08629	Transcription intermediary factor 1-beta (TIF1-beta) (KRAB-associated protein 1) (Nuclear corepressor KAP-1) (Tripartite motif-containing protein 28)	cytoplasm, nuclei	6	0/3	0	0	1/3	0.048	0	2/3	0.182	0.083	nuclei	2	0/8	0	0	0/6	0	0	3/6	0.082	0.024	0	0.048	0.1
both	P86252	Transcriptional activator protein Pur-alpha (Purine-rich single-stranded DNA-binding protein alpha)	cytoplasm, nuclei	3	0/3	0	0	2/3	0.259	0	2/3	0.585	0	cytoplasm, nuclei	3	0/8	0	0	1/6	0.259	0	5/6	0.619	0.33	0	0	-0.034
both	Q68A21	Transcriptional activator protein Pur-beta (Purine-rich element-binding protein B)	nuclei	2	0/3	0	0	0/3	0	0	2/3	0.156	0.055	nuclei	3	0/8	0	0	0/6	0	0	5/6	0.147	0.093	0	0	0.009
analysis	Q9R1D1	Transcriptional repressor CTCF (11-zinc finger protein) (CCCTC-binding factor) (CTCFL paralog)	nuclei	2	0/3	0	0	0/3	0	0	1/3	0.122	0		0	0/8	0	0	0/6	0	0	0/6	0	0	0	0	0.122
reference	Q5U2W5	Transducin beta-like protein 3		0	0/3	0	0	0/3	0	0	0/3	0	0	secreted	1	1/8	0.038	0	0/6	0	0	0/6	0	0	-0.038	0	0
reference	Q99376	Transferrin receptor protein 1 (TR)		0	0/3	0	0	0/3	0	0	0/3	0	0	cytoplasm	1	0/8	0	0	1/6	0.05	0	0/6	0	0	0	-0.05	0
both	P62997	Transformer-2 protein homolog beta (TRA-2 beta) (RA301) (Splicing factor, arginine/serine-rich 10) (Transformer-2 protein homolog B)	nuclei	4	0/3	0	0	0/3	0	0	2/3	0.34	0.128	nuclei	4	0/8	0	0	0/6	0	0	5/6	0.214	0.074	0	0	0.126
reference	Q5PQK8	Transforming growth factor beta regulator 1		0	0/3	0	0	0/3	0	0	0/3	0	0	nuclei	1	0/8	0	0	0/6	0	0	1/6	0.155	0	0	0	-0.155
reference	Q07258	Transforming growth factor beta-3 (TGF-beta-3)		0	0/3	0	0	0/3	0	0	0/3	0	0	cytoplasm	1	0/8	0	0	1/6	0.077	0	0/6	0	0	0	-0.077	0
both	P61589	Transforming protein RhoA	secreted, cytoplasm	9	1/3	0.166	0	3/3	1651	0.196	0/3	0	0	secreted, cytoplasm, nuclei	12	2/8	0.472	0.113	6/6	1515	0.808	1/6	0.166	0	-0.306	0.136	-0.166
both	Q5XFX0	Transgelin-2	secreted, cytoplasm	20	3/3	2.38	1634	3/3	3959	1847	0/3	0	0	secreted, cytoplasm, nuclei	25	8/8	2.25	2686	6/6	8096	7597	5/6	0.357	0.258	0.13	-4137	-0.357
reference	Q2WEA5	Transient receptor potential cation channel subfamily M member 1 (Melastatin-1)		0	0/3	0	0	0/3	0	0	0/3	0	0	secreted	1	1/8	0.021	0	0/6	0	0	0/6	0	0	-0.021	0	0
analysis	Q8R455	Transient receptor potential cation channel subfamily M member 8 (Cold menthol receptor 1)	cytoplasm	1	0/3	0	0	2/3	0.033	0	0/3	0	0		0	0/8	0	0	0/6	0	0	0/6	0	0	0	0.033	0
both	P46462	Transitional endoplasmic reticulum ATPase (TER ATPase) (15S Mg(2+)-ATPase p97 subunit) (Valosin-containing protein) (VCP)	secreted, cytoplasm, nuclei	41	3/3	0.132	0.038	3/3	1199	0.45	3/3	0.978	0.749	secreted, cytoplasm, nuclei	41	6/8	0.354	0.233	6/6	0.911	0.402	6/6	0.866	0.219	-0.222	0.288	0.112
both	P50137	Transketolase (TK)	secreted, cytoplasm	21	3/3	0.525	0.322	3/3	0.82	0.198	0/3	0	0	secreted, cytoplasm, nuclei	27	8/8	0.581	0.268	6/6	0.683	0.281	1/6	0.054	0	-0.056	0.137	-0.054
reference	Q64350	Translation initiation factor eIF-2B subunit epsilon (eIF-2B GDP-GTP exchange factor subunit epsilon)		0	0/3	0	0	0/3	0	0	0/3	0	0	cytoplasm	1	0/8	0	0	1/6	0.05	0	0/6	0	0	0	-0.05	0
analysis	P70541	Translation initiation factor eIF-2B subunit gamma (eIF-2B GDP-GTP exchange factor subunit gamma)	nuclei	1	0/3	0	0	0/3	0	0	1/3	0.075	0		0	0/8	0	0	0/6	0	0	0/6	0	0	0	0	0.075
both	P63029	Translationally-controlled tumor protein (TCTP) (Lens epithelial protein)	secreted, cytoplasm	7	2/3	0.259	0	3/3	1829	0.841	0/3	0	0	secreted, cytoplasm, nuclei	10	8/8	0.959	0.964	6/6	1534	0.338	1/6	0.585	0	-0.7	0.295	-0.585
analysis	Q9JHB5	Translin-associated protein X (Translin-associated factor X)	cytoplasm	1	0/3	0	0	1/3	0.105	0	0/3	0	0		0	0/8	0	0	0/6	0	0	0/6	0	0	0	0.105	0
both	Q7TPJ0	Translocon-associated protein subunit alpha (TRAP-alpha) (Liver regeneration-related protein LRRG137) (Signal sequence receptor subunit alpha) (SSR-alpha)	cytoplasm	1	0/3	0	0	1/3	0.179	0	0/3	0	0	cytoplasm, nuclei	3	0/8	0	0	2/6	0.179	0	3/6	0.319	0.099	0	0	-0.319
both	Q07984	Translocon-associated protein subunit delta (TRAP-delta) (Signal sequence receptor subunit delta) (SSR-delta)	cytoplasm, nuclei	4	0/3	0	0	2/3	0.668	0	3/3	0.705	0.353	cytoplasm, nuclei	4	0/8	0	0	6/6	0.686	0.25	5/6	1057	0.195	0	-0.018	-0.352
both	Q63584	Transmembrane emp24 domain-containing protein 10 (21 kDa transmembrane-trafficking protein) (Transmembrane protein Tmp21)	cytoplasm	2	0/3	0	0	1/3	0.389	0	0/3	0	0	cytoplasm	2	0/8	0	0	4/6	0.284	0.105	0/6	0	0	0	0.105	0
reference	Q63524	Transmembrane emp24 domain-containing protein 2 (Membrane protein p24A) (RNP21.4)		0	0/3	0	0	0/3	0	0	0/3	0	0	cytoplasm	1	0/8	0	0	2/6	0.179	0	0/6	0	0	0	-0.179	0
reference	Q6P7C7	Transmembrane glycoprotein NMB		0	0/3	0	0	0/3	0	0	0/3	0	0	cytoplasm	1	0/8	0	0	2/6	0.089	0	0/6	0	0	0	-0.089	0
reference	Q6AYQ4	Transmembrane protein 109 (Mitsugumin-23) (Mg23)		0	0/3	0	0	0/3	0	0	0/3	0	0	cytoplasm	1	0/8	0	0	3/6	0.179	0	0/6	0	0	0	-0.179	0
reference	Q4KM93	Transmembrane protein 177		0	0/3	0	0	0/3	0	0	0/3	0	0	secreted	1	1/8	0.129	0	0/6	0	0	0/6	0	0	-0.129	0	0
analysis	P02767	Transthyretin (Prealbumin) (TBPA)	secreted	2	1/3	0.468	0	0/3	0	0	0/3	0	0		0	0/8	0	0	0/6	0	0	0/6	0	0	0.468	0	0
analysis	P32089	Tricarboxylate transport protein, mitochondrial (Citrate transport protein) (CTP) (Solute carrier family 25 member 1) (Tricarboxylate carrier protein)	nuclei	3	0/3	0	0	0/3	0	0	1/3	0.292	0		0	0/8	0	0	0/6	0	0	0/6	0	0	0	0	0.292
both	Q64428	Trifunctional enzyme subunit alpha, mitochondrial (TP-alpha)	cytoplasm, nuclei	18	0/3	0	0	3/3	0.299	0.067	1/3	0.707	0	cytoplasm, nuclei	12	0/8	0	0	6/6	0.188	0.053	6/6	0.157	0.065	0	0.111	0.55
both	Q60587	Trifunctional enzyme subunit beta, mitochondrial (TP-beta)	cytoplasm, nuclei	7	0/3	0	0	1/3	0.068	0	1/3	0.484	0	cytoplasm, nuclei	5	0/8	0	0	2/6	0.143	0.075	1/6	0.218	0	0	-0.075	0.266
both	P48500	Triosephosphate isomerase (TIM) (Triose-phosphate isomerase)	secreted, cytoplasm, nuclei	15	3/3	0.958	0.399	3/3	2031	0.732	2/3	0.122	0	secreted, cytoplasm, nuclei	17	8/8	1777	0.673	6/6	2414	0.837	2/6	0.19	0.068	-0.819	-0.383	-0.068
both	Q9EQV6	Tripeptidyl-peptidase 1 (TPP-1) (Tripeptidyl aminopeptidase) (Tripeptidyl-peptidase I) (TPP-I)	cytoplasm	3	0/3	0	0	2/3	0.186	0	0/3	0	0	cytoplasm, nuclei	3	0/8	0	0	6/6	0.121	0.046	3/6	0.089	0	0	0.065	-0.089
analysis	Q64560	Tripeptidyl-peptidase 2 (TPP-2) (Tripeptidyl aminopeptidase) (Tripeptidyl-peptidase II) (TPP-II)	nuclei	2	0/3	0	0	0/3	0	0	1/3	0.059	0		0	0/8	0	0	0/6	0	0	0/6	0	0	0	0	0.059
reference	Q4G073	tRNA (cytosine(38)-C(5))-methyltransferase (DNA (cytosine-5)-methyltransferase-like protein 2) (Dnmt2)		0	0/3	0	0	0/3	0	0	0/3	0	0	cytoplasm	1	0/8	0	0	2/6	0.093	0	0/6	0	0	0	-0.093	0
analysis	Q3KRC5	tRNA-dihydrouridine synthase 3-like	nuclei	1	0/3	0	0	0/3	0	0	1/3	0.05	0		0	0/8	0	0	0/6	0	0	0/6	0	0	0	0	0.05
both	P04692	Tropomyosin alpha-1 chain (Tropomyosin-1) (Alpha-tropomyosin)	secreted, cytoplasm, nuclei	10	1/3	0.145	0	3/3	0.44	0.123	3/3	0.551	0.219	secreted, cytoplasm, nuclei	15	4/8	0.215	0.168	6/6	0.269	0.215	6/6	0.549	0.202	-0.07	0.171	0.002
both	Q63610	Tropomyosin alpha-3 chain (Tropomyosin-3) (Gamma-tropomyosin) (Tropomyosin-5)	secreted, cytoplasm, nuclei	32	3/3	1071	0.963	3/3	2086	0.958	3/3	6.27	3529	secreted, cytoplasm, nuclei	35	6/8	0.955	0.976	5/6	2541	1367	6/6	5793	1.02	0.116	-0.455	0.477
both	P09495	Tropomyosin alpha-4 chain (Tropomyosin-4) (TM-4)	secreted, cytoplasm, nuclei	23	3/3	0.478	0.301	3/3	1154	0.495	3/3	2075	1.15	secreted, cytoplasm, nuclei	31	5/8	0.456	0.211	5/6	1192	0.759	6/6	3017	1736	0.022	-0.038	-0.942
both	P58775	Tropomyosin beta chain (Tropomyosin-2) (Beta-tropomyosin)	cytoplasm, nuclei	11	0/3	0	0	1/3	0.417	0	3/3	0.648	0.236	secreted, cytoplasm, nuclei	14	1/8	0.15	0	3/6	0.179	0.076	5/6	0.772	0.305	-0.15	0.238	-0.124
both	Q6P7B0	Tryptophanyl-tRNA synthetase, cytoplasmic (Tryptophan--tRNA ligase) (TrpRS)	cytoplasm	4	0/3	0	0	3/3	0.187	0.035	0/3	0	0	secreted, cytoplasm	8	1/8	0.066	0	5/6	0.156	0.115	0/6	0	0	-0.066	0.031	0
both	P68370	Tubulin alpha-1A chain (Tubulin alpha-1 chain) (Alpha-tubulin 1)	secreted, cytoplasm, nuclei	27	2/3	0.137	0.048	3/3	2885	0.827	3/3	1955	1246	secreted, cytoplasm, nuclei	26	4/8	0.217	0.116	6/6	2319	0.836	6/6	1477	0.361	-0.08	0.566	0.478
both	Q6P9V9	Tubulin alpha-1B chain (Alpha-tubulin 2) (Tubulin alpha-2 chain)	secreted, cytoplasm, nuclei	27	1/3	0.186	0	2/3	2447	0.147	3/3	2272	1303	secreted, cytoplasm, nuclei	26	2/8	0.31	0.221	6/6	2.43	0.929	6/6	1658	0.38	-0.124	0.017	0.614
both	Q6AYZ1	Tubulin alpha-1C chain (Tubulin alpha-6 chain) (Alpha-tubulin 6)	cytoplasm, nuclei	26	0/3	0	0	3/3	2795	0.898	3/3	2004	1196	secreted, cytoplasm, nuclei	23	1/8	0.089	0	4/6	2081	0.829	6/6	1547	0.37	-0.089	0.714	0.457
both	Q5XIF6	Tubulin alpha-4A chain (Tubulin alpha-4 chain) (Alpha-tubulin 4)	nuclei	17	0/3	0	0	0/3	0	0	1/3	3262	0	cytoplasm, nuclei	11	0/8	0	0	1/6	1555	0	1/6	0.978	0	0	-1555	2284
both	P85108	Tubulin beta-2A chain	cytoplasm, nuclei	35	0/3	0	0	3/3	4.74	1106	3/3	5415	5849	secreted, cytoplasm, nuclei	34	1/8	0.101	0	6/6	3404	2066	6/6	2588	0.6	-0.101	1336	2827
analysis	Q3KRE8	Tubulin beta-2B chain (T beta-15)	nuclei	28	0/3	0	0	0/3	0	0	1/3	13678	0		0	0/8	0	0	0/6	0	0	0/6	0	0	0	0	13678
both	Q6P9T8	Tubulin beta-2C chain	secreted, cytoplasm, nuclei	39	1/3	0.957	0	3/3	5897	1076	3/3	6213	5278	secreted, cytoplasm, nuclei	33	2/8	0.414	0.202	5/6	3378	1286	6/6	3213	0.942	0.543	2519	3
both	Q4QRB4	Tubulin beta-3 chain (Neuron-specific class III beta-tubulin)	cytoplasm, nuclei	19	0/3	0	0	2/3	1521	1.31	1/3	4109	0	cytoplasm, nuclei	21	0/8	0	0	5/6	1859	0.727	4/6	1188	0.368	0	-0.338	2921
both	P69897	Tubulin beta-5 chain	secreted, cytoplasm, nuclei	38	1/3	0.778	0	3/3	6632	2231	3/3	4699	3.77	secreted, cytoplasm, nuclei	36	1/8	0.616	0	6/6	5.26	2203	6/6	3.88	1124	0.162	1372	0.819
both	Q6PEC1	Tubulin-specific chaperone A (Tubulin-folding cofactor A) (CFA) (TCP1-chaperonin cofactor A)	cytoplasm	1	0/3	0	0	1/3	0.233	0	0/3	0	0	cytoplasm	3	0/8	0	0	4/6	0.305	0.124	0/6	0	0	0	-0.072	0
reference	Q9EQT5	Tubulointerstitial nephritis antigen-like (Glucocorticoid-inducible protein 5)		0	0/3	0	0	0/3	0	0	0/3	0	0	cytoplasm, nuclei	1	0/8	0	0	2/6	0.086	0	1/6	0.086	0	0	-0.086	-0.086
both	Q5U2Y6	Tuftelin-interacting protein 11 (Septin and tuftelin-interacting protein 1) (STIP-1)	nuclei	1	0/3	0	0	0/3	0	0	1/3	0.034	0	nuclei	1	0/8	0	0	0/6	0	0	2/6	0.034	0	0	0	0
both	Q6AYJ8	Tumor necrosis factor alpha-induced protein 8-like protein 2 (TIPE2)	cytoplasm	1	0/3	0	0	1/3	0.212	0	0/3	0	0	cytoplasm	1	0/8	0	0	1/6	0.212	0	0/6	0	0	0	0	0
both	Q6PCT3	Tumor protein D54 (Tumor protein D52-like 2)	cytoplasm	2	0/3	0	0	2/3	0.19	0.068	0/3	0	0	cytoplasm	2	0/8	0	0	3/6	0.122	0	0/6	0	0	0	0.068	0
reference	B0BN44	Tumor protein p53-inducible protein 13		0	0/3	0	0	0/3	0	0	0/3	0	0	cytoplasm	1	0/8	0	0	1/6	0.122	0	0/6	0	0	0	-0.122	0
both	Q5RJR2	Twinfilin-1	secreted, cytoplasm	3	1/3	0.101	0	2/3	0.101	0	0/3	0	0	secreted, cytoplasm	1	4/8	0.101	0	1/6	0.101	0	0/6	0	0	0	0	0
analysis	Q07014	Tyrosine-protein kinase Lyn	cytoplasm	1	0/3	0	0	1/3	0.054	0	0/3	0	0		0	0/8	0	0	0/6	0	0	0/6	0	0	0	0.054	0
reference	Q64725	Tyrosine-protein kinase SYK (Spleen tyrosine kinase)		0	0/3	0	0	0/3	0	0	0/3	0	0	nuclei	1	0/8	0	0	0/6	0	0	1/6	0.051	0	0	0	-0.051
analysis	P81718	Tyrosine-protein phosphatase non-receptor type 6 (Protein-tyrosine phosphatase SHP-1)	cytoplasm	1	0/3	0	0	1/3	0.048	0	0/3	0	0		0	0/8	0	0	0/6	0	0	0/6	0	0	0	0.048	0
reference	P97710	Tyrosine-protein phosphatase non-receptor type substrate 1 (SHP substrate 1) (Brain Ig-like molecule with tyrosine-based activation motifs) (Bit) (CD172 antigen-like family member A) (Inhibitory receptor SHPS-1) (Macrophage fusion receptor) (Macrophage me		0	0/3	0	0	0/3	0	0	0/3	0	0	secreted	1	1/8	0.077	0	0/6	0	0	0/6	0	0	-0.077	0	0
both	Q4KM49	Tyrosyl-tRNA synthetase, cytoplasmic (Tyrosyl--tRNA ligase) (TyrRS)	cytoplasm, nuclei	2	0/3	0	0	1/3	0.048	0	1/3	0.048	0	cytoplasm, nuclei	5	0/8	0	0	4/6	0.073	0.025	3/6	0.048	0	0	-0.025	0
both	Q5XIW8	U4/U6.U5 tri-snRNP-associated protein 1 (Squamous cell carcinoma antigen recognized by T-cells 1) (SART-1)	cytoplasm, nuclei	3	0/3	0	0	1/3	0.039	0	1/3	0.08	0	secreted, nuclei	2	1/8	0.039	0	0/6	0	0	1/6	0.039	0	-0.039	0.039	0.041
both	Q68FT1	Ubiquinone biosynthesis protein COQ9, mitochondrial	cytoplasm	1	0/3	0	0	1/3	0.129	0	0/3	0	0	secreted	1	1/8	0.129	0	0/6	0	0	0/6	0	0	-0.129	0.129	0
analysis	P62989	Ubiquitin	secreted	3	1/3	1154	0	0/3	0	0	0/3	0	0		0	0/8	0	0	0/6	0	0	0/6	0	0	1154	0	0
analysis	Q569C3	Ubiquitin carboxyl-terminal hydrolase 1 (Deubiquitinating enzyme 1) (Ubiquitin thiolesterase 1) (Ubiquitin-specific-processing protease 1)	nuclei	1	0/3	0	0	0/3	0	0	1/3	0.04	0		0	0/8	0	0	0/6	0	0	0/6	0	0	0	0	0.04
reference	Q2KJ09	Ubiquitin carboxyl-terminal hydrolase 16 (Deubiquitinating enzyme 16) (Ubiquitin thiolesterase 16) (Ubiquitin-specific-processing protease 16)		0	0/3	0	0	0/3	0	0	0/3	0	0	cytoplasm	1	0/8	0	0	1/6	0.038	0	0/6	0	0	0	-0.038	0
analysis	B2GUZ1	Ubiquitin carboxyl-terminal hydrolase 4 (Deubiquitinating enzyme 4) (Ubiquitin thioesterase 4) (Ubiquitin-specific-processing protease 4)	cytoplasm	1	0/3	0	0	1/3	0.04	0	0/3	0	0		0	0/8	0	0	0/6	0	0	0/6	0	0	0	0.04	0
reference	Q4VSI4	Ubiquitin carboxyl-terminal hydrolase 7 (Deubiquitinating enzyme 7) (Herpesvirus-associated ubiquitin-specific protease) (rHAUSP) (Ubiquitin thioesterase 7) (Ubiquitin-specific-processing protease 7)		0	0/3	0	0	0/3	0	0	0/3	0	0	cytoplasm	1	0/8	0	0	1/6	0.028	0	0/6	0	0	0	-0.028	0
both	Q91Y78	Ubiquitin carboxyl-terminal hydrolase isozyme L3 (UCH-L3) (Ubiquitin thioesterase L3)	secreted, cytoplasm	2	1/3	0.155	0	1/3	0.155	0	0/3	0	0	cytoplasm	4	0/8	0	0	3/6	0.214	0.084	0/6	0	0	0.155	-0.059	0
reference	Q9ES53	Ubiquitin fusion degradation protein 1 homolog (UB fusion protein 1)		0	0/3	0	0	0/3	0	0	0/3	0	0	nuclei	2	0/8	0	0	0/6	0	0	2/6	0.116	0	0	0	-0.116
both	B2RYG6	Ubiquitin thioesterase OTUB1 (Deubiquitinating enzyme OTUB1) (OTU domain-containing ubiquitin aldehyde-binding protein 1) (Otubain-1) (Ubiquitin-specific-processing protease OTUB1)	secreted, cytoplasm	5	1/3	0.136	0	2/3	0.516	0.38	0/3	0	0	secreted, cytoplasm, nuclei	5	2/8	0.136	0	4/6	0.253	0.067	1/6	0.136	0	0	0.263	-0.136
both	P62982	Ubiquitin-40S ribosomal protein S27a (Ubiquitin carboxyl extension protein 80)	cytoplasm, nuclei	7	0/3	0	0	1/3	1154	0	2/3	0.604	0.244	cytoplasm, nuclei	7	0/8	0	0	1/6	1512	0	2/6	0.507	0.341	0	-0.358	0.097
both	P62986	Ubiquitin-60S ribosomal protein L40 (Ubiquitin A-52 residue ribosomal protein fusion product 1)	secreted, cytoplasm, nuclei	7	1/3	0.501	0	1/3	0.968	0	2/3	0.64	0.329	secreted, cytoplasm, nuclei	9	6/8	0.635	0.484	3/6	0.825	0.316	3/6	1173	0.289	-0.134	0.143	-0.533
both	P62839	Ubiquitin-conjugating enzyme E2 D2 (Ubiquitin-protein ligase D2) (Ubiquitin carrier protein D2) (Ubiquitin-conjugating enzyme E2-17 kDa 2) (Ubiquitin-conjugating enzyme E2(17)KB 2)	secreted, cytoplasm	2	2/3	0.468	0	3/3	0.697	0.324	0/3	0	0	secreted, cytoplasm	3	2/8	0.468	0	6/6	0.811	0.343	0/6	0	0	0	-0.114	0
reference	P70711	Ubiquitin-conjugating enzyme E2 D2B (Ubiquitin carrier protein D2B) (Ubiquitin-conjugating enzyme E2(17)KB 2B) (Ubiquitin-conjugating enzyme E2-17 kDa 2B) (Ubiquitin-protein ligase D2B)		0	0/3	0	0	0/3	0	0	0/3	0	0	secreted, cytoplasm	1	1/8	0.585	0	1/6	0.585	0	0/6	0	0	-0.585	-0.585	0
both	Q9EQX9	Ubiquitin-conjugating enzyme E2 N (Ubiquitin-protein ligase N) (Ubiquitin carrier protein N) (Bendless-like ubiquitin-conjugating enzyme)	secreted, cytoplasm	8	2/3	0.389	0	3/3	1063	0.301	0/3	0	0	secreted, cytoplasm	8	7/8	0.346	0.256	6/6	0.997	0.223	0/6	0	0	0.043	0.066	0
both	Q7M767	Ubiquitin-conjugating enzyme E2 variant 2 (Ubiquitin-conjugating enzyme variant MMS2)	secreted, cytoplasm	2	1/3	0.166	0	2/3	0.359	0	0/3	0	0	secreted, cytoplasm	7	4/8	0.375	0.209	6/6	0.554	0.166	0/6	0	0	-0.209	-0.195	0
reference	Q6BBI8	Ubiquitin-fold modifier-conjugating enzyme 1 (Ufm1-conjugating enzyme 1)		0	0/3	0	0	0/3	0	0	0/3	0	0	secreted, cytoplasm	2	1/8	0.179	0	3/6	0.249	0.099	0/6	0	0	-0.179	-0.249	0
both	Q5U300	Ubiquitin-like modifier-activating enzyme 1 (Ubiquitin-activating enzyme E1)	secreted, cytoplasm	19	3/3	0.098	0.065	3/3	0.427	0.046	0/3	0	0	secreted, cytoplasm	26	2/8	0.072	0.037	6/6	0.389	0.169	0/6	0	0	0.026	0.038	0
reference	O70199	UDP-glucose 6-dehydrogenase (UDP-Glc dehydrogenase)		0	0/3	0	0	0/3	0	0	0/3	0	0	secreted	1	1/8	0.062	0	0/6	0	0	0/6	0	0	-0.062	0	0
both	Q9JLA3	UDP-glucose:glycoprotein glucosyltransferase 1 (UGT1) (UDP-glucose ceramide glucosyltransferase-like 1) (UDP--Glc:glycoprotein glucosyltransferase)	secreted, cytoplasm	12	1/3	0.023	0	3/3	0.128	0.032	0/3	0	0	cytoplasm, nuclei	6	0/8	0	0	3/6	0.054	0.022	1/6	0.023	0	0.023	0.074	-0.023
both	Q64550	UDP-glucuronosyltransferase 1-1 (UDPGT 1-1) (UDP-glucuronosyltransferase 1A1) (B1)	cytoplasm	1	0/3	0	0	1/3	0.075	0	0/3	0	0	cytoplasm	4	0/8	0	0	2/6	0.198	0.043	0/6	0	0	0	-0.123	0
reference	Q64634	UDP-glucuronosyltransferase 1-8 (UDPGT 1-8) (A3) (UGT1A8)		0	0/3	0	0	0/3	0	0	0/3	0	0	secreted, cytoplasm	2	1/8	0.07	0	1/6	0.07	0	0/6	0	0	-0.07	-0.07	0
both	P08542	UDP-glucuronosyltransferase 2B17 (UDPGT 2B17) (UDP-glucuronosyltransferase 2B5) (UDPGT 2B5) (17-beta-hydroxysteroid-specific UDPGT) (RLUG38) (Testosterone, dihydrotestosterone, and beta-estradiol-specific UDPGT) (UDPGTr-3)	cytoplasm	3	0/3	0	0	2/3	0.15	0	0/3	0	0	cytoplasm	3	0/8	0	0	2/6	0.15	0	0/6	0	0	0	0	0
both	P08541	UDP-glucuronosyltransferase 2B2 (UDPGT 2B2) (3-hydroxyandrogen-specific UDPGT) (UDPGTr-4) (RLUG23)	cytoplasm	3	0/3	0	0	2/3	0.148	0.078	0/3	0	0	cytoplasm, nuclei	6	0/8	0	0	5/6	0.152	0.129	2/6	0.07	0	0	-0.004	-0.07
reference	P56558	UDP-N-acetylglucosamine--peptide N-acetylglucosaminyltransferase 110 kDa subunit (O-GlcNAc transferase subunit p110) (O-linked N-acetylglucosamine transferase 110 kDa subunit)		0	0/3	0	0	0/3	0	0	0/3	0	0	secreted	1	1/8	0.04	0	0/6	0	0	0/6	0	0	-0.04	0	0
both	Q4KM73	UMP-CMP kinase (Cytidylate kinase) (Deoxycytidylate kinase) (Cytidine monophosphate kinase) (Uridine monophosphate kinase) (Uridine monophosphate/cytidine monophosphate kinase) (UMP/CMP kinase)	cytoplasm	5	0/3	0	0	3/3	0.375	0.09	0/3	0	0	secreted, cytoplasm	12	3/8	0.761	0.386	6/6	0.425	0.264	0/6	0	0	-0.761	-0.05	0
reference	Q5XI46	Uncharacterized protein C10orf88 homolog		0	0/3	0	0	0/3	0	0	0/3	0	0	cytoplasm	1	0/8	0	0	1/6	0.07	0	0/6	0	0	0	-0.07	0
reference	Q4V7A5	Uncharacterized protein C11orf24 homolog		0	0/3	0	0	0/3	0	0	0/3	0	0	cytoplasm	1	0/8	0	0	1/6	0.122	0	0/6	0	0	0	-0.122	0
analysis	Q6AY45	Uncharacterized protein C12orf12 homolog	cytoplasm	1	0/3	0	0	1/3	0.11	0	0/3	0	0		0	0/8	0	0	0/6	0	0	0/6	0	0	0	0.11	0
reference	B0BMX9	Uncharacterized protein C16orf73 homolog		0	0/3	0	0	0/3	0	0	0/3	0	0	cytoplasm	1	0/8	0	0	1/6	0.066	0	0/6	0	0	0	-0.066	0
both	Q5XII8	Uncharacterized protein C1orf43 homolog	cytoplasm	1	0/3	0	0	2/3	0.129	0	0/3	0	0	cytoplasm	1	0/8	0	0	2/6	0.129	0	0/6	0	0	0	0	0
analysis	Q5M828	Uncharacterized protein C6orf105 homolog (Liver regeneration-related protein LRRG140)	cytoplasm	1	0/3	0	0	1/3	0.194	0	0/3	0	0		0	0/8	0	0	0/6	0	0	0/6	0	0	0	0.194	0
reference	Q5XI14	Uncharacterized protein C8orf45 homolog		0	0/3	0	0	0/3	0	0	0/3	0	0	cytoplasm	1	0/8	0	0	1/6	0.044	0	0/6	0	0	0	-0.044	0
both	Q6AYT3	UPF0027 protein C22orf28 homolog (p55)	cytoplasm, nuclei	2	0/3	0	0	1/3	0.072	0	1/3	0.072	0	nuclei	4	0/8	0	0	0/6	0	0	2/6	0.153	0.08	0	0.072	-0.081
reference	Q66H58	UPF0464 protein C15orf44 homolog		0	0/3	0	0	0/3	0	0	0/3	0	0	nuclei	1	0/8	0	0	0/6	0	0	1/6	0.083	0	0	0	-0.083
reference	Q1HCL7	UPF0465 protein C5orf33 homolog		0	0/3	0	0	0/3	0	0	0/3	0	0	nuclei	2	0/8	0	0	0/6	0	0	2/6	0.091	0.031	0	0	-0.091
both	Q5XI83	UPF0505 protein C16orf62 homolog	cytoplasm	2	0/3	0	0	3/3	0.034	0	0/3	0	0	cytoplasm	1	0/8	0	0	1/6	0.034	0	0/6	0	0	0	0	0
reference	Q3T1J8	UPF0549 protein C20orf43 homolog		0	0/3	0	0	0/3	0	0	0/3	0	0	cytoplasm	1	0/8	0	0	1/6	0.096	0	0/6	0	0	0	-0.096	0
analysis	Q497C3	UPF0585 protein C16orf13 homolog	cytoplasm	1	0/3	0	0	1/3	0.155	0	0/3	0	0		0	0/8	0	0	0/6	0	0	0/6	0	0	0	0.155	0
reference	Q642A4	UPF0598 protein C8orf82 homolog		0	0/3	0	0	0/3	0	0	0/3	0	0	cytoplasm	3	0/8	0	0	2/6	0.311	0	0/6	0	0	0	-0.311	0
reference	Q5BK01	UPF0624 protein C6orf186 homolog		0	0/3	0	0	0/3	0	0	0/3	0	0	secreted	1	1/8	0.086	0	0/6	0	0	0/6	0	0	-0.086	0	0
analysis	Q5M951	UPF0688 protein C1orf174 homolog	secreted	1	1/3	0.194	0	0/3	0	0	0/3	0	0		0	0/8	0	0	0/6	0	0	0/6	0	0	0.194	0	0
reference	Q561R3	UPF0712 protein C7orf64 homolog		0	0/3	0	0	0/3	0	0	0/3	0	0	secreted, nuclei	1	1/8	0.101	0	0/6	0	0	1/6	0.101	0	-0.101	0	-0.101
both	Q6AXX6	UPF0765 protein C10orf58 homolog	cytoplasm	1	0/3	0	0	1/3	0.155	0	0/3	0	0	cytoplasm	1	0/8	0	0	3/6	0.155	0	0/6	0	0	0	0	0
reference	Q9JJW3	Up-regulated during skeletal muscle growth protein 5 (Diabetes-associated protein in insulin-sensitive tissues)		0	0/3	0	0	0/3	0	0	0/3	0	0	cytoplasm	1	0/8	0	0	1/6	0.585	0	0/6	0	0	0	-0.585	0
both	P09118	Uricase (Urate oxidase)	nuclei	5	0/3	0	0	0/3	0	0	1/3	0.616	0	cytoplasm, nuclei	13	0/8	0	0	5/6	0.384	0.264	2/6	0.616	0	0	-0.384	0
both	P32362	Uroporphyrinogen decarboxylase (UPD)	cytoplasm	1	0/3	0	0	1/3	0.101	0	0/3	0	0	cytoplasm	1	0/8	0	0	3/6	0.101	0	0/6	0	0	0	0	0
reference	Q4KMA2	UV excision repair protein RAD23 homolog B		0	0/3	0	0	0/3	0	0	0/3	0	0	secreted, cytoplasm	1	2/8	0.136	0	1/6	0.136	0	0/6	0	0	-0.136	-0.136	0
analysis	Q6AY86	Vacuolar protein sorting-associated protein 26A (Vesicle protein sorting 26A)	cytoplasm	1	0/3	0	0	2/3	0.086	0	0/3	0	0		0	0/8	0	0	0/6	0	0	0/6	0	0	0	0.086	0
both	B2RZ78	Vacuolar protein sorting-associated protein 29 (Vesicle protein sorting 29)	cytoplasm	8	0/3	0	0	3/3	1359	1049	0/3	0	0	secreted, cytoplasm, nuclei	10	3/8	0.526	0.444	5/6	1407	0.632	1/6	0.212	0	-0.526	-0.048	-0.212
analysis	Q63615	Vacuolar protein sorting-associated protein 33A (r-vps33a)	cytoplasm	1	0/3	0	0	1/3	0.05	0	0/3	0	0		0	0/8	0	0	0/6	0	0	0/6	0	0	0	0.05	0
analysis	O08700	Vacuolar protein sorting-associated protein 45 (rVps45)	cytoplasm	1	0/3	0	0	1/3	0.049	0	0/3	0	0		0	0/8	0	0	0/6	0	0	0/6	0	0	0	0.049	0
reference	P0C0A1	Vacuolar protein-sorting-associated protein 25 (ELL-associated protein of 20 kDa) (ESCRT-II complex subunit VPS25)		0	0/3	0	0	0/3	0	0	0/3	0	0	secreted, cytoplasm	4	1/8	0.212	0	2/6	0.468	0	0/6	0	0	-0.212	-0.468	0
analysis	Q04462	Valyl-tRNA synthetase (Valine--tRNA ligase) (ValRS)	cytoplasm	1	0/3	0	0	1/3	0.027	0	0/3	0	0		0	0/8	0	0	0/6	0	0	0/6	0	0	0	0.027	0
both	P29534	Vascular cell adhesion protein 1 (V-CAM 1)	secreted, cytoplasm, nuclei	3	1/3	0.108	0	1/3	0.053	0	1/3	0.053	0	secreted, nuclei	2	5/8	0.053	0	0/6	0	0	3/6	0.053	0	0.055	0.053	0
analysis	P53767	Vascular endothelial growth factor receptor 1 (VEGFR-1) (Fms-like tyrosine kinase 1) (FLT-1) (Tyrosine-protein kinase receptor FLT)	secreted	1	1/3	0.023	0	0/3	0	0	0/3	0	0		0	0/8	0	0	0/6	0	0	0/6	0	0	0.023	0	0
analysis	Q91ZT1	Vascular endothelial growth factor receptor 3 (VEGFR-3) (Fms-like tyrosine kinase 4) (FLT-4) (Tyrosine-protein kinase receptor FLT4)	cytoplasm	1	0/3	0	0	1/3	0.027	0	0/3	0	0		0	0/8	0	0	0/6	0	0	0/6	0	0	0	0.027	0
both	P45953	Very long-chain specific acyl-CoA dehydrogenase, mitochondrial (VLCAD)	cytoplasm	3	0/3	0	0	1/3	0.155	0	0/3	0	0	cytoplasm, nuclei	6	0/8	0	0	1/6	0.101	0	3/6	0.084	0.05	0	0.054	-0.084
both	P63045	Vesicle-associated membrane protein 2 (VAMP-2) (Synaptobrevin-2)	cytoplasm	2	0/3	0	0	2/3	0.556	0.222	0/3	0	0	cytoplasm	2	0/8	0	0	4/6	0.556	0.222	0/6	0	0	0	0	0
analysis	P63025	Vesicle-associated membrane protein 3 (VAMP-3) (Cellubrevin) (CEB) (Synaptobrevin-3)	cytoplasm	3	0/3	0	0	1/3	1371	0	0/3	0	0		0	0/8	0	0	0/6	0	0	0/6	0	0	0	1371	0
both	Q9WUF4	Vesicle-associated membrane protein 8 (VAMP-8) (Endobrevin) (EDB)	cytoplasm	2	0/3	0	0	2/3	0.778	0	0/3	0	0	cytoplasm	2	0/8	0	0	4/6	0.667	0.193	0/6	0	0	0	0.111	0
reference	Q9Z270	Vesicle-associated membrane protein-associated protein A (VAMP-A) (33 kDa VAMP-associated protein) (VAP-33)		0	0/3	0	0	0/3	0	0	0/3	0	0	cytoplasm	1	0/8	0	0	1/6	0.136	0	0/6	0	0	0	-0.136	0
reference	Q9Z269	Vesicle-associated membrane protein-associated protein B (VAMP-B)		0	0/3	0	0	0/3	0	0	0/3	0	0	secreted	1	1/8	0.136	0	0/6	0	0	0/6	0	0	-0.136	0	0
both	Q9QUL6	Vesicle-fusing ATPase (N-ethylmaleimide-sensitive fusion protein) (NEM-sensitive fusion protein) (Vesicular-fusion protein NSF)	cytoplasm	1	0/3	0	0	1/3	0.04	0	0/3	0	0	cytoplasm	7	0/8	0	0	4/6	0.084	0.054	0/6	0	0	0	-0.044	0
both	Q4KM74	Vesicle-trafficking protein SEC22b (ER-Golgi SNARE of 24 kDa) (ERS-24) (SEC22 vesicle-trafficking protein homolog B) (SEC22 vesicle-trafficking protein-like 1)	cytoplasm	1	0/3	0	0	1/3	0.145	0	0/3	0	0	cytoplasm	1	0/8	0	0	1/6	0.145	0	0/6	0	0	0	0	0
both	Q9Z1A6	Vigilin (High density lipoprotein-binding protein) (HDL-binding protein)	nuclei	5	0/3	0	0	0/3	0	0	2/3	0.065	0.022	nuclei	4	0/8	0	0	0/6	0	0	2/6	0.043	0.022	0	0	0.022
both	P31000	Vimentin	secreted, cytoplasm, nuclei	17	1/3	0.059	0	3/3	0.237	0.068	2/3	0.786	0.453	secreted, cytoplasm, nuclei	21	3/8	0.298	0.204	5/6	0.337	0.095	6/6	0.531	0.385	-0.239	-0.1	0.255
both	P85972	Vinculin (Metavinculin)	secreted, cytoplasm, nuclei	30	3/3	0.289	0.265	3/3	0.22	0.121	1/3	0.075	0	secreted, cytoplasm, nuclei	31	6/8	0.192	0.173	6/6	0.136	0.078	5/6	0.088	0.06	0.097	0.084	-0.013
reference	P04276	Vitamin D-binding protein (DBP) (Group-specific component) (Gc-globulin)		0	0/3	0	0	0/3	0	0	0/3	0	0	secreted	2	1/8	0.145	0	0/6	0	0	0/6	0	0	-0.145	0	0
both	Q9Z2L0	Voltage-dependent anion-selective channel protein 1 (VDAC-1) (Outer mitochondrial membrane protein porin 1)	cytoplasm, nuclei	11	0/3	0	0	3/3	1.35	0.66	3/3	0.335	0.146	cytoplasm, nuclei	15	0/8	0	0	5/6	1178	0.718	6/6	1017	0.701	0	0.172	-0.682
both	P81155	Voltage-dependent anion-selective channel protein 2 (VDAC-2) (Outer mitochondrial membrane protein porin 2) (B36-VDAC)	cytoplasm, nuclei	8	0/3	0	0	3/3	0.601	0.094	2/3	0.302	0.166	cytoplasm, nuclei	8	0/8	0	0	5/6	0.3	0.148	6/6	0.564	0.326	0	0.301	-0.262
both	Q9R1Z0	Voltage-dependent anion-selective channel protein 3 (VDAC-3) (Outer mitochondrial membrane protein porin 3)	cytoplasm, nuclei	7	0/3	0	0	3/3	0.497	0.076	1/3	0.116	0	cytoplasm, nuclei	8	0/8	0	0	4/6	0.37	0.229	4/6	0.406	0.218	0	0.127	-0.29
analysis	Q642A6	von Willebrand factor A domain-containing protein 1	cytoplasm	1	0/3	0	0	1/3	0.11	0	0/3	0	0		0	0/8	0	0	0/6	0	0	0/6	0	0	0	0.11	0
both	Q75WE7	von Willebrand factor A domain-containing protein 5A (Loss of heterozygosity 11 chromosomal region 2 gene A protein homolog) (Mast cell surface antigen 1) (Masa-1)	secreted, cytoplasm	3	1/3	0.044	0	3/3	0.076	0.045	0/3	0	0	cytoplasm	10	0/8	0	0	4/6	0.156	0.097	0/6	0	0	0.044	-0.08	0
reference	P25286	V-type proton ATPase 116 kDa subunit a isoform 1 (V-ATPase 116 kDa isoform a1) (Clathrin-coated vesicle/synaptic vesicle proton pump 116 kDa subunit) (Vacuolar adenosine triphosphatase subunit Ac116) (Vacuolar proton pump subunit 1) (Vacuolar proton trans		0	0/3	0	0	0/3	0	0	0/3	0	0	secreted, cytoplasm, nuclei	2	2/8	0.048	0	1/6	0.099	0	1/6	0.048	0	-0.048	-0.099	-0.048
reference	P63081	V-type proton ATPase 16 kDa proteolipid subunit (V-ATPase 16 kDa proteolipid subunit) (Vacuolar proton pump 16 kDa proteolipid subunit)		0	0/3	0	0	0/3	0	0	0/3	0	0	cytoplasm	1	0/8	0	0	1/6	0.389	0	0/6	0	0	0	-0.389	0
both	P62815	V-type proton ATPase subunit B, brain isoform (V-ATPase subunit B 2) (Endomembrane proton pump 58 kDa subunit) (Vacuolar proton pump subunit B 2)	cytoplasm	3	0/3	0	0	2/3	0.104	0.036	0/3	0	0	secreted, cytoplasm	6	1/8	0.068	0	3/6	0.142	0.061	0/6	0	0	-0.068	-0.038	0
both	Q6PCU2	V-type proton ATPase subunit E 1 (V-ATPase subunit E 1) (Vacuolar proton pump subunit E 1)	cytoplasm	1	0/3	0	0	2/3	0.136	0	0/3	0	0	secreted, cytoplasm, nuclei	2	2/8	0.136	0	3/6	0.188	0.073	1/6	0.136	0	-0.136	-0.052	-0.136
reference	Q6IN36	WAS/WASL-interacting protein family member 1 (Wiskott-Aldrich syndrome protein-interacting protein) (WASP-interacting protein)		0	0/3	0	0	0/3	0	0	0/3	0	0	cytoplasm	1	0/8	0	0	1/6	0.08	0	0/6	0	0	0	-0.08	0
reference	Q80X08	WASH complex subunit FAM21		0	0/3	0	0	0/3	0	0	0/3	0	0	nuclei	1	0/8	0	0	0/6	0	0	1/6	0.03	0	0	0	-0.03
analysis	Q5BLX8	WD repeat domain-containing protein 83 (Mitogen-activated protein kinase organizer 1) (MAPK organizer 1)	cytoplasm	1	0/3	0	0	1/3	0.122	0	0/3	0	0		0	0/8	0	0	0/6	0	0	0/6	0	0	0	0.122	0
both	Q5RKI0	WD repeat-containing protein 1	secreted, cytoplasm, nuclei	9	2/3	0.147	0.031	3/3	0.275	0.136	2/3	0.056	0	secreted, cytoplasm, nuclei	13	3/8	0.137	0.03	6/6	0.265	0.152	5/6	0.131	0.073	0.01	0.01	-0.075
analysis	Q499N3	WD repeat-containing protein 18	nuclei	1	0/3	0	0	0/3	0	0	1/3	0.096	0		0	0/8	0	0	0/6	0	0	0/6	0	0	0	0	0.096
reference	Q9R037	WD repeat-containing protein 44 (Rabphilin-11)		0	0/3	0	0	0/3	0	0	0/3	0	0	secreted	1	1/8	0.033	0	0/6	0	0	0/6	0	0	-0.033	0	0
both	Q498M4	WD repeat-containing protein 5	nuclei	3	0/3	0	0	0/3	0	0	2/3	0.273	0.061	nuclei	2	0/8	0	0	0/6	0	0	2/6	0.156	0.055	0	0	0.117
reference	Q4V8C4	WD repeat-containing protein 5B		0	0/3	0	0	0/3	0	0	0/3	0	0	cytoplasm	1	0/8	0	0	1/6	0.11	0	0/6	0	0	0	-0.11	0
both	Q4V7A0	WD repeat-containing protein 61	cytoplasm, nuclei	1	0/3	0	0	1/3	0.145	0	2/3	0.145	0	nuclei	1	0/8	0	0	0/6	0	0	3/6	0.145	0	0	0.145	0
both	Q99M63	WD40 repeat-containing protein SMU1 (Brain-enriched WD repeat-containing protein) (Smu-1 suppressor of mec-8 and unc-52 protein homolog)	nuclei	1	0/3	0	0	0/3	0	0	1/3	0.068	0	nuclei	3	0/8	0	0	0/6	0	0	2/6	0.143	0.075	0	0	-0.075
both	Q5PQQ2	WW domain-binding protein 11 (WBP-11) (Splicing factor that interacts with PQBP-1 and PP1)	nuclei	1	0/3	0	0	0/3	0	0	1/3	0.058	0	nuclei	1	0/8	0	0	0/6	0	0	1/6	0.058	0	0	0	0
analysis	Q8R478	WW domain-binding protein 2 (WBP-2)	cytoplasm	1	0/3	0	0	1/3	0.233	0	0/3	0	0		0	0/8	0	0	0/6	0	0	0/6	0	0	0	0.233	0
both	O54975	Xaa-Pro aminopeptidase 1 (Aminoacylproline aminopeptidase) (Cytosolic aminopeptidase P) (Soluble aminopeptidase P) (sAmp) (X-Pro aminopeptidase 1) (X-prolyl aminopeptidase 1, soluble)	cytoplasm	2	0/3	0	0	3/3	0.069	0.025	0/3	0	0	cytoplasm	4	0/8	0	0	4/6	0.092	0.046	0/6	0	0	0	-0.023	0
both	Q5I0D7	Xaa-Pro dipeptidase (X-Pro dipeptidase) (Proline dipeptidase) (Prolidase) (Imidodipeptidase) (Peptidase D)	cytoplasm	2	0/3	0	0	2/3	0.08	0	0/3	0	0	cytoplasm	3	0/8	0	0	2/6	0.166	0	0/6	0	0	0	-0.086	0
both	P22985	Xanthine dehydrogenase/oxidase	secreted, cytoplasm	28	3/3	0.36	0.306	3/3	0.272	0.099	0/3	0	0	secreted, cytoplasm, nuclei	24	5/8	0.161	0.065	6/6	0.194	0.156	1/6	0.028	0	0.199	0.078	-0.028
reference	Q3MIF4	Xylulose kinase (Xylulokinase)		0	0/3	0	0	0/3	0	0	0/3	0	0	nuclei	1	0/8	0	0	0/6	0	0	1/6	0.083	0	0	0	-0.083
analysis	Q6TQE1	Zinc finger CCCH domain-containing protein 18 (Nuclear protein NHN1)	nuclei	1	0/3	0	0	0/3	0	0	1/3	0.038	0		0	0/8	0	0	0/6	0	0	0/6	0	0	0	0	0.038
reference	Q62947	Zinc finger E-box-binding homeobox 1 (Transcription factor 8) (TCF-8) (Zinc finger homeodomain enhancer-binding protein) (Zfhep)		0	0/3	0	0	0/3	0	0	0/3	0	0	cytoplasm, nuclei	2	0/8	0	0	1/6	0.037	0	1/6	0.037	0	0	-0.037	-0.037
analysis	Q642B9	Zinc finger protein 18 (Zinc finger protein 535)	cytoplasm	1	0/3	0	0	1/3	0.059	0	0/3	0	0		0	0/8	0	0	0/6	0	0	0/6	0	0	0	0.059	0
analysis	Q9EQJ4	Zinc finger protein 384 (Cas-associated zinc finger protein) (Nuclear matrix transcription factor 4) (Nuclear matrix protein 4)	cytoplasm	1	0/3	0	0	1/3	0.083	0	0/3	0	0		0	0/8	0	0	0/6	0	0	0/6	0	0	0	0.083	0
reference	Q9Z2K3	Zinc finger protein 394 (RLZF-Y) (Zinc finger protein 94) (Zfp-94) (Zinc finger protein Y1)		0	0/3	0	0	0/3	0	0	0/3	0	0	nuclei	1	0/8	0	0	0/6	0	0	1/6	0.056	0	0	0	-0.056
reference	O08961	Zinc finger protein 423 (Olf1/EBF-associated zinc finger protein) (rOAZ) (Smad- and Olf-interacting zinc finger protein)		0	0/3	0	0	0/3	0	0	0/3	0	0	secreted	1	1/8	0.028	0	0/6	0	0	0/6	0	0	-0.028	0	0
reference	Q5FWU5	Zinc finger protein 513		0	0/3	0	0	0/3	0	0	0/3	0	0	cytoplasm	1	0/8	0	0	1/6	0.075	0	0/6	0	0	0	-0.075	0
analysis	Q99PJ7	Zinc finger protein 689 (Transcription factor HIT-39)	cytoplasm	1	0/3	0	0	1/3	0.064	0	0/3	0	0		0	0/8	0	0	0/6	0	0	0/6	0	0	0	0.064	0
both	Q8CGS5	Zinc phosphodiesterase ELAC protein 2 (ElaC homolog protein 2) (Ribonuclease Z 2) (RNase Z 2) (tRNA 3 endonuclease 2) (tRNase Z 2)	secreted	1	1/3	0.042	0	0/3	0	0	0/3	0	0	cytoplasm	1	0/8	0	0	1/6	0.042	0	0/6	0	0	0.042	-0.042	0
